# Supplementary material for: The R2R3-type MYB transcription factor MdMYB90-like is responsible for the enhanced skin color of an apple bud sport mutant
Source: Hortic Res. 2021 Jul 1;8:156. doi: 10.1038/s41438-021-00590-3 (PMC8245648; doi:10.1038/s41438-021-00590-3)
Supplement: Supplementary file 3 — DEGs in O1-vs-M1 group samples [file 41438_2021_590_MOESM3_ESM.xlsx]

## Sheet: Sheet1
Table S2. DEGs in O1-vs-M1 group samples
gene_id	O1_count	M1_count	O1_fpkm	M1_fpkm	log2(FC)	Pvalue	FDR	significant	Symbol	Description
LOC103456364	96.74	17.7	3.47	0.77	-2.17201	4.22e-11	9.09e-10	yes	XM_008396079	PREDICTED: LOW QUALITY PROTEIN: cellulose synthase A catalytic subunit 7 [UDP-forming]-like [Malus domestica]
LOC103456363	6.9	29.35	0.31	1.58	2.34958	2.47e-05	0.000224448	yes	XM_008396075	PREDICTED: QWRF motif-containing protein 8 [Malus domestica]
LOC103456359	34.5	66.5	3.35	7.84	1.22669	4.06e-05	0.000348794	yes	XM_008396074	PREDICTED: thaumatin-like protein 1 [Malus domestica]
LOC103456328	24.46	0	1.5	0.001	-10.5507	2.41e-07	3.15e-06	yes	XM_008396035	PREDICTED: inositol-tetrakisphosphate 1-kinase 4 [Malus domestica]
LOC103456306	0	21.04	0.001	1.74	10.7649	2.41e-07	3.15e-06	yes	XM_008396000	PREDICTED: protein DYAD isoform X1 [Malus domestica]
LOC103456292	20.5	47	1.04	2.9	1.47947	9.01e-05	0.000711845	yes	XM_008395984	PREDICTED: filament-like plant protein 3 [Malus domestica]
LOC103456282	15.42	0	1.16	0.001	-10.1799	0.000122627	0.000925733	yes	XM_008395973	PREDICTED: cytoplasmic tRNA 2-thiolation protein 2 isoform X1 [Malus domestica]
LOC103456271	0	14.2	0.001	0.7	9.45121	6.14e-05	0.000500266	yes	XM_008395957	PREDICTED: DNA excision repair protein ERCC-6-like isoform X3 [Malus domestica]
LOC103456266	414.84	689.85	17.57	35.53	1.01592	4.3e-29	2.96e-27	yes	XM_008395951	PREDICTED: probable methyltransferase PMT26 isoform X1 [Malus domestica]
LOC103456263	42.84	81.43	4.81	11.11	1.20775	1.05e-05	0.000102382	yes	XM_008395945	PREDICTED: glutathione S-transferase TCHQD [Malus domestica]
LOC103456250	1835	243	150.55	24.24	-2.63478	1.88e-219	1.68e-216	yes	XM_008395933	PREDICTED: 4-hydroxycoumarin synthase 2 [Malus domestica]
LOC103456249	146.97	17	12.24	1.72	-2.83112	1.12e-21	5.5e-20	yes	XM_008395932	PREDICTED: 3,5-dihydroxybiphenyl synthase [Malus domestica]
LOC103456214	28	3	4.89	0.64	-2.93369	6.02e-05	0.00049996	yes	XM_008395880	PREDICTED: 14 kDa proline-rich protein DC2.15-like [Malus domestica]
LOC103456212	205	414	11.45	28.11	1.29574	1.06e-26	6.65e-25	yes	XM_008395878	PREDICTED: E3 ubiquitin-protein ligase KEG [Malus domestica]
LOC103456206	24.46	64	0.82	2.61	1.67035	4.11e-07	5.23e-06	yes	XM_008395872	PREDICTED: RNA-dependent RNA polymerase 6 [Malus domestica]
LOC103456205	38	7	4.66	1.04	-2.16375	4.27e-05	0.000364963	yes	XM_008395870	PREDICTED: ethylene-responsive transcription factor SHINE 2-like [Malus domestica]
LOC103456136	1.73	24.36	0.05	0.9	4.16993	4.24e-07	5.38e-06	yes	XM_008395778	PREDICTED: RING finger and CHY zinc finger domain-containing protein 1-like [Malus domestica]
LOC103456107	0	14.41	0.001	0.79	9.62571	6.14e-05	0.000500266	yes	XM_008395743	PREDICTED: HBS1-like protein isoform X1 [Malus domestica]
LOC103456042	36	83	1.77	4.95	1.48368	8.16e-08	1.14e-06	yes	XM_008395672	PREDICTED: indole-3-pyruvate monooxygenase YUCCA6-like [Malus domestica]
LOC103456010	75.23	12.98	6.85	1.44	-2.25004	1.26e-09	2.26e-08	yes	XM_008395632	PREDICTED: GDSL esterase/lipase At3g48460-like [Malus domestica]
LOC103455986	168.45	19.29	14.66	2.04	-2.84524	1.02e-24	5.82e-23	yes	XM_008395605	PREDICTED: patatin-like protein 2 isoform X1 [Malus domestica]
LOC103455971	111	29.73	17.04	5.55	-1.61837	4.91e-09	8.21e-08	yes	XM_008395587	PREDICTED: non-specific lipid-transfer protein-like [Malus domestica]
LOC103455965	33.7	4.83	2.83	0.49	-2.52995	4.19e-05	0.000358819	yes	XM_008395581	PREDICTED: malate dehydrogenase, glyoxysomal-like [Malus domestica]
LOC103455923	46.38	0	3.78	0.001	-11.8842	5.34e-12	1.27e-10	yes	XM_008395534	PREDICTED: 3-oxo-Delta(4,5)-steroid 5-beta-reductase-like [Malus domestica]
LOC103455897	118.17	48.36	8.2	4.08	-1.00705	4.31e-05	0.000367884	yes	XM_008395511	PREDICTED: interferon-related developmental regulator 1-like [Malus domestica]
LOC103455861	87	159.93	3.77	8.43	1.16097	1.07e-09	1.93e-08	yes	XM_008395469	PREDICTED: LOW QUALITY PROTEIN: probable xyloglucan glycosyltransferase 12 [Malus domestica]
LOC103455855	245	478	15.35	36.41	1.2461	1.13e-28	7.64e-27	yes	XM_008395461	PREDICTED: squalene monooxygenase [Malus domestica]
LOC103455827	31	5	2.37	0.46	-2.36518	0.000118356	0.000911979	yes	XM_008395422	PREDICTED: LOW QUALITY PROTEIN: probable beta-1,3-galactosyltransferase 12 [Malus domestica]
LOC103455786	0	15	0.001	1.76	10.7814	3.07e-05	0.000270026	yes	XM_008395377	PREDICTED: omega-amidase,chloroplastic-like [Malus domestica]
LOC103455785	59	98	3.97	8.02	1.01446	1.66e-05	0.000155021	yes	XM_008395376	PREDICTED: solute carrier family 25 member 44-like [Malus domestica]
LOC103455731	279.94	50.62	35.37	7.78	-2.18468	3.47e-30	2.51e-28	yes	XM_008395323	PREDICTED: endochitinase-like [Malus domestica]
LOC103455683	39	72	2.35	5.29	1.17061	4.1e-05	0.000352289	yes	XM_008395262	PREDICTED: probable cyclic nucleotide-gated ion channel 20, chloroplastic [Malus domestica]
LOC103455622	1402	468	208.33	84.55	-1.30099	1.72e-66	3.24e-64	yes	XM_008395198	PREDICTED: probable calcium-binding protein CML27 [Malus domestica]
LOC103455572	68.39	15.92	4.66	1.32	-1.81979	1.2e-06	1.41e-05	yes	XM_008395158	PREDICTED: dof zinc finger protein DOF5.4-like [Malus domestica]
LOC103455522	24.74	70.82	1.33	4.62	1.79647	1.18e-08	1.86e-07	yes	XM_008395113	PREDICTED: anthocyanidin 3-O-glucosyltransferase 5-like isoform X2 [Malus domestica]
LOC103455484	138.53	44.46	9.9	3.86	-1.35883	1.32e-08	2.08e-07	yes	XM_008395071	PREDICTED: cytochrome P450 94A2-like [Malus domestica]
LOC103455436	1466.05	565.27	102.04	47.83	-1.09315	1.06e-52	1.54e-50	yes	XM_008395018	PREDICTED: protein COBRA-like [Malus domestica]
LOC103455413	1953	802	138.22	69.01	-1.00209	5.57e-61	9.61e-59	yes	XM_008394995	PREDICTED: flavonoid 3'-monooxygenase-like [Malus domestica]
LOC103455409	27.87	69.41	1.3	3.95	1.60334	2.95e-07	3.82e-06	yes	XM_008394991	PREDICTED: diacylglycerol kinase 1-like [Malus domestica]
LOC103455382	18	68	0.78	3.57	2.19438	2.78e-10	5.37e-09	yes	XM_008394969	PREDICTED: probable serine/threonine-protein kinase At1g54610 [Malus domestica]
LOC103455340	80.81	10.07	7.68	1.16	-2.72698	2.99e-12	7.36e-11	yes	XM_008394920	PREDICTED: microtubule-associated protein RP/EB family member 1A [Malus domestica]
LOC103455339	797	295	119.39	53.73	-1.15188	3.61e-33	2.94e-31	yes	XM_008394918	PREDICTED: HVA22-like protein a [Malus domestica]
LOC103455249	29.99	0	1.87	0.001	-10.8688	7.59e-09	1.23e-07	yes	XM_008394840	PREDICTED: nucleobase-ascorbate transporter 6 [Malus domestica]
LOC103455149	0	12.98	0.001	1.26	10.2992	0.000122627	0.000925733	yes	XM_008394747	PREDICTED: caldesmon-like [Malus domestica]
LOC103455072	0	26	0.001	1.49	10.5411	7.59e-09	1.23e-07	yes	XM_008394663	PREDICTED: probable serine/threonine-protein kinase WNK3 isoform X2 [Malus domestica]
LOC103455042	89	4	8.57	0.47	-4.18856	2.34e-18	9.39e-17	yes	XM_008394634	PREDICTED: GDSL esterase/lipase At3g48460 [Malus domestica]
LOC103455002	219	89	32.25	15.93	-1.01755	1.16e-08	1.83e-07	yes	XM_008394596	PREDICTED: HVA22-like protein e [Malus domestica]
LOC103454985	78.15	128.81	7.16	14.35	1.00302	1.16e-06	1.36e-05	yes	XM_008394576	PREDICTED: SUMO-activating enzyme subunit 1B-1-like [Malus domestica]
LOC103454952	264.21	3014.8	33.38	463.09	3.79424	0	0	yes	XM_008394542	PREDICTED: bidirectional sugar transporter SWEET14-like [Malus domestica]
LOC103454951	267.79	2396.2	36.38	395.79	3.44352	0	0	yes	XM_008394541	PREDICTED: bidirectional sugar transporter SWEET14-like [Malus domestica]
LOC103454910	150	6.09	14.74	0.73	-4.3357	6.65e-31	4.91e-29	yes	XM_008394506	PREDICTED: RNA pseudouridine synthase 7-like [Malus domestica]
LOC103454907	122.41	47.93	29.22	13.91	-1.07083	8.62e-06	8.52e-05	yes	XM_008394503	PREDICTED: mitochondrial import inner membrane translocase subunit TIM8 [Malus domestica]
LOC103454902	21	1	3.98	0.23	-4.11306	4.04e-05	0.000346984	yes	XM_008394499	PREDICTED: early light-induced protein 1, chloroplastic-like [Malus domestica]
LOC103454886	0	14.14	0.001	0.48	8.90689	6.14e-05	0.000500266	yes	XM_008394480	PREDICTED: protein MEI2-like 1 isoform X2 [Malus domestica]
LOC103454882	0	31	0.001	2.16	11.0768	2.39e-10	4.66e-09	yes	XM_008394474	PREDICTED: protein BONZAI 1-like [Malus domestica]
LOC103454827	147.8	52.17	10.48	4.5	-1.21964	4.09e-08	6.01e-07	yes	XM_008394422	PREDICTED: glucan endo-1,3-beta-glucosidase 11-like isoform X2 [Malus domestica]
LOC103454744	11	38	1.94	8.13	2.0672	5.76e-06	5.92e-05	yes	XM_008394342	PREDICTED: probable phospholipid hydroperoxide glutathione peroxidase [Malus domestica]
LOC103454721	45	79	1.47	3.14	1.09495	5.38e-05	0.000451476	yes	XM_008394321	PREDICTED: E3 ubiquitin-protein ligase UPL7-like [Malus domestica]
LOC103454651	7	32	0.7	3.9	2.47805	8.53e-06	8.43e-05	yes	XM_008394252	PREDICTED: NAC transcription factor 29-like [Malus domestica]
LOC103454628	0	48	0.001	2.15	11.0701	1.89e-15	6.13e-14	yes	XM_008394221	PREDICTED: WPP domain-associated protein-like [Malus domestica]
LOC103454619	480	93	35.95	8.47	-2.08556	3.72e-47	4.56e-45	yes	XM_008394213	PREDICTED: hydroquinone glucosyltransferase-like [Malus domestica]
LOC103454568	0	24.5	0.001	2.09	11.0293	3.03e-08	4.51e-07	yes	XM_008394168	PREDICTED: E3 ubiquitin-protein ligase At1g12760-like isoform X3 [Malus domestica]
LOC103454566	245.92	96.36	17.05	8.12	-1.07022	2.15e-10	4.25e-09	yes	XM_008394165	PREDICTED: lycopene beta cyclase, chloroplastic/chromoplastic [Malus domestica]
LOC103454542	14.9	141	1.2	13.85	3.52878	2.13e-32	1.68e-30	yes	XM_008394120	PREDICTED: trinucleotide repeat-containing gene 6B protein-like [Malus domestica]
LOC103454540	25.49	54.78	3.1	8.11	1.38743	4.94e-05	0.000416754	yes	XM_008394119	PREDICTED: glucan endo-1,3-beta-glucosidase, basic isoform-like, partial [Malus domestica]
LOC103454482	0	14.46	0.001	2.32	11.1799	6.14e-05	0.000500266	yes	XM_008394067	PREDICTED: probable calcium-binding protein CML49 [Malus domestica]
LOC103454441	181.28	300.28	10.91	21.97	1.00988	9.09e-14	2.59e-12	yes	XM_008394025	PREDICTED: probable galactinol--sucrose galactosyltransferase 2 [Malus domestica]
LOC103454427	59	146	2.44	7.34	1.5889	8.28e-14	2.38e-12	yes	XM_008394016	PREDICTED: probable receptor-like protein kinase At2g39360 [Malus domestica]
LOC103454421	7735	3097	837.83	407.87	-1.03855	5.98e-188	4.19e-185	yes	XM_008394013	PREDICTED: chalcone--flavonone isomerase-like [Malus domestica]
LOC103454410	10.84	38.16	0.74	3.18	2.10343	5.76e-06	5.92e-05	yes	XM_008394005	PREDICTED: F-box/kelch-repeat protein At1g51550-like [Malus domestica]
LOC103454311	68.04	148.37	5.16	13.68	1.40663	9.62e-12	2.24e-10	yes	XM_008393913	PREDICTED: protein GPR107 [Malus domestica]
LOC103454301	27	1	0.73	0.03	-4.60486	5.72e-06	5.89e-05	yes	XM_008393906	PREDICTED: pleiotropic drug resistance protein 1-like isoform X2 [Malus domestica]
LOC103454275	66.57	15.12	9.38	2.59	-1.85664	1.33e-06	1.54e-05	yes	XM_008393874	PREDICTED: 17.4 kDa class III heat shock protein-like [Malus domestica]
LOC103454249	8	45	0.81	5.52	2.76867	3.4e-09	5.8e-08	yes	XM_008393851	PREDICTED: 2-oxoglutarate-dependent dioxygenase DAO-like [Malus domestica]
LOC103454196	1404.01	569.14	216.81	106.86	-1.02071	1.84e-45	2.14e-43	yes	XM_008393792	PREDICTED: RING-H2 finger protein ATL65-like [Malus domestica]
LOC103454193	50.24	94.98	3.3	7.58	1.19973	1.37e-06	1.59e-05	yes	XM_008393785	PREDICTED: probable sucrose-phosphatase 2 isoform X1 [Malus domestica]
LOC103454154	126.63	50.53	16.03	7.78	-1.04293	9.35e-06	9.18e-05	yes	XM_008393744	PREDICTED: protein YLS9 [Malus domestica]
LOC103454123	0	18	0.001	1.83	10.8376	3.85e-06	4.08e-05	yes	XM_008393713	PREDICTED: mitochondrial fission protein ELM1-like isoform X1 [Malus domestica]
LOC103454084	18.2	65	0.69	2.98	2.11064	1.26e-09	2.26e-08	yes	XM_008393671	PREDICTED: nucleolin-like isoform X2 [Malus domestica]
LOC103454080	0	39.79	0.001	2.87	11.4868	2.38e-13	6.54e-12	yes	XM_008393661	PREDICTED: C2 and GRAM domain-containing protein At1g03370 isoform X1 [Malus domestica]
LOC103454048	0	42	0.001	1.1	10.1033	1.19e-13	3.34e-12	yes	XM_008393642	PREDICTED: 1-phosphatidylinositol-3-phosphate 5-kinase FAB1A-like [Malus domestica]
LOC103453934	0	30.15	0.001	1.3	10.3443	4.77e-10	8.95e-09	yes	XM_008393530	PREDICTED: probable GPI-anchored adhesin-like protein PGA55 isoform X3 [Malus domestica]
LOC103453906	27	3	3.32	0.45	-2.88319	0.000104826	0.000816525	yes	XM_008393501	PREDICTED: 21 kDa protein-like [Malus domestica]
LOC103453905	75	164	6.72	17.86	1.4102	6.29e-13	1.65e-11	yes	XM_008393498	PREDICTED: probable 2-aminoethanethiol dioxygenase [Malus domestica]
LOC103453903	82	139	5.13	10.58	1.04431	2.37e-07	3.13e-06	yes	XM_008393494	PREDICTED: probable zinc metalloprotease EGY1, chloroplastic [Malus domestica]
LOC103453893	8.97	32.49	0.41	1.79	2.12626	4.27e-05	0.000364963	yes	XM_008393486	PREDICTED: 5-methyltetrahydropteroyltriglutamate--homocysteine methyltransferase [Malus domestica]
LOC103453868	61	106	4.18	8.83	1.07891	3.41e-06	3.67e-05	yes	XM_008393451	NAC domain protein [Malus hupehensis]
LOC103453840	0	17.62	0.001	1.03	10.0084	3.85e-06	4.08e-05	yes	XM_008393450	PREDICTED: coiled-coil domain-containing protein 115 [Malus domestica]
LOC103453829	231	93	18.9	9.25	-1.03086	2.47e-09	4.27e-08	yes	XM_008393411	PREDICTED: chitinase-like protein 1 [Malus domestica]
LOC103453792	123.35	221.73	4.5	9.84	1.12873	2.11e-12	5.24e-11	yes	XM_008393371	PREDICTED: pumilio homolog 6, chloroplastic [Malus domestica]
LOC103453753	15.32	0.19	1.11	0.02	-5.79442	0.000122627	0.000925733	yes	XM_008393322	PREDICTED: BTB/POZ domain-containing protein At3g05675-like isoform X2 [Malus domestica]
LOC103453747	0.01	97.29	0.001	3.74	11.8688	2.56e-31	1.92e-29	yes	XM_008393313	PREDICTED: ubiquitin carboxyl-terminal hydrolase 12 isoform X1 [Malus domestica]
LOC103453744	98	24	9.61	2.86	-1.74852	9.81e-09	1.57e-07	yes	XM_008393308	PREDICTED: probable carboxylesterase 15 [Malus domestica]
LOC103453732	30.88	61.73	0.99	2.41	1.28353	4.68e-05	0.000397621	yes	XM_008393297	PREDICTED: dentin sialophosphoprotein-like [Malus domestica]
LOC103453717	106.57	0	6.68	0.001	-12.7056	2.02e-28	1.33e-26	yes	XM_008393280	PREDICTED: F-box protein SKIP2-like [Malus domestica]
LOC103453693	0	13	0.001	1.13	10.1421	0.000122627	0.000925733	yes	XM_008393257	PREDICTED: aminotransferase ALD1-like [Malus domestica]
LOC103453678	110.32	45.28	9.87	4.92	-1.00439	6.52e-05	0.000529224	yes	XM_008393250	PREDICTED: rae1-like protein At1g80670 [Malus domestica]
LOC103453650	0.02	17	0.001	0.96	9.90689	7.69e-06	7.66e-05	yes	XM_008393206	PREDICTED: U3 small nucleolar RNA-associated protein 21 homolog isoform X1 [Malus domestica]
LOC103453644	0	34.41	0.001	2.54	11.3106	1.5e-11	3.42e-10	yes	XM_008393197	PREDICTED: biotin carboxylase 1, chloroplastic isoform X1 [Malus domestica]
LOC103453604	64.74	21.17	3.35	1.33	-1.33273	0.000110675	0.000858344	yes	XM_008393162	PREDICTED: transcription initiation factor TFIID subunit 12b-like [Malus domestica]
LOC103453589	0	28.08	0.001	1.66	10.697	1.9e-09	3.33e-08	yes	XM_008393136	PREDICTED: probable protein phosphatase 2C 50 [Malus domestica]
LOC103453569	129	32	8.35	2.52	-1.72835	3.62e-11	7.86e-10	yes	XM_008393111	beta-fructofuranosidase, insoluble isoenzyme CWINV1-like precursor [Malus domestica]
LOC103453567	16	41	0.67	2.07	1.6274	0.000102761	0.00080271	yes	XM_008393108	PREDICTED: receptor-like serine/threonine-protein kinase ALE2 [Malus domestica]
LOC103453563	584	219	22.47	10.24	-1.13378	2.53e-24	1.41e-22	yes	XM_008393104	PREDICTED: beta-galactosidase 1 [Malus domestica]
LOC103453478	20.11	1	3.43	0.21	-4.02975	4.04e-05	0.000346984	yes	XM_008393021	PREDICTED: cellulose synthase-like protein E2 [Malus domestica]
LOC103453448	6.9	31.88	0.33	1.87	2.5025	8.53e-06	8.43e-05	yes	XM_008392991	PREDICTED: cryptochrome-1-like isoform X1 [Malus domestica]
LOC103453410	34	5	3.24	0.58	-2.48187	4.19e-05	0.000358819	yes	XM_008392953	homeobox-leucine zipper protein ATHB-6-like [Malus domestica]
LOC103453393	6	25	1.39	7.04	2.34049	0.000114409	0.000885384	yes	XM_008392935	PREDICTED: RING-H2 finger protein ATL16-like [Malus domestica]
LOC103453353	454	160	33.48	14.35	-1.22225	1.29e-21	6.31e-20	yes	XM_008392900	PREDICTED: glucan endo-1,3-beta-glucosidase 14 [Malus domestica]
LOC103453336	0	30	0.001	1.3	10.3443	4.77e-10	8.95e-09	yes	XM_008392877	PREDICTED: ubiquitin carboxyl-terminal hydrolase 2-like isoform X1 [Malus domestica]
LOC103453329	29.36	91.93	1.63	6.21	1.92972	1.49e-11	3.41e-10	yes	XM_008392869	PREDICTED: cryptochrome-1 isoform X1 [Malus domestica]
LOC103453250	59.99	0	4.3	0.001	-12.0701	8.67e-16	2.91e-14	yes	XM_008392794	PREDICTED: 3-ketoacyl-CoA synthase 19-like isoform X1 [Malus domestica]
LOC103453238	51	11	8.04	2.11	-1.92995	1.25e-05	0.00012064	yes	XM_008392786	PREDICTED: early light-induced protein 1, chloroplastic-like [Malus domestica]
LOC103453126	0	15.94	0.001	0.77	9.58871	1.54e-05	0.000144506	yes	XM_008392675	PREDICTED: U4/U6.U5 tri-snRNP-associated protein 1-like [Malus domestica]
LOC103453114	70.21	150.29	4.82	12.56	1.38173	1.52e-11	3.45e-10	yes	XM_008392659	PREDICTED: lactation elevated protein 1-like isoform X2 [Malus domestica]
LOC103453083	155	50	15.65	6.14	-1.34985	1.24e-09	2.22e-08	yes	XM_008392621	PREDICTED: 3-ketodihydrosphingosine reductase-like [Malus domestica]
LOC103453073	279	89	22.77	8.83	-1.36665	2.64e-16	9.26e-15	yes	XM_008392607	PREDICTED: basic 7S globulin-like [Malus domestica]
LOC103453038	0	13	0.001	1	9.96578	0.000122627	0.000925733	yes	XM_008392569	PREDICTED: F-box protein At3g07870-like [Malus domestica]
LOC103453001	0	67.37	0.001	1.01	9.98014	9.59e-22	4.71e-20	yes	XM_008392529	PREDICTED: chromatin structure-remodeling complex protein SYD-like isoform X1 [Malus domestica]
LOC103452981	62	106	3.32	6.91	1.0575	5.33e-06	5.51e-05	yes	XM_008392503	PREDICTED: serine/threonine-protein kinase PBS1-like [Malus domestica]
LOC103452958	68.92	10.09	9.43	1.68	-2.4888	1.07e-09	1.93e-08	yes	XM_008392480	PREDICTED: probable glutathione S-transferase [Malus domestica]
LOC103452952	54.3	94.7	1.5	3.18	1.08406	9.66e-06	9.45e-05	yes	XM_008392475	PREDICTED: symplekin isoform X2 [Malus domestica]
LOC103452946	64.64	124.93	4.81	11.3	1.23221	1.46e-08	2.29e-07	yes	XM_008392468	PREDICTED: dnaJ homolog subfamily B member 4 [Malus domestica]
LOC103452916	65.56	133.77	5.32	13.21	1.31213	1.06e-09	1.91e-08	yes	XM_008392445	PREDICTED: LOW QUALITY PROTEIN: probable leucine-rich repeat receptor-like serine/threonine-protein kinase At3g14840 [Malus domestica]
LOC103452894	29.51	0	2.19	0.001	-11.0967	1.52e-08	2.36e-07	yes	XM_008392423	PREDICTED: protein pleiotropic regulatory locus 1-like [Malus domestica]
LOC103452844	535.3	201.77	90.29	41.38	-1.12563	4.08e-22	2.04e-20	yes	XM_008392379	PREDICTED: major allergen Mal d 1-like [Malus domestica]
LOC103452842	1937.54	186.96	326.37	38.29	-3.09147	5.39e-273	6.22e-270	yes	XM_008392377	major allergen Mal d 1.03C [Malus domestica]
LOC103452841	825.73	333.26	137.31	67.38	-1.02704	1.33e-28	8.86e-27	yes	XM_008392376	PREDICTED: major allergen Mal d 1-like [Malus domestica]
LOC103452840	225.64	24.12	44.33	5.76	-2.94414	7.36e-34	6.19e-32	yes	XM_008392374	PREDICTED: major allergen Pru av 1-like [Malus domestica]
LOC103452838	282	44	48.44	9.19	-2.39806	1.05e-33	8.72e-32	yes	XM_008392373	PREDICTED: major allergen Mal d 1-like [Malus domestica]
LOC103452836	831.47	330.36	132.99	64.24	-1.04977	7.66e-30	5.48e-28	yes	XM_008392372	major allergen Mal d 1.03D [Malus domestica]
LOC103452835	11471.5	3748.03	1975.89	784.93	-1.33187	0	0	yes	XM_008392371	major allergen Mal d 1.03F [Malus domestica]
LOC103452787	42.11	76.93	1.65	3.67	1.15331	2.45e-05	0.000222501	yes	XM_008392325	PREDICTED: serine/threonine-protein phosphatase 4 regulatory subunit 3-like [Malus domestica]
LOC103452775	122.47	224.35	7.08	15.77	1.15536	5e-13	1.32e-11	yes	XM_008392311	PREDICTED: ATP-citrate synthase beta chain protein 1 [Malus domestica]
LOC103452671	586	214	89.01	39.52	-1.17138	1.42e-25	8.46e-24	yes	XM_008392207	PREDICTED: calmodulin [Malus domestica]
LOC103452653	13.98	56.83	0.47	2.35	2.32193	5.09e-09	8.49e-08	yes	XM_008392184	PREDICTED: nuclear export mediator factor Nemf-like isoform X1 [Malus domestica]
LOC103452648	0	115.15	0.001	4.44	12.1163	5.43e-37	5.12e-35	yes	XM_008392172	PREDICTED: DEAD-box ATP-dependent RNA helicase 46-like isoform X1 [Malus domestica]
LOC103452626	27.85	0	0.96	0.001	-9.90689	3.03e-08	4.51e-07	yes	XM_008392146	PREDICTED: squamosa promoter-binding-like protein 1 isoform X3 [Malus domestica]
LOC103452624	97	193.53	7.89	19.14	1.27849	3.36e-13	9.06e-12	yes	XM_008392141	PREDICTED: pto-interacting protein 1 [Malus domestica]
LOC103452583	6.79	43.84	0.61	4.8	2.97615	1.34e-09	2.39e-08	yes	XM_008392094	PREDICTED: short-chain dehydrogenase TIC 32, chloroplastic-like [Malus domestica]
LOC103452564	43	88.58	1.82	4.56	1.3251	6.22e-07	7.65e-06	yes	XM_008392067	PREDICTED: serine/threonine-protein kinase BLUS1 isoform X1 [Malus domestica]
LOC103452514	194.86	0	17.08	0.001	-14.06	6.05e-51	8.41e-49	yes	XM_008392017	PREDICTED: hsp70 nucleotide exchange factor FES1 [Malus domestica]
LOC103452501	0	13.51	0.001	0.91	9.82972	0.000122627	0.000925733	yes	XM_008392001	PREDICTED: protein NRT1/ PTR FAMILY 6.1-like [Malus domestica]
LOC103452496	36	1	2.88	0.1	-4.848	3.76e-08	5.54e-07	yes	XM_008391991	PREDICTED: probable beta-1,4-xylosyltransferase IRX10 [Malus domestica]
LOC103452445	121.27	30.98	14.94	4.64	-1.68698	3.28e-10	6.29e-09	yes	XM_008391934	PREDICTED: dirigent protein 22-like [Malus domestica]
LOC103452393	57	155	4.33	14.32	1.72559	2.67e-16	9.36e-15	yes	XM_008391884	PREDICTED: cytochrome P450 86B1 [Malus domestica]
LOC103452251	496.78	198.41	46.96	22.8	-1.0424	1.36e-18	5.54e-17	yes	XM_008391765	PREDICTED: LOW QUALITY PROTEIN: serine carboxypeptidase-like 50 [Malus domestica]
LOC103452195	118.14	38.11	8.45	3.32	-1.34777	1.67e-07	2.25e-06	yes	XM_008391717	PREDICTED: somatic embryogenesis receptor kinase 2-like isoform X1 [Malus domestica]
LOC103452171	20.14	0	1.48	0.001	-10.5314	3.85e-06	4.08e-05	yes	XM_008391680	PREDICTED: probable DNA primase large subunit isoform X1 [Malus domestica]
LOC103452158	0	101	0.001	3.47	11.7607	1.63e-32	1.3e-30	yes	XM_008391657	PREDICTED: histidine kinase 3-like [Malus domestica]
LOC103452153	920	293	92.05	35.64	-1.36892	5.47e-49	7.18e-47	yes	XM_008391652	PREDICTED: glucuronoxylan 4-O-methyltransferase 2-like [Malus domestica]
LOC103452131	48	83	2.14	4.51	1.07552	5.95e-05	0.000495465	yes	XM_008391624	PREDICTED: endoplasmic reticulum metallopeptidase 1 [Malus domestica]
LOC103452120	45.07	79	2.03	4.32	1.08955	5.38e-05	0.000451476	yes	XM_008391612	PREDICTED: urease-like [Malus domestica]
LOC103452113	0	43.61	0.001	1.99	10.9586	2.99e-14	8.85e-13	yes	XM_008391600	PREDICTED: cyclin-dependent kinase G-2 isoform X1 [Malus domestica]
LOC103452083	41	136	3.44	13.87	2.01149	2.15e-17	8.17e-16	yes	XM_008391567	PREDICTED: vinorine synthase-like [Malus domestica]
LOC103452068	110	40	11.44	5.06	-1.17688	4.44e-06	4.66e-05	yes	XM_008391550	PREDICTED: very-long-chain 3-oxoacyl-CoA reductase 1-like [Malus domestica]
LOC103452062	0	53.88	0.001	3.49	11.769	1.5e-17	5.79e-16	yes	XM_008391538	PREDICTED: ultraviolet-B receptor UVR8 [Malus domestica]
LOC103451996	128	27	12.11	3.11	-1.96121	1.06e-12	2.71e-11	yes	XM_008391458	PREDICTED: F-box/kelch-repeat protein At1g23390 [Malus domestica]
LOC103451963	185.38	64.25	12.03	5.07	-1.24658	5.48e-10	1.02e-08	yes	XM_008391417	PREDICTED: pre-mRNA-processing factor 17 isoform X2 [Malus domestica]
LOC103451961	33.41	103.71	1.84	6.94	1.91523	1.24e-12	3.14e-11	yes	XM_008391414	PREDICTED: LOW QUALITY PROTEIN: pyrophosphate-energized vacuolar membrane proton pump-like, partial [Malus domestica]
LOC103451948	33	84	1.23	3.79	1.62354	1.34e-08	2.11e-07	yes	XM_008391399	PREDICTED: LOW QUALITY PROTEIN: probable alpha,alpha-trehalose-phosphate synthase [UDP-forming] 10 [Malus domestica]
LOC103451917	421	58	37.71	6.32	-2.57695	1.35e-53	2e-51	yes	XM_008391362	PREDICTED: IAA-amino acid hydrolase ILR1-like 4 [Malus domestica]
LOC103451913	22.98	0	1.59	0.001	-10.6348	9.64e-07	1.14e-05	yes	XM_008391354	PREDICTED: DEAD-box ATP-dependent RNA helicase 22 isoform X1 [Malus domestica]
LOC103451905	33.74	84.86	0.88	2.69	1.61203	8.8e-09	1.41e-07	yes	XM_008391345	PREDICTED: paired amphipathic helix protein Sin3-like 4 isoform X1 [Malus domestica]
LOC103451900	31	66	1.83	4.74	1.37304	7.26e-06	7.36e-05	yes	XM_008391340	PREDICTED: probable inactive receptor kinase At1g27190 [Malus domestica]
LOC103451885	183	70	17.57	8.17	-1.10471	1.85e-08	2.84e-07	yes	XM_008391322	PREDICTED: dnaJ homolog subfamily B member 4 [Malus domestica]
LOC103451850	0	26.98	0.001	2	10.9658	3.8e-09	6.4e-08	yes	XM_008391289	PREDICTED: protein IQ-DOMAIN 31-like [Malus domestica]
LOC103451813	15	50	2.15	8.7	2.01668	4.65e-07	5.87e-06	yes	XM_008391239	PREDICTED: extracellular ribonuclease LE [Malus domestica]
LOC103451807	56	11	5.1	1.22	-2.06362	1.21e-06	1.42e-05	yes	XM_008391234	PREDICTED: expansin-A10 [Malus domestica]
LOC103451800	78	23	11.28	4.04	-1.48134	3.89e-06	4.12e-05	yes	XM_008391225	PREDICTED: psbQ-like protein 1, chloroplastic [Malus domestica]
LOC103451787	51	14	2.39	0.8	-1.57894	0.000119881	0.000922537	yes	XM_008391215	PREDICTED: probable protein S-acyltransferase 22 [Malus domestica]
LOC103451770	35.21	71.25	2.9	7.13	1.29785	1.18e-05	0.000113958	yes	XM_008391195	PREDICTED: probable WRKY transcription factor 57 isoform X1 [Malus domestica]
LOC103451736	156.92	265.29	14.78	30.38	1.03948	7.99e-13	2.07e-11	yes	XM_008391159	PREDICTED: D-aminoacyl-tRNA deacylase [Malus domestica]
LOC103451708	26	1	2.84	0.13	-4.44931	1.57e-06	1.8e-05	yes	XM_008391124	PREDICTED: peroxidase 11-like [Malus domestica]
LOC103451677	20.66	0	1.89	0.001	-10.8842	3.85e-06	4.08e-05	yes	XM_008391091	PREDICTED: probable galacturonosyltransferase-like 3 [Malus domestica]
LOC103451627	0	34	0.001	2.5	11.2877	3e-11	6.56e-10	yes	XM_008391040	PREDICTED: probable receptor-like protein kinase At1g67000 isoform X1 [Malus domestica]
LOC103451615	1194	300	153.68	46.95	-1.71073	1.51e-85	3.94e-83	yes	XM_008391027	PREDICTED: E3 ubiquitin-protein ligase RHA2A-like [Malus domestica]
LOC103451341	12.78	42.36	0.46	1.86	2.0156	3.41e-06	3.68e-05	yes	XM_008390765	PREDICTED: auxin response factor 7-like isoform X1 [Malus domestica]
LOC103451149	674.25	234.92	97.08	41.13	-1.23898	1.2e-31	9.23e-30	yes	XM_008390587	PREDICTED: photosystem I reaction center subunit XI, chloroplastic-like [Malus domestica]
LOC103451077	2.11	20.65	0.09	1.08	3.58496	3.62e-05	0.000314681	yes	XM_008390509	PREDICTED: ankyrin repeat domain-containing protein 13B [Malus domestica]
LOC103451070	0	22.58	0.001	0.79	9.62571	1.21e-07	1.64e-06	yes	XM_008390502	PREDICTED: probable lysine-specific demethylase JMJ14 isoform X1 [Malus domestica]
LOC103451064	338.28	663.41	28.66	68.33	1.25348	4.52e-39	4.48e-37	yes	XM_008390493	PREDICTED: probable low-specificity L-threonine aldolase 1 isoform X1 [Malus domestica]
LOC103451062	1109.22	2895.53	87.57	277.95	1.66632	1.71e-244	1.7e-241	yes	XM_008390489	PREDICTED: phosphoenolpyruvate carboxylase kinase 2 [Malus domestica]
LOC103451049	34.46	5.88	2.82	0.58	-2.28157	7.13e-05	0.000572492	yes	XM_008390475	PREDICTED: F-box protein At5g03970-like isoform X1 [Malus domestica]
LOC103451046	0	16.45	0.001	1.43	10.4818	7.69e-06	7.66e-05	yes	XM_008390473	PREDICTED: phosphoribosylaminoimidazole carboxylase, chloroplastic-like isoform X1 [Malus domestica]
LOC103451023	0	71	0.001	7.85	12.9385	6.08e-23	3.17e-21	yes	XM_008390447	PREDICTED: perakine reductase-like [Malus domestica]
LOC103450988	2.08	31	0.12	2.22	4.20945	4.18e-09	7.01e-08	yes	XM_008390415	PREDICTED: protein CHLOROPLAST IMPORT APPARATUS 2-like isoform X2 [Malus domestica]
LOC103450984	32.69	120.12	5.1	22.77	2.15857	8.43e-17	3.11e-15	yes	XM_008390398	PREDICTED: superoxide dismutase [Cu-Zn] 1-like [Malus domestica]
LOC103450918	80	7	12.76	1.36	-3.22995	8.55e-14	2.45e-12	yes	XM_008390662	PREDICTED: disease resistance response protein 206-like [Malus domestica]
LOC103450903	0.01	49.03	0.001	6.11	12.577	9.46e-16	3.15e-14	yes	XM_008390309	PREDICTED: F-actin-capping protein subunit alpha-like [Malus domestica]
LOC103450868	0	50.62	0.001	5.71	12.4793	2.38e-16	8.36e-15	yes	XM_008390271	PREDICTED: uncharacterized membrane protein C776.05-like [Malus domestica]
LOC103450830	160	24.03	13.83	2.53	-2.45059	2.84e-20	1.27e-18	yes	XM_008390228	PREDICTED: GDSL esterase/lipase At1g09390 [Malus domestica]
LOC103450820	257	21	20.58	2.04	-3.3346	7.09e-43	7.68e-41	yes	XM_008390214	PREDICTED: S-adenosylmethionine synthase 2-like [Malus domestica]
LOC103450816	89.02	26.62	7.66	2.79	-1.45708	1.85e-06	2.1e-05	yes	XM_008390221	PREDICTED: protein bem46-like isoform X2 [Malus domestica]
LOC103450796	15.19	0	1.12	0.001	-10.1293	0.000122627	0.000925733	yes	XM_008390185	PREDICTED: serine/threonine-protein kinase At5g01020-like [Malus domestica]
LOC103450788	16.44	0	1.07	0.001	-10.0634	6.14e-05	0.000500266	yes	XM_008390171	PREDICTED: uncharacterized transporter YBR287W-like [Malus domestica]
LOC103450764	6	45	0.71	6.5	3.19455	7.41e-10	1.37e-08	yes	XM_008390142	PREDICTED: probable WRKY transcription factor 70 [Malus domestica]
LOC103450753	96.17	178.08	5.75	12.94	1.1702	1.08e-10	2.21e-09	yes	XM_008390131	PREDICTED: probable receptor-like protein kinase At3g55450 [Malus domestica]
LOC103450749	150	58	13.1	6.16	-1.08856	5.84e-07	7.21e-06	yes	XM_008390124	PREDICTED: RING-H2 finger protein ATL74-like [Malus domestica]
LOC103450748	739	81	157.08	20.93	-2.90786	1.25e-103	4.24e-101	yes	XM_008390123	PREDICTED: non-specific lipid-transfer protein 1-like [Malus domestica]
LOC103450740	26	55	3.51	9.02	1.36166	6.18e-05	0.000503746	yes	XM_008390118	PREDICTED: 60S ribosomal protein L18a-like protein isoform X2 [Malus domestica]
LOC103450728	38	6	3.9	0.75	-2.37851	1.54e-05	0.000144716	yes	XM_008390100	PREDICTED: cationic peroxidase 1-like [Malus domestica]
LOC103450714	97	24	18.23	5.48	-1.73407	1.5e-08	2.35e-07	yes	XM_008390088	PREDICTED: wound-induced protein 1-like [Malus domestica]
LOC103450712	0	42	0.001	1.19	10.2167	1.19e-13	3.34e-12	yes	XM_008390085	PREDICTED: protein SCAR2-like isoform X1 [Malus domestica]
LOC103450680	195	69	13.73	5.91	-1.2161	3.39e-10	6.49e-09	yes	XM_008390053	PREDICTED: ammonium transporter 2-like [Malus domestica]
LOC103450637	199.89	12.68	15.86	1.22	-3.70044	1.5e-36	1.38e-34	yes	XM_008390007	PREDICTED: UDP-glycosyltransferase 91C1-like [Malus domestica]
LOC103450636	70.71	118.69	3.57	7.28	1.02801	2.44e-06	2.69e-05	yes	XM_008390002	PREDICTED: long chain acyl-CoA synthetase 9, chloroplastic-like [Malus domestica]
LOC103450621	157	47	11.92	4.34	-1.45762	1.02e-10	2.09e-09	yes	XM_008389990	PREDICTED: UDP-glycosyltransferase 91C1-like [Malus domestica]
LOC103450583	189.25	66	15.55	6.59	-1.23856	3.96e-10	7.55e-09	yes	XM_008389948	PREDICTED: cytochrome P450 82A3-like [Malus domestica]
LOC103450552	33	5	3.93	0.72	-2.44846	4.19e-05	0.000358819	yes	XM_008389920	PREDICTED: GDSL esterase/lipase EXL3-like [Malus domestica]
LOC103450543	18	0	1.11	0.001	-10.1163	1.54e-05	0.000144506	yes	XM_008389912	PREDICTED: laccase-4-like [Malus domestica]
LOC103450519	27	0	2.42	0.001	-11.2408	6.05e-08	8.61e-07	yes	XM_008389882	PREDICTED: L-type lectin-domain containing receptor kinase VIII.2-like [Malus domestica]
LOC103450505	62.48	8.91	5.05	0.88	-2.52071	7.98e-09	1.29e-07	yes	XM_008389870	PREDICTED: UDP-glycosyltransferase 85A2-like [Malus domestica]
LOC103450491	467	149	32.43	12.58	-1.3662	3.12e-26	1.91e-24	yes	XM_008389854	PREDICTED: cytochrome P450 CYP82D47-like [Malus domestica]
LOC103450490	552.88	169.38	42.56	15.85	-1.42502	2.04e-32	1.61e-30	yes	XM_008389853	PREDICTED: cytochrome P450 82A3-like [Malus domestica]
LOC103450488	283.95	103	35.73	15.76	-1.18087	1.6e-13	4.46e-12	yes	XM_008389852	PREDICTED: LOW QUALITY PROTEIN: cytochrome P450 82A4-like [Malus domestica]
LOC103450483	0	35.07	0.001	2.69	11.3934	7.54e-12	1.77e-10	yes	XM_008389842	PREDICTED: 5'-nucleotidase domain-containing protein 4-like isoform X2 [Malus domestica]
LOC103450479	71.78	24.09	8.96	3.65	-1.2956	6.72e-05	0.000543027	yes	XM_008389837	PREDICTED: maf-like protein DDB_G0281937 isoform X1 [Malus domestica]
LOC103450464	2138	6452	211.47	775.94	1.87549	0	0	yes	XM_008389819	bifunctional dihydroflavonol 4-reductase/flavanone 4-reductase [Malus domestica]
LOC103450457	200	49	20.01	5.96	-1.74734	1.32e-16	4.74e-15	yes	XM_008389811	PREDICTED: isoflavone reductase-like protein [Malus domestica]
LOC103450442	13.54	46.54	0.75	3.12	2.05658	1.26e-06	1.47e-05	yes	XM_008389800	PREDICTED: zinc finger CCCH domain-containing protein 64 isoform X2 [Malus domestica]
LOC103450420	19.4	0	1.2	0.001	-10.2288	7.69e-06	7.66e-05	yes	XM_008389764	PREDICTED: protein LTV1 homolog [Malus domestica]
LOC103450419	117.32	254.06	5.43	14.29	1.39598	6.99e-19	2.89e-17	yes	XM_008389762	PREDICTED: uncharacterized TPR repeat-containing protein At1g05150-like [Malus domestica]
LOC103450416	0	22.69	0.001	1.71	10.7398	1.21e-07	1.64e-06	yes	XM_008389758	PREDICTED: protein LTV1 homolog [Malus domestica]
LOC103450414	38	0	3.42	0.001	-11.7398	6e-11	1.26e-09	yes	XM_008389755	PREDICTED: guanine nucleotide-binding protein subunit beta-like protein 1 homolog [Malus domestica]
LOC103450401	111	183	4.81	9.64	1.003	9.12e-09	1.46e-07	yes	XM_008389739	PREDICTED: protein IQ-DOMAIN 32 isoform X1 [Malus domestica]
LOC103450357	285	108	27.91	12.86	-1.11789	1.19e-12	3.03e-11	yes	XM_008389692	PREDICTED: GDSL esterase/lipase EXL3-like [Malus domestica]
LOC103450328	1192	1971	128.36	258.07	1.00757	4.67e-75	1.07e-72	yes	XM_008389658	PREDICTED: dehydrin COR47-like [Malus domestica]
LOC103450275	56.56	0	5.82	0.001	-12.5068	6.52e-15	2.04e-13	yes	XM_008389604	PREDICTED: aldo-keto reductase family 4 member C9-like [Malus domestica]
LOC103450204	113.38	205.05	8.21	18.05	1.13654	9.23e-12	2.15e-10	yes	XM_008389516	PREDICTED: uncharacterized protein LOC103450204 [Malus domestica]
LOC103450198	119	203	12.28	25.46	1.05192	2.63e-10	5.1e-09	yes	XM_008389511	PREDICTED: soluble inorganic pyrophosphatase-like [Malus domestica]
LOC103450192	126	41	4.63	1.83	-1.33917	7.26e-08	1.02e-06	yes	XM_008389504	PREDICTED: probable LRR receptor-like serine/threonine-protein kinase At3g47570 [Malus domestica]
LOC103450185	26.66	0	1.01	0.001	-9.98014	6.05e-08	8.61e-07	yes	XM_008389496	PREDICTED: phosphatidate phosphatase PAH1-like [Malus domestica]
LOC103450160	78	17	7.35	1.95	-1.91427	4.92e-08	7.13e-07	yes	XM_008389473	PREDICTED: E3 ubiquitin-protein ligase SGR9, amyloplastic-like [Malus domestica]
LOC103450118	112.8	41.18	14.32	6.36	-1.17093	4.38e-06	4.6e-05	yes	XM_008389436	transcription factor HY5 [Malus domestica]
LOC103450117	0	20.99	0.001	1.34	10.388	4.82e-07	6.02e-06	yes	XM_008389435	PREDICTED: cellulose synthase A catalytic subunit 1 [UDP-forming]-like [Malus domestica]
LOC103450084	0	44	0.001	0.91	9.82972	2.99e-14	8.85e-13	yes	XM_008389405	PREDICTED: CCR4-NOT transcription complex subunit 1-like isoform X1 [Malus domestica]
LOC103450065	0	22.79	0.001	1.72	10.7482	1.21e-07	1.64e-06	yes	XM_008389387	PREDICTED: E3 ubiquitin-protein ligase RLIM-like [Malus domestica]
LOC103450052	30.07	2.13	1.19	0.1	-3.57289	4.72e-06	4.92e-05	yes	XM_008389372	PREDICTED: auxin response factor 18-like isoform X2 [Malus domestica]
LOC103450046	4119	1533	221.23	100.11	-1.14396	2.39e-141	1.17e-138	yes	XM_008389362	PREDICTED: phenylalanine ammonia-lyase 1 [Malus domestica]
LOC103450044	68	124	6.62	14.67	1.14797	9.36e-08	1.3e-06	yes	XM_008389359	PREDICTED: probable receptor-like protein kinase At5g15080 [Malus domestica]
LOC103450004	20.15	0	1.12	0.001	-10.1293	3.85e-06	4.08e-05	yes	XM_008389322	PREDICTED: probable GPI-anchored adhesin-like protein PGA55 isoform X1 [Malus domestica]
LOC103449999	9.32	46	0.58	3.51	2.59735	1.64e-08	2.54e-07	yes	XM_008389317	PREDICTED: FAD synthase [Malus domestica]
LOC103449942	13.33	42.43	1.35	5.22	1.95109	3.41e-06	3.68e-05	yes	XM_008389264	PREDICTED: coiled-coil domain-containing protein 93 homolog isoform X1 [Malus domestica]
LOC103449909	21.96	0	1.12	0.001	-10.1293	1.93e-06	2.16e-05	yes	XM_008389236	PREDICTED: alpha-L-arabinofuranosidase 1-like [Malus domestica]
LOC103449900	0	14.76	0.001	1.11	10.1163	3.07e-05	0.000270026	yes	XM_008389223	PREDICTED: dual specificity protein phosphatase 12 isoform X1 [Malus domestica]
LOC103449889	33	71.99	2.18	5.78	1.40674	2.5e-06	2.75e-05	yes	XM_008389215	PREDICTED: gamma-glutamyltranspeptidase 3 [Malus domestica]
LOC103449840	36	5	7.36	1.24	-2.56937	1.46e-05	0.000139072	yes	XM_008389165	PREDICTED: organ-specific protein P4-like [Malus domestica]
LOC103449824	2976.38	977.02	194.34	77.57	-1.32501	1.65e-139	7.64e-137	yes	XM_008389146	polyol transporter 5-like [Malus domestica]
LOC103449797	475	135	25.76	8.9	-1.53326	3.26e-31	2.43e-29	yes	XM_008389114	PREDICTED: long chain acyl-CoA synthetase 2 [Malus domestica]
LOC103449752	5.33	25.43	0.42	2.42	2.52655	3.44e-05	0.000299602	yes	XM_008389080	PREDICTED: quinone oxidoreductase PIG3 [Malus domestica]
LOC103449678	145	29	21.52	5.23	-2.0408	3.91e-15	1.24e-13	yes	XM_008389005	PREDICTED: lachrymatory-factor synthase-like [Malus domestica]
LOC103449572	24	64	1.79	5.8	1.69609	4.11e-07	5.23e-06	yes	XM_008388897	PREDICTED: nuclear transcription factor Y subunit A-10-like [Malus domestica]
LOC103449500	59	106	2.45	5.35	1.12676	1.34e-06	1.56e-05	yes	XM_008388823	PREDICTED: sarcoplasmic/endoplasmic reticulum calcium ATPase 1-like [Malus domestica]
LOC103449496	565	230	103.93	51.44	-1.01465	7e-20	3.06e-18	yes	XM_008388820	PREDICTED: probable F-box protein At1g60180 [Malus domestica]
LOC103449484	0	22	0.001	1.6	10.6439	1.21e-07	1.64e-06	yes	XM_008388809	PREDICTED: gamma-glutamyltranspeptidase 1-like isoform X2 [Malus domestica]
LOC103449469	89.79	158.8	5.49	11.8	1.10391	3.86e-09	6.48e-08	yes	XM_008388791	PREDICTED: rho GTPase-activating protein 5-like [Malus domestica]
LOC103449460	0	15	0.001	1.25	10.2877	3.07e-05	0.000270026	yes	XM_008388782	PREDICTED: F-box/LRR-repeat protein At4g14103-like [Malus domestica]
LOC103449392	0	13.98	0.001	0.36	8.49185	6.14e-05	0.000500266	yes	XM_008388715	PREDICTED: protein ROS1 isoform X3 [Malus domestica]
LOC103449373	0	59.14	0.001	1.8	10.8138	4.77e-19	1.99e-17	yes	XM_008388693	PREDICTED: probable GPI-anchored adhesin-like protein PGA55 [Malus domestica]
LOC103449352	27	55	1.77	4.38	1.30718	0.000110675	0.000858344	yes	XM_008388662	PREDICTED: cation/calcium exchanger 1 [Malus domestica]
LOC103449302	39.51	0	3.63	0.001	-11.8258	1.5e-11	3.42e-10	yes	XM_008388632	PREDICTED: chitinase-like protein 1 [Malus domestica]
LOC103449300	898	276	56.37	21.06	-1.42042	2.27e-50	3.11e-48	yes	XM_008388588	PREDICTED: glucan endo-1,3-beta-glucosidase 8-like [Malus domestica]
LOC103449274	64	13	3.35	0.83	-2.01298	2.68e-07	3.48e-06	yes	XM_008388557	PREDICTED: ABC transporter C family member 4-like [Malus domestica]
LOC103449234	38.48	168.55	3.2	17.04	2.41278	1.98e-26	1.24e-24	yes	XM_008388521	PREDICTED: protein ASPARTIC PROTEASE IN GUARD CELL 2-like, partial [Malus domestica]
LOC103449233	7.52	36.45	0.53	3.14	2.5667	5.56e-07	6.88e-06	yes	XM_008388520	PREDICTED: protein ASPARTIC PROTEASE IN GUARD CELL 2-like [Malus domestica]
LOC103449226	50	2	3.42	0.17	-4.33039	7.3e-11	1.52e-09	yes	XM_008388513	MYB22 [Malus domestica]
LOC103449206	59	116	2.22	5.3	1.25543	3.26e-08	4.83e-07	yes	XM_008388495	PREDICTED: histone-lysine N-methyltransferase EZA1-like isoform X1 [Malus domestica]
LOC103449145	79	143	10.87	23.92	1.13787	1.75e-08	2.7e-07	yes	XM_008388432	PREDICTED: stress-related protein-like [Malus domestica]
LOC103449143	15	0	1.7	0.001	-10.7313	0.000122627	0.000925733	yes	XM_008388430	PREDICTED: alkylated DNA repair protein alkB homolog 8 [Malus domestica]
LOC103449131	0	15	0.001	0.77	9.58871	3.07e-05	0.000270026	yes	XM_008388419	PREDICTED: homeobox protein LUMINIDEPENDENS-like isoform X3 [Malus domestica]
LOC103449127	159	63	9.24	4.45	-1.05409	4.52e-07	5.73e-06	yes	XM_008388412	PREDICTED: BTB/POZ domain-containing protein At1g03010-like isoform X2 [Malus domestica]
LOC103449093	0	13.98	0.001	1.38	10.4305	6.14e-05	0.000500266	yes	XM_008388374	PREDICTED: LEC14B protein-like isoform X2 [Malus domestica]
LOC103449092	0	25.73	0.001	2.52	11.2992	7.59e-09	1.23e-07	yes	XM_008388370	PREDICTED: LEC14B protein-like isoform X2 [Malus domestica]
LOC103449070	19.4	0	0.8	0.001	-9.64386	7.69e-06	7.66e-05	yes	XM_008388345	PREDICTED: pentatricopeptide repeat-containing protein At5g03800 [Malus domestica]
LOC103449035	38	71	1.68	3.83	1.18888	5.76e-05	0.000480683	yes	XM_008388310	PREDICTED: isoamylase 2, chloroplastic-like [Malus domestica]
LOC103448980	0	48.46	0.001	4.63	12.1768	9.46e-16	3.15e-14	yes	XM_008388253	PREDICTED: F-box/kelch-repeat protein SKIP30 [Malus domestica]
LOC103448914	170	295	7.62	16.07	1.07651	7.52e-15	2.33e-13	yes	XM_008388173	PREDICTED: C2 domain-containing protein At1g53590-like [Malus domestica]
LOC103448913	7.96	42.59	1.99	12.96	2.70323	4.16e-08	6.09e-07	yes	XM_008388172	PREDICTED: 60S ribosomal protein L18a-like protein [Malus domestica]
LOC103448728	0	14.66	0.001	1.56	10.6073	3.07e-05	0.000270026	yes	XM_008387998	PREDICTED: protein SAWADEE HOMEODOMAIN HOMOLOG 2 isoform X2 [Malus domestica]
LOC103448711	17.93	44	0.86	2.57	1.57936	7.93e-05	0.000632033	yes	XM_008387979	PREDICTED: serine/threonine-protein kinase dst4 isoform X1 [Malus domestica]
LOC103448679	0	17.98	0.001	1.13	10.1421	3.85e-06	4.08e-05	yes	XM_008387951	PREDICTED: probable ubiquitin-conjugating enzyme E2 25 isoform X2 [Malus domestica]
LOC103448654	27.78	65.19	1.59	4.54	1.51367	1.55e-06	1.78e-05	yes	XM_008387916	PREDICTED: ultraviolet-B receptor UVR8 [Malus domestica]
LOC103448565	165	52	7.69	2.95	-1.38227	1.49e-10	2.98e-09	yes	XM_008387827	PREDICTED: G-type lectin S-receptor-like serine/threonine-protein kinase At4g27290 [Malus domestica]
LOC103448564	139	48	6.54	2.75	-1.24986	7.93e-08	1.11e-06	yes	XM_008387824	PREDICTED: G-type lectin S-receptor-like serine/threonine-protein kinase At4g27290 isoform X1 [Malus domestica]
LOC103448562	23.11	0	1.01	0.001	-9.98014	9.64e-07	1.14e-05	yes	XM_008387831	PREDICTED: transcriptional corepressor LEUNIG-like isoform X2 [Malus domestica]
LOC103448503	187.09	66.65	14.76	6.39	-1.2078	1.27e-09	2.26e-08	yes	XM_008387761	PREDICTED: cytochrome P450 CYP736A12-like [Malus domestica]
LOC103448502	141	38	10.04	3.29	-1.6096	5.61e-11	1.19e-09	yes	XM_008387760	PREDICTED: cytochrome P450 CYP736A12-like [Malus domestica]
LOC103448464	55.62	120.94	9.31	24.61	1.40239	9.47e-10	1.73e-08	yes	XM_008387727	PREDICTED: cellulose synthase-like protein G3 [Malus domestica]
LOC103448462	8.54	40.3	0.97	5.56	2.51903	2.17e-07	2.87e-06	yes	XM_008387724	PREDICTED: trigger factor-like protein TIG, partial [Malus domestica]
LOC103448398	73.11	19.6	8.95	2.92	-1.61592	3.98e-06	4.21e-05	yes	XM_008387656	PREDICTED: nucleolin-like [Malus domestica]
LOC103448395	0	112	0.001	21.86	14.416	4.27e-36	3.86e-34	yes	XM_008387654	PREDICTED: autophagy-related protein 8C-like [Malus domestica]
LOC103448387	311	101	43.71	17.26	-1.34053	1.33e-17	5.14e-16	yes	XM_008387645	PREDICTED: glycine-rich cell wall structural protein [Malus domestica]
LOC103448368	144	55	13.13	6.1	-1.10599	6.27e-07	7.7e-06	yes	XM_008387625	PREDICTED: protein arginine N-methyltransferase PRMT10-like [Malus domestica]
LOC103448347	86.82	189.29	4.62	12.26	1.40799	1.12e-14	3.43e-13	yes	XM_008387593	PREDICTED: fimbrin-1 [Malus domestica]
LOC103448267	552	169	62.83	23.39	-1.42556	1.63e-32	1.3e-30	yes	XM_008387517	PREDICTED: caffeoyl-CoA O-methyltransferase [Malus domestica]
LOC103448154	20.24	0	0.82	0.001	-9.67948	3.85e-06	4.08e-05	yes	XM_008387408	PREDICTED: protein argonaute 4 [Malus domestica]
LOC103448123	0	13.82	0.001	0.63	9.29921	6.14e-05	0.000500266	yes	XM_008387361	PREDICTED: ubiquitin carboxyl-terminal hydrolase 8 isoform X1 [Malus domestica]
LOC103448119	0	19.78	0.001	1.45	10.5018	9.64e-07	1.14e-05	yes	XM_008387357	PREDICTED: protein IQ-DOMAIN 1 [Malus domestica]
LOC103448022	0	13.1	0.001	0.69	9.43045	0.000122627	0.000925733	yes	XM_008387255	PREDICTED: protein argonaute 5-like isoform X2 [Malus domestica]
LOC103447993	88.4	11.12	9.35	1.43	-2.70895	8.12e-13	2.1e-11	yes	XM_008387229	PREDICTED: blue copper protein-like [Malus domestica]
LOC103447975	133.01	17.82	27.38	4.46	-2.61801	4.12e-18	1.64e-16	yes	XM_008387206	PREDICTED: early nodulin-like protein 1 [Malus domestica]
LOC103447906	1	34	0.17	7.19	5.40239	3e-11	6.56e-10	yes	XM_008387123	PREDICTED: kiwellin-like [Malus domestica]
LOC103447902	0	21	0.001	0.66	9.36632	4.82e-07	6.02e-06	yes	XM_008387115	PREDICTED: helicase protein MOM1-like isoform X2 [Malus domestica]
LOC103447892	15.28	0	0.73	0.001	-9.51175	0.000122627	0.000925733	yes	XM_008387102	PREDICTED: auxin response factor 18 [Malus domestica]
LOC103447890	0.02	22.25	0.001	3.46	11.7566	1.21e-07	1.64e-06	yes	XM_008387099	PREDICTED: CASP-like protein At2g28370 [Malus domestica]
LOC103447876	16	0	0.63	0.001	-9.29921	6.14e-05	0.000500266	yes	XM_008387082	PREDICTED: protein kinase G11A-like [Malus domestica]
LOC103447868	19	1	2.05	0.13	-3.97904	7.68e-05	0.000614004	yes	XM_008387073	PREDICTED: fasciclin-like arabinogalactan protein 12 [Malus domestica]
LOC103447771	15.22	0	1.27	0.001	-10.3106	0.000122627	0.000925733	yes	XM_008386979	PREDICTED: LOW QUALITY PROTEIN: probable LRR receptor-like serine/threonine-protein kinase At1g51880 [Malus domestica]
LOC103447768	0	60.83	0.001	4.05	11.9837	1.2e-19	5.2e-18	yes	XM_008386973	PREDICTED: probable NOT transcription complex subunit VIP2 isoform X4 [Malus domestica]
LOC103447767	0	16.39	0.001	0.94	9.87652	7.69e-06	7.66e-05	yes	XM_008386969	PREDICTED: E3 UFM1-protein ligase 1 homolog isoform X2 [Malus domestica]
LOC103447766	29.75	0	1.48	0.001	-10.5314	7.59e-09	1.23e-07	yes	XM_008386967	PREDICTED: ankyrin repeat-containing protein At5g02620 [Malus domestica]
LOC103447763	46	106	1.89	5.28	1.48215	1.53e-09	2.72e-08	yes	XM_008386966	PREDICTED: calmodulin-binding receptor-like cytoplasmic kinase 3 [Malus domestica]
LOC103447754	560	1242.22	48.01	129.48	1.43132	1.62e-84	4.14e-82	yes	XM_008386953	PREDICTED: glutelin type-B 5 [Malus domestica]
LOC103447723	103.13	31.33	8.52	3.15	-1.4355	2.79e-07	3.62e-06	yes	XM_008386915	PREDICTED: inner membrane protein PPF-1, chloroplastic-like [Malus domestica]
LOC103447707	37	1	6.98	0.23	-4.92352	1.99e-08	3.05e-07	yes	XM_008386893	PREDICTED: metallothionein-like protein type 2 [Malus domestica]
LOC103447702	789	47	165.01	11.95	-3.78747	1.12e-139	5.29e-137	yes	XM_008386887	PREDICTED: metallothionein-like protein type 2 [Malus domestica]
LOC103447670	0	64	0.001	3.4	11.7313	7.59e-21	3.51e-19	yes	XM_008386862	PREDICTED: translocase of chloroplast 90, chloroplastic-like [Malus domestica]
LOC103447635	113.73	260.26	10.14	28.21	1.47615	4.1e-21	1.93e-19	yes	XM_008386822	PREDICTED: mitogen-activated protein kinase kinase kinase A-like [Malus domestica]
LOC103447531	76.1	134.49	3.4	7.31	1.10434	7.57e-08	1.06e-06	yes	XM_008386730	PREDICTED: telomere repeat-binding protein 5-like isoform X1 [Malus domestica]
LOC103447525	0	18.98	0.001	1.23	10.2644	1.93e-06	2.16e-05	yes	XM_008386726	PREDICTED: scarecrow-like protein 30 [Malus domestica]
LOC103447521	716	241	38.63	15.81	-1.28888	1.32e-35	1.17e-33	yes	XM_008386719	PREDICTED: scarecrow-like protein 11 [Malus domestica]
LOC103447509	186.63	0	8.91	0.001	-13.1212	1.32e-48	1.72e-46	yes	XM_008386707	PREDICTED: protein TOC75-3, chloroplastic [Malus domestica]
LOC103447500	0	123.26	0.001	8.42	13.0396	2.23e-39	2.23e-37	yes	XM_008386700	PREDICTED: F-box/LRR-repeat protein 14-like [Malus domestica]
LOC103447497	38	167	3.02	16.12	2.41623	5.66e-26	3.45e-24	yes	XM_008386694	PREDICTED: probable protein phosphatase 2C 24 [Malus domestica]
LOC103447496	88	13	8.63	1.55	-2.47709	1.37e-11	3.16e-10	yes	XM_008386693	PREDICTED: probable inactive 2-oxoglutarate-dependent dioxygenase AOP2 [Malus domestica]
LOC103447448	0	42	0.001	4.27	12.06	1.19e-13	3.34e-12	yes	XM_008386642	PREDICTED: pre-mRNA-splicing factor cwc22 isoform X2 [Malus domestica]
LOC103447447	0	15.8	0.001	0.54	9.07682	1.54e-05	0.000144506	yes	XM_008386637	PREDICTED: helicase SKI2W-like isoform X4 [Malus domestica]
LOC103447381	346	139.84	31.8	15.63	-1.02471	4.69e-13	1.25e-11	yes	XM_008386568	PREDICTED: omega-3 fatty acid desaturase, endoplasmic reticulum-like [Malus domestica]
LOC103447373	227	379.41	12.94	26.3	1.02323	3.55e-17	1.33e-15	yes	XM_008386560	PREDICTED: asparagine synthetase [glutamine-hydrolyzing] 1 [Malus domestica]
LOC103447337	543.16	966.58	43.84	94.86	1.11355	1.02e-45	1.21e-43	yes	XM_008386535	PREDICTED: methanol O-anthraniloyltransferase-like [Malus domestica]
LOC103447323	21.59	0	0.99	0.001	-9.95128	1.93e-06	2.16e-05	yes	XM_008388081	PREDICTED: cation/H(+) antiporter 18 [Malus domestica]
LOC103447309	34.29	2	3.56	0.25	-3.83188	4.26e-07	5.41e-06	yes	XM_008386508	PREDICTED: peroxidase 4-like isoform X2 [Malus domestica]
LOC103447281	156.22	32.23	13.05	3.27	-1.99669	1.33e-15	4.39e-14	yes	XM_008386463	PREDICTED: homeobox protein knotted-1-like 3 isoform X1 [Malus domestica]
LOC103447266	439	916	96.8	245.57	1.34306	2.73e-58	4.59e-56	yes	XM_008386442	PREDICTED: non-specific lipid-transfer protein 1-like [Malus domestica]
LOC103447228	0	14	0.001	0.93	9.86109	6.14e-05	0.000500266	yes	XM_008386408	PREDICTED: phosphatidylinositol/phosphatidylcholine transfer protein SFH13-like isoform X1 [Malus domestica]
LOC103447192	14.56	0	1.1	0.001	-10.1033	0.000122627	0.000925733	yes	XM_008386369	PREDICTED: heterogeneous nuclear ribonucleoprotein 1-like isoform X1 [Malus domestica]
LOC103447191	66.51	7.65	3.46	0.48	-2.84967	7.86e-11	1.63e-09	yes	XM_008386368	PREDICTED: oligopeptide transporter 1-like [Malus domestica]
LOC103447177	29	90.51	1.67	6.35	1.92691	2.37e-11	5.28e-10	yes	XM_008386357	PREDICTED: WEB family protein At5g55860 [Malus domestica]
LOC103447133	33.53	82.97	3.94	11.87	1.59105	2.04e-08	3.12e-07	yes	XM_008386311	PREDICTED: zinc finger A20 and AN1 domain-containing stress-associated protein 8-like [Malus domestica]
LOC103447131	0	13.44	0.001	0.72	9.49185	0.000122627	0.000925733	yes	XM_008386307	PREDICTED: pre-mRNA-splicing factor CWC22 homolog [Malus domestica]
LOC103447129	0	26.11	0.001	0.83	9.69697	7.59e-09	1.23e-07	yes	XM_008386309	PREDICTED: trichohyalin-like [Malus domestica]
LOC103447128	14.49	64.21	0.85	4.55	2.42033	7.62e-11	1.58e-09	yes	XM_008386303	PREDICTED: transcription factor bHLH130-like isoform X1 [Malus domestica]
LOC103447068	15.11	0	0.55	0.001	-9.10329	0.000122627	0.000925733	yes	XM_008386241	PREDICTED: ETHYLENE INSENSITIVE 3-like 3 protein [Malus domestica]
LOC103447064	0	24	0.001	1.61	10.6528	3.03e-08	4.51e-07	yes	XM_008386236	PREDICTED: DNA topoisomerase 6 subunit B [Malus domestica]
LOC103447015	68.68	21.89	9.55	3.7	-1.36798	6.5e-05	0.000527745	yes	XM_008386186	PREDICTED: dirigent protein 22-like [Malus domestica]
LOC103447009	549.04	223	86.33	42.63	-1.01799	1.44e-19	6.18e-18	yes	XM_008386182	PREDICTED: protein YLS3-like [Malus domestica]
LOC103446991	691.87	132.46	60.88	14.17	-2.10313	1.09e-67	2.11e-65	yes	XM_008386164	PREDICTED: flavonol synthase/flavanone 3-hydroxylase-like [Malus domestica]
LOC103446989	151.6	29.52	15.27	3.62	-2.07664	5.87e-16	2e-14	yes	XM_008386163	PREDICTED: protein SRG1-like [Malus domestica]
LOC103446971	19	0	0.33	0.001	-8.36632	7.69e-06	7.66e-05	yes	XM_008386139	PREDICTED: calpain-type cysteine protease DEK1-like [Malus domestica]
LOC103446969	32.09	97.44	1.74	6.44	1.88797	1.3e-11	2.99e-10	yes	XM_008386135	uncharacterized LOC103446969 [Malus domestica]
LOC103446952	0	13.07	0.001	1.3	10.3443	0.000122627	0.000925733	yes	XM_008386124	PREDICTED: 1-acyl-sn-glycerol-3-phosphate acyltransferase 1, chloroplastic-like isoform X1 [Malus domestica]
LOC103446931	149	43	14.74	5.17	-1.5115	9.56e-11	1.96e-09	yes	XM_008386087	PREDICTED: probable adenylate kinase 6, chloroplastic [Malus domestica]
LOC103446899	11	36	0.7	2.78	1.98966	1.56e-05	0.000146146	yes	XM_008386053	PREDICTED: F-box protein At1g30790-like [Malus domestica]
LOC103446861	66.03	0	2.87	0.001	-11.4868	2.98e-17	1.12e-15	yes	XM_008386019	PREDICTED: eukaryotic translation initiation factor isoform 4G-1-like [Malus domestica]
LOC103446844	126.32	51.26	6.96	3.43	-1.02088	1.42e-05	0.000136174	yes	XM_008386001	PREDICTED: probable L-type lectin-domain containing receptor kinase S.7 [Malus domestica]
LOC103446829	0	25	0.001	0.92	9.84549	1.52e-08	2.36e-07	yes	XM_008385978	PREDICTED: C2 and GRAM domain-containing protein At1g03370-like [Malus domestica]
LOC103446799	1090	80	104.86	9.36	-3.48581	1.4e-178	9.43e-176	yes	XM_008385975	PREDICTED: 8-hydroxygeraniol dehydrogenase-like [Malus domestica]
LOC103446783	13.31	59.65	1.09	5.92	2.44127	3.33e-10	6.39e-09	yes	XM_008385922	PREDICTED: F-box protein CPR30 [Malus domestica]
LOC103446762	91	7364	9.94	977.99	6.62043	0	0	yes	XM_008385895	RecName: Full=1-aminocyclopropane-1-carboxylate oxidase 1; Short=ACC oxidase 1; AltName: Full=Ethylene-forming enzyme; Short=EFE; AltName: Full=PAE12; AltName: Full=Protein AP4 [Malus domestica]
LOC103446759	31.17	0	1.86	0.001	-10.8611	3.8e-09	6.4e-08	yes	XM_008385892	constitutive photomorphogenic 1 [Malus domestica]
LOC103446707	13.33	38.5	0.67	2.36	1.81655	2.3e-05	0.000210007	yes	XM_008385837	PREDICTED: chaperone protein ClpB1-like [Malus domestica]
LOC103446692	392.66	141	29.79	13.01	-1.19521	1.89e-18	7.64e-17	yes	XM_008385823	PREDICTED: glucose-6-phosphate/phosphate translocator 2, chloroplastic isoform X2 [Malus domestica]
LOC103446648	0	55.83	0.001	3.87	11.9181	3.78e-18	1.5e-16	yes	XM_008385789	PREDICTED: LETM1 and EF-hand domain-containing protein 1, mitochondrial isoform X2 [Malus domestica]
LOC103446592	2	422	0.17	42.55	7.96748	3.68e-133	1.55e-130	yes	XM_008385727	(E,E)-alpha-farnesene synthase [Malus domestica]
LOC103446550	77.45	27.6	6.79	2.94	-1.2076	9.69e-05	0.000761492	yes	XM_008385773	PREDICTED: elongator complex protein 4 [Malus domestica]
LOC103446534	71	216	10.75	39.75	1.88662	1.58e-24	8.87e-23	yes	XM_008385672	PREDICTED: protein E6 [Malus domestica]
LOC103446481	121	227	7.33	16.71	1.18883	1.59e-13	4.43e-12	yes	XM_008385608	PREDICTED: vacuolar protein 8 [Malus domestica]
LOC103446453	0	13.1	0.001	1.76	10.7814	0.000122627	0.000925733	yes	XM_008385572	PREDICTED: glucose-induced degradation protein 8 homolog isoform X2 [Malus domestica]
LOC103446439	0	15.2	0.001	0.7	9.45121	3.07e-05	0.000270026	yes	XM_008385556	PREDICTED: RNA polymerase II C-terminal domain phosphatase-like 1 isoform X2 [Malus domestica]
LOC103446432	238	30	21.49	3.29	-2.70751	1.66e-32	1.32e-30	yes	XM_008385546	PREDICTED: CBS domain-containing protein CBSX5-like [Malus domestica]
LOC103446421	0	20	0.001	3.13	11.6119	9.64e-07	1.14e-05	yes	XM_008385528	PREDICTED: stem-specific protein TSJT1-like [Malus domestica]
LOC103446355	347	126	35.71	15.77	-1.17915	3.59e-16	1.25e-14	yes	XM_008385445	PREDICTED: ras-related protein RABA1f [Malus domestica]
LOC103446337	156	5	15.6	0.61	-4.67659	1.82e-33	1.48e-31	yes	XM_008385426	PREDICTED: GDSL esterase/lipase At5g45910-like [Malus domestica]
LOC103446332	598	213	51.67	22.38	-1.20712	2.88e-27	1.85e-25	yes	XM_008385421	PREDICTED: protein trichome birefringence-like 38 [Malus domestica]
LOC103446331	0	35	0.001	4.43	12.1131	1.5e-11	3.42e-10	yes	XM_008385420	PREDICTED: zingipain-1-like [Malus domestica]
LOC103446310	42.57	0	1.65	0.001	-10.6883	3.96e-11	8.54e-10	yes	XM_008385389	PREDICTED: cellulose synthase A catalytic subunit 8 [UDP-forming] isoform X1 [Malus domestica]
LOC103446286	86	11	9.24	1.44	-2.68182	6.95e-13	1.81e-11	yes	XM_008385368	PREDICTED: aquaporin NIP1-1-like [Malus domestica]
LOC103446277	10.57	44	0.63	3.17	2.33106	2.66e-07	3.46e-06	yes	XM_008385363	PREDICTED: folic acid synthesis protein fol1-like [Malus domestica]
LOC103446241	0	19.48	0.001	1.68	10.7142	9.64e-07	1.14e-05	yes	XM_008385331	PREDICTED: serine/threonine-protein kinase TNNI3K-like isoform X2 [Malus domestica]
LOC103446210	0	41.13	0.001	3.31	11.6926	2.38e-13	6.54e-12	yes	XM_008385340	PREDICTED: protein SPT2 homolog isoform X4 [Malus domestica]
LOC103446208	177	48	17.41	5.74	-1.60079	1.76e-13	4.9e-12	yes	XM_008385284	PREDICTED: probable purine permease 9 [Malus domestica]
LOC103446171	7	31	0.76	4.1	2.43155	1.46e-05	0.000139072	yes	XM_008385242	PREDICTED: LOW QUALITY PROTEIN: wall-associated receptor kinase 5-like, partial [Malus domestica]
LOC103446165	4	43	0.18	2.38	3.72489	7.3e-11	1.52e-09	yes	XM_008385238	PREDICTED: wall-associated receptor kinase 2-like [Malus domestica]
LOC103446133	112	40	6.35	2.76	-1.20209	2.28e-06	2.53e-05	yes	XM_008385211	PREDICTED: protein kinase PINOID [Malus domestica]
LOC103446130	0	66.37	0.001	1.9	10.8918	1.91e-21	9.16e-20	yes	XM_008385207	PREDICTED: ABC transporter C family member 2 [Malus domestica]
LOC103446126	86.13	147.99	3.25	6.78	1.06085	4.19e-08	6.14e-07	yes	XM_008385196	PREDICTED: cation-chloride cotransporter 1-like [Malus domestica]
LOC103446122	79.41	0	3.25	0.001	-11.6662	4.59e-21	2.15e-19	yes	XM_008385192	PREDICTED: serine/threonine-protein phosphatase 6 regulatory subunit 1-like isoform X1 [Malus domestica]
LOC103446109	258.86	105.42	18.74	9.28	-1.01392	4.15e-10	7.88e-09	yes	XM_008385178	PREDICTED: protein will die slowly isoform X1 [Malus domestica]
LOC103446103	38.27	77.42	2.74	6.73	1.29643	5.03e-06	5.22e-05	yes	XM_008385164	PREDICTED: histidinol dehydrogenase, chloroplastic-like [Malus domestica]
LOC103446100	0	37.34	0.001	9.79	13.2571	1.89e-12	4.7e-11	yes	XM_008385158	PREDICTED: macrophage migration inhibitory factor homolog [Malus domestica]
LOC103446087	84	171	4.21	10.42	1.30746	5.21e-12	1.25e-10	yes	XM_008385145	PREDICTED: probable WRKY transcription factor 14 [Malus domestica]
LOC103446074	0	34	0.001	1.5	10.5507	3e-11	6.56e-10	yes	XM_008385131	PREDICTED: probable lysine-specific demethylase JMJ14 [Malus domestica]
LOC103446063	74	6	9.28	0.91	-3.35019	3.44e-13	9.26e-12	yes	XM_008385118	PREDICTED: transcription factor JUNGBRUNNEN 1-like [Malus domestica]
LOC103446046	28	2	3.02	0.26	-3.53797	1.54e-05	0.000145043	yes	XM_008385101	PREDICTED: BOI-related E3 ubiquitin-protein ligase 1-like [Malus domestica]
LOC103446002	19	52	0.75	2.49	1.73118	2.49e-06	2.75e-05	yes	XM_008385062	PREDICTED: receptor-like protein 12 [Malus domestica]
LOC103445990	4790	1912	492.93	239.24	-1.04292	3.35e-135	1.46e-132	yes	XM_008385053	PREDICTED: zinc transporter 1-like [Malus domestica]
LOC103445989	17	0	0.89	0.001	-9.79766	3.07e-05	0.000270026	yes	XM_008385049	PREDICTED: DNA polymerase eta isoform X1 [Malus domestica]
LOC103445979	0	12.78	0.001	1.16	10.1799	0.000122627	0.000925733	yes	XM_008385036	PREDICTED: ribulose-1,5 bisphosphate carboxylase/oxygenase large subunit N-methyltransferase, chloroplastic-like isoform X2 [Malus domestica]
LOC103445936	42	77	2.93	6.53	1.15618	2.45e-05	0.000222501	yes	XM_008384990	PREDICTED: metacaspase-4-like [Malus domestica]
LOC103445935	33	66	2.51	6.11	1.28349	2.34e-05	0.000213506	yes	XM_008384988	PREDICTED: E3 ubiquitin-protein ligase RGLG2-like [Malus domestica]
LOC103445924	0	42	0.001	2.53	11.3049	1.19e-13	3.34e-12	yes	XM_008384978	PREDICTED: ent-kaur-16-ene synthase, chloroplastic-like isoform X5 [Malus domestica]
LOC103445903	23.39	57.02	1.28	3.78	1.56224	3.88e-06	4.11e-05	yes	XM_008384959	PREDICTED: ARM REPEAT PROTEIN INTERACTING WITH ABF2-like isoform X2 [Malus domestica]
LOC103445891	74.24	0	7.15	0.001	-12.8037	1.35e-19	5.79e-18	yes	XM_008384946	PREDICTED: 2-dehydro-3-deoxyphosphooctonate aldolase [Malus domestica]
LOC103445816	1.61	30	0.03	0.68	4.5025	8.1e-09	1.31e-07	yes	XM_008384873	PREDICTED: protein PHOTOPERIOD-INDEPENDENT EARLY FLOWERING 1 isoform X1 [Malus domestica]
LOC103445809	0	25.27	0.001	1.46	10.5118	1.52e-08	2.36e-07	yes	XM_008384866	PREDICTED: nucleolar complex protein 3 homolog isoform X2 [Malus domestica]
LOC103445795	348	92	32.58	10.47	-1.63773	9.92e-26	5.94e-24	yes	XM_008384849	PREDICTED: probable BOI-related E3 ubiquitin-protein ligase 3 [Malus domestica]
LOC103445788	0	32.22	0.001	2.89	11.4969	1.2e-10	2.42e-09	yes	XM_008384838	PREDICTED: F-box/kelch-repeat protein At3g06240-like [Malus domestica]
LOC103445744	621	65	68.06	8.66	-2.97437	4.18e-90	1.19e-87	yes	XM_008384767	PREDICTED: probable inactive 2-oxoglutarate-dependent dioxygenase AOP2 [Malus domestica]
LOC103445740	0	19	0.001	3.53	11.7855	1.93e-06	2.16e-05	yes	XM_008384762	PREDICTED: uncharacterized endoplasmic reticulum membrane protein C16E8.02-like [Malus domestica]
LOC103445723	468	160	38.79	16.12	-1.26683	1.87e-23	9.98e-22	yes	XM_008384747	gibberellin 2-beta-dioxygenase 1-like [Malus domestica]
LOC103445722	2854	915	406.86	158.6	-1.35914	1.61e-140	7.79e-138	yes	XM_008384746	PREDICTED: heme-binding protein 2 [Malus domestica]
LOC103445701	9.04	37	0.55	2.75	2.32193	3.39e-06	3.66e-05	yes	XM_008384716	probable WRKY transcription factor 21 [Malus domestica]
LOC103445478	269	732	30.19	99.9	1.72641	1.6e-68	3.16e-66	yes	XM_008384503	probable xyloglucan endotransglucosylase/hydrolase protein 23 precursor [Malus domestica]
LOC103445474	39.44	0	1.7	0.001	-10.7313	1.5e-11	3.42e-10	yes	XM_008384498	PREDICTED: pre-mRNA-processing factor 39-like isoform X2 [Malus domestica]
LOC103445447	0	15.54	0.001	0.47	8.87652	1.54e-05	0.000144506	yes	XM_008384453	PREDICTED: myosin-6 isoform X1 [Malus domestica]
LOC103445446	748	198	126.99	40.87	-1.6356	2.96e-52	4.25e-50	yes	XM_008384452	PREDICTED: probable glutathione S-transferase [Malus domestica]
LOC103445443	88.96	5.19	14.25	1.01	-3.81853	1.52e-17	5.83e-16	yes	XM_008384449	PREDICTED: glutathione transferase GST 23-like [Malus domestica]
LOC103445442	40.04	7.81	6.36	1.51	-2.07448	4.13e-05	0.000354599	yes	XM_008384448	PREDICTED: glutathione transferase GST 23-like [Malus domestica]
LOC103445348	213	11	31.4	1.97	-3.9945	1.46e-41	1.54e-39	yes	XM_008384345	PREDICTED: cysteine-rich repeat secretory protein 55-like [Malus domestica]
LOC103445251	6	34	0.58	3.98	2.77864	4.55e-07	5.75e-06	yes	XM_008384246	PREDICTED: NAC transcription factor 29-like [Malus domestica]
LOC103445247	2492.32	997.38	175.44	85.36	-1.03935	8.05e-80	1.94e-77	yes	XM_008384243	PREDICTED: lysine histidine transporter-like 8 [Malus domestica]
LOC103445228	25.39	0	3.16	0.001	-11.6257	1.21e-07	1.64e-06	yes	XM_008384222	PREDICTED: two-component response regulator ARR8-like [Malus domestica]
LOC103445211	435	111	33.39	10.36	-1.68839	5.51e-33	4.45e-31	yes	XM_008384203	PREDICTED: protein TRANSPARENT TESTA 12-like [Malus domestica]
LOC103445207	43.4	111.85	3.23	10.13	1.64903	3.26e-11	7.1e-10	yes	XM_008384192	PREDICTED: cytochrome P450 87A3-like [Malus domestica]
LOC103445158	374	804	34.99	91.47	1.38636	4.42e-54	6.7e-52	yes	XM_008384144	NADP-dependent D-sorbitol-6-phosphate dehydrogenase [Malus domestica]
LOC103445157	3	19	0.17	1.33	2.96782	0.000122056	0.000925733	yes	XM_008384147	PREDICTED: RNA polymerase sigma factor sigA-like [Malus domestica]
LOC103445109	324.01	564	16.09	34.06	1.08191	7.96e-27	5.04e-25	yes	XM_008384084	PREDICTED: BEL1-like homeodomain protein 6 [Malus domestica]
LOC103445099	0	85	0.001	3.43	11.744	1.97e-27	1.27e-25	yes	XM_008384116	PREDICTED: serine/threonine-protein kinase minibrain-like isoform X2 [Malus domestica]
LOC103445094	1855.09	3064.91	148.9	299.12	1.00638	2.32e-107	8.29e-105	yes	XM_008384061	PREDICTED: uncharacterized acetyltransferase At3g50280-like [Malus domestica]
LOC103445060	19.91	0	0.43	0.001	-8.74819	7.69e-06	7.66e-05	yes	XM_008384029	PREDICTED: eukaryotic translation initiation factor 4G isoform X3 [Malus domestica]
LOC103445006	242	32	22.91	3.68	-2.6382	2.28e-32	1.8e-30	yes	XM_008383979	PREDICTED: alcohol dehydrogenase-like 1 [Malus domestica]
LOC103444963	275.13	60.48	31.4	8.39	-1.90402	6.13e-25	3.53e-23	yes	XM_008383931	PREDICTED: flavonol synthase/flavanone 3-hydroxylase-like [Malus domestica]
LOC103444912	38.47	82.26	1.36	3.53	1.37606	8.01e-07	9.7e-06	yes	XM_008383877	PREDICTED: probable ubiquitin-conjugating enzyme E2 23 isoform X1 [Malus domestica]
LOC103444906	47.25	78.74	4.36	8.84	1.01972	0.000131628	0.000986186	yes	XM_008383869	PREDICTED: dnaJ homolog subfamily C member 17-like [Malus domestica]
LOC103444867	22.14	0	1.66	0.001	-10.697	9.64e-07	1.14e-05	yes	XM_008383840	PREDICTED: TOM1-like protein 2 [Malus domestica]
LOC103444865	32	0	1.92	0.001	-10.9069	1.9e-09	3.33e-08	yes	XM_008383813	PREDICTED: abscisic acid 8'-hydroxylase 1 [Malus domestica]
LOC103444805	0	20.67	0.001	1.98	10.9513	4.82e-07	6.02e-06	yes	XM_008383745	PREDICTED: beta-taxilin-like isoform X2 [Malus domestica]
LOC103444752	277	53	29.68	6.91	-2.10273	2.4e-28	1.58e-26	yes	XM_008383700	PREDICTED: protein HOTHEAD-like [Malus domestica]
LOC103444706	0	23.97	0.001	2.1	11.0362	3.03e-08	4.51e-07	yes	XM_008383668	PREDICTED: probable sugar phosphate/phosphate translocator At3g11320 isoform X2 [Malus domestica]
LOC103444682	302	46	9.66	1.79	-2.43206	1.1e-36	1.03e-34	yes	XM_008383633	PREDICTED: protein GIGANTEA-like [Malus domestica]
LOC103444658	426	1378.89	66.98	263.6	1.97655	4.45e-148	2.37e-145	yes	XM_008383611	PREDICTED: 5'-3' exoribonuclease 2-like [Malus domestica]
LOC103444651	23	53	1.03	2.89	1.48843	3.03e-05	0.000270026	yes	XM_008383604	PREDICTED: sterol 3-beta-glucosyltransferase UGT80B1-like [Malus domestica]
LOC103444636	78.65	140.25	2.1	4.55	1.11548	4.55e-08	6.62e-07	yes	XM_008383589	PREDICTED: LOW QUALITY PROTEIN: eukaryotic translation initiation factor 5B-like [Malus domestica]
LOC103444610	0	19.95	0.001	1.08	10.0768	9.64e-07	1.14e-05	yes	XM_008383567	PREDICTED: 65-kDa microtubule-associated protein 6 [Malus domestica]
LOC103444588	107.62	222.15	4.19	10.52	1.32811	1.52e-15	5e-14	yes	XM_008383542	PREDICTED: alpha,alpha-trehalose-phosphate synthase [UDP-forming] 6 [Malus domestica]
LOC103444587	0	43	0.001	1.8	10.8138	5.97e-14	1.73e-12	yes	XM_008383538	PREDICTED: probable RNA-dependent RNA polymerase 1 [Malus domestica]
LOC103444550	50.17	99	1.75	4.21	1.26647	3.41e-07	4.38e-06	yes	XM_008383499	PREDICTED: transcriptional corepressor SEUSS [Malus domestica]
LOC103444539	100.53	280.11	8.15	27.63	1.76136	1.34e-28	8.93e-27	yes	XM_008383487	PREDICTED: F-box protein SKP2A [Malus domestica]
LOC103444515	45.66	78.67	4.04	8.47	1.06801	5.38e-05	0.000451476	yes	XM_008383454	PREDICTED: signal recognition particle receptor subunit beta-like [Malus domestica]
LOC103444509	47.6	102.5	4.05	10.61	1.38943	2.53e-08	3.83e-07	yes	XM_008383439	PREDICTED: urease accessory protein F [Malus domestica]
LOC103444502	45.82	84	3.84	8.56	1.1565	1.05e-05	0.000102155	yes	XM_008383430	PREDICTED: protein ENHANCED DISEASE RESISTANCE 2-like isoform X1 [Malus domestica]
LOC103444349	363	132	31.62	13.98	-1.17747	1.17e-16	4.24e-15	yes	XM_008383284	PREDICTED: two-component response regulator-like APRR5 [Malus domestica]
LOC103444284	0	14.98	0.001	0.71	9.47168	3.07e-05	0.000270026	yes	XM_008383220	PREDICTED: kinesin-related protein 8 isoform X1 [Malus domestica]
LOC103444265	0	37.73	0.001	2.47	11.2703	1.89e-12	4.7e-11	yes	XM_008383192	PREDICTED: receptor-like serine/threonine-protein kinase ALE2 isoform X2 [Malus domestica]
LOC103444237	356.99	145.7	24.57	12.19	-1.0112	3.45e-13	9.28e-12	yes	XM_008383158	glutamate decarboxylase 2 [Malus domestica]
LOC103444213	129.24	4	9.1	0.34	-4.74226	1.68e-28	1.11e-26	yes	XM_008383135	PREDICTED: embryonic protein DC-8-like [Malus domestica]
LOC103444202	15.69	304.64	1.81	42.8	4.56355	3.94e-82	9.84e-80	yes	XM_008383125	MYB transcription factor [Malus domestica]
LOC103444191	0	21.42	0.001	1.38	10.4305	2.41e-07	3.15e-06	yes	XM_008383114	PREDICTED: GTPase-activating protein GYP7-like isoform X3 [Malus domestica]
LOC103444148	457.92	1034.08	63.4	174.08	1.4572	2.25e-73	5.04e-71	yes	XM_008383063	PREDICTED: thaumatin-like protein 1a [Malus domestica]
LOC103444145	90	379	20.76	106.3	2.35626	1.62e-55	2.62e-53	yes	XM_008383061	PREDICTED: non-specific lipid-transfer protein 2 [Malus domestica]
LOC103444130	131	16.3	9.86	1.49	-2.72628	1.06e-18	4.34e-17	yes	XM_008383044	PREDICTED: mannose-6-phosphate isomerase 1-like isoform X1 [Malus domestica]
LOC103444126	680	179	89.11	28.52	-1.64361	7.71e-48	9.71e-46	yes	XM_008383041	PREDICTED: ribulose bisphosphate carboxylase small chain, chloroplastic [Malus domestica]
LOC103444119	0	13	0.001	0.6	9.22882	0.000122627	0.000925733	yes	XM_008383034	PREDICTED: fanconi-associated nuclease 1 homolog [Malus domestica]
LOC103444108	1102	164	114.77	20.77	-2.46617	7.85e-127	3.22e-124	yes	XM_008383023	PREDICTED: G-type lectin S-receptor-like serine/threonine-protein kinase At2g19130 [Malus domestica]
LOC103444067	59	5	6.01	0.62	-3.27702	5.71e-11	1.21e-09	yes	XM_008382977	PREDICTED: peroxidase P7-like [Malus domestica]
LOC103443986	0	26	0.001	0.86	9.74819	7.59e-09	1.23e-07	yes	XM_008382892	PREDICTED: ABC transporter C family member 13 isoform X4 [Malus domestica]
LOC103443960	219	17	51.25	4.84	-3.40447	1.6e-37	1.54e-35	yes	XM_008382859	PREDICTED: uncharacterized protein LOC103443960 [Malus domestica]
LOC103443940	25.44	0	0.94	0.001	-9.87652	1.21e-07	1.64e-06	yes	XM_008382849	PREDICTED: striatin homolog [Malus domestica]
LOC103443905	31.06	95.12	1.88	7	1.89662	1.37e-11	3.14e-10	yes	XM_008382808	PREDICTED: IST1-like protein [Malus domestica]
LOC103443886	19	45.9	0.56	1.66	1.56768	6.92e-05	0.000558055	yes	XM_008382784	PREDICTED: leucine-rich repeat receptor-like tyrosine-protein kinase At2g41820 [Malus domestica]
LOC103443866	13	40	0.65	2.43	1.90244	1.44e-05	0.000137637	yes	XM_008382763	PREDICTED: disease resistance RPP13-like protein 4 [Malus domestica]
LOC103443840	56.23	101.59	2.59	5.7	1.13801	2.61e-06	2.87e-05	yes	XM_008382742	PREDICTED: dipeptidyl peptidase 8 isoform X1 [Malus domestica]
LOC103443810	49.9	5.4	2.4	0.32	-2.90689	4.16e-08	6.09e-07	yes	XM_008382706	PREDICTED: kinesin-13A isoform X1 [Malus domestica]
LOC103443789	20.62	89.96	3.71	19.7	2.4087	1.01e-14	3.09e-13	yes	XM_008382686	PREDICTED: protein CURVATURE THYLAKOID 1C, chloroplastic [Malus domestica]
LOC103443776	82.79	30.58	2.07	0.93	-1.15433	0.000130039	0.000975098	yes	XM_008382670	PREDICTED: ABC transporter G family member 35-like [Malus domestica]
LOC103443730	493	94	60.92	14.12	-2.10918	3.8e-49	5.04e-47	yes	XM_008382620	PREDICTED: acid phosphatase 1-like [Malus domestica]
LOC103443726	57	95	2.78	5.63	1.01805	3.61e-05	0.000314174	yes	XM_008382615	PREDICTED: LOW QUALITY PROTEIN: protein CHUP1, chloroplastic [Malus domestica]
LOC103443715	17	43	1.34	4.13	1.62391	5.93e-05	0.000493274	yes	XM_008382604	PREDICTED: IAA-amino acid hydrolase ILR1-like 4 [Malus domestica]
LOC103443623	0	18.04	0.001	1.15	10.1674	3.85e-06	4.08e-05	yes	XM_008382509	PREDICTED: pumilio homolog 23 isoform X1 [Malus domestica]
LOC103443603	0	76	0.001	1.93	10.9144	1.94e-24	1.09e-22	yes	XM_008382481	PREDICTED: histone acetyltransferase HAC1-like [Malus domestica]
LOC103443593	0	14	0.001	1.03	10.0084	6.14e-05	0.000500266	yes	XM_008382470	PREDICTED: cyclic nucleotide-gated ion channel 1-like isoform X1 [Malus domestica]
LOC103443574	4.82	23.41	0.39	2.32	2.57258	0.000104826	0.000816525	yes	XM_008382445	PREDICTED: ATP-dependent DNA helicase 2 subunit KU80 [Malus domestica]
LOC103443560	0	14.42	0.001	0.82	9.67948	6.14e-05	0.000500266	yes	XM_008382433	PREDICTED: ribosome biogenesis protein BMS1 homolog [Malus domestica]
LOC103443541	0	33.1	0.001	3.57	11.8017	6e-11	1.26e-09	yes	XM_008382426	PREDICTED: probable protein phosphatase 2C 76 isoform X2 [Malus domestica]
LOC103443512	4969	17272	423.45	1789.61	2.07938	0	0	yes	XM_008382386	PREDICTED: polyketide synthase 5-like [Malus domestica]
LOC103443492	27	0	2.26	0.001	-11.1421	6.05e-08	8.61e-07	yes	XM_008382355	PREDICTED: E3 ubiquitin-protein ligase PRT1-like isoform X1 [Malus domestica]
LOC103443460	5.41	33.72	0.68	5.17	2.92656	1.9e-07	2.53e-06	yes	XM_008382321	PREDICTED: plastid division protein PDV1-like isoform X1 [Malus domestica]
LOC103443405	18	45	2.47	7.5	1.60238	5.22e-05	0.000439771	yes	XM_008382239	PREDICTED: thaumatin-like protein 1b [Malus domestica]
LOC103443396	20	45	1.42	3.9	1.45758	0.000104092	0.000812042	yes	XM_008382232	PREDICTED: anthocyanidin 3-O-glucoside 5-O-glucosyltransferase 2-like [Malus domestica]
LOC103443367	27.67	62.01	1.44	3.92	1.44478	7.69e-06	7.66e-05	yes	XM_008382198	YTH domain-contained RNA binding protein 6 [Malus domestica]
LOC103443354	101.7	342.7	11.68	47.85	2.03448	9.56e-42	1.02e-39	yes	XM_008382187	PREDICTED: acidic endochitinase-like [Malus domestica]
LOC103443350	11.3	56.37	0.4	2.4	2.58496	1.37e-10	2.76e-09	yes	XM_008382180	PREDICTED: pumilio homolog 5 [Malus domestica]
LOC103443300	46	78	2.25	4.64	1.0442	0.000115719	0.000894358	yes	XM_008382119	PREDICTED: probable GPI-anchored adhesin-like protein PGA55 [Malus domestica]
LOC103443282	441	109	54.44	16.36	-1.73449	1.69e-34	1.45e-32	yes	XM_008382102	PREDICTED: 36.4 kDa proline-rich protein-like [Malus domestica]
LOC103443280	303	80	53.98	17.33	-1.63915	1.23e-22	6.33e-21	yes	XM_008382100	PREDICTED: early nodulin-75-like [Malus domestica]
LOC103443259	0	142.57	0.001	11.19	13.4499	1.23e-45	1.44e-43	yes	XM_008382075	PREDICTED: imidazole glycerol phosphate synthase hisHF, chloroplastic [Malus domestica]
LOC103443251	11	43	0.36	1.69	2.23095	4.48e-07	5.69e-06	yes	XM_008382065	PREDICTED: calcium-transporting ATPase 9, plasma membrane-type-like [Malus domestica]
LOC103443226	128	37.49	5	1.78	-1.49005	3.27e-09	5.59e-08	yes	XM_008382032	PREDICTED: probable LRR receptor-like serine/threonine-protein kinase At1g07650 isoform X1 [Malus domestica]
LOC103443215	38.21	4.66	2.1	0.31	-2.76005	4.97e-06	5.17e-05	yes	XM_008382019	PREDICTED: serine/threonine-protein phosphatase 5-like isoform X1 [Malus domestica]
LOC103443198	23	53	2.58	7.22	1.48463	3.03e-05	0.000270026	yes	XM_008381998	brassinosteroid-regulated protein BRU1-like precursor [Malus domestica]
LOC103443179	0	23.06	0.001	1.33	10.3772	6.05e-08	8.61e-07	yes	XM_008381978	PREDICTED: conserved oligomeric Golgi complex subunit 5-like [Malus domestica]
LOC103443177	38	93	2.25	6.71	1.57639	3.68e-09	6.26e-08	yes	XM_008381975	PREDICTED: aspartic proteinase nepenthesin-2 [Malus domestica]
LOC103443154	0	15.07	0.001	1.04	10.0224	3.07e-05	0.000270026	yes	XM_008381948	PREDICTED: WD repeat-containing protein 26-like [Malus domestica]
LOC103443110	0	12.94	0.001	2.22	11.1163	0.000122627	0.000925733	yes	XM_008381903	PREDICTED: probable RNA-binding protein 18 [Malus domestica]
LOC103443018	0	26.23	0.001	0.85	9.73132	7.59e-09	1.23e-07	yes	XM_008381816	PREDICTED: dentin sialophosphoprotein-like isoform X1 [Malus domestica]
LOC103442992	3154	741	285.45	81.54	-1.80766	2.65e-219	2.31e-216	yes	XM_008381776	PREDICTED: protein TRANSPARENT TESTA 12-like [Malus domestica]
LOC103442960	241	14.5	17.67	1.29	-3.77586	4.06e-44	4.55e-42	yes	XM_008381738	PREDICTED: BAHD acyltransferase DCR-like [Malus domestica]
LOC103442905	141.12	18.52	15.22	2.43	-2.64694	1.99e-19	8.45e-18	yes	XM_008381700	PREDICTED: short-chain dehydrogenase TIC 32, chloroplastic-like isoform X2 [Malus domestica]
LOC103442790	422.37	851.29	28.73	70.42	1.29343	2e-51	2.8e-49	yes	XM_008381597	PREDICTED: cytochrome P450 89A2-like [Malus domestica]
LOC103442700	35	68	3.03	7.15	1.23863	3.43e-05	0.000299013	yes	XM_008381516	PREDICTED: chromosome transmission fidelity protein 18 homolog [Malus domestica]
LOC103442693	3.95	33.31	0.06	0.58	3.27302	3.71e-08	5.46e-07	yes	XM_008381512	PREDICTED: LOW QUALITY PROTEIN: titin [Malus domestica]
LOC103442687	180	66	18.11	8.07	-1.16615	7.54e-09	1.23e-07	yes	XM_008381504	PREDICTED: fasciclin-like arabinogalactan protein 7 [Malus domestica]
LOC103442686	0	14.06	0.001	0.84	9.71425	6.14e-05	0.000500266	yes	XM_008381502	PREDICTED: fimbrin-like protein 2 [Malus domestica]
LOC103442677	36.67	79.89	2.98	7.89	1.40471	5.06e-07	6.3e-06	yes	XM_008381490	PREDICTED: protein-tyrosine-phosphatase IBR5 [Malus domestica]
LOC103442670	1280.44	331.32	110.13	34.65	-1.66828	3.73e-88	1e-85	yes	XM_008381478	PREDICTED: GDSL esterase/lipase At2g04570 [Malus domestica]
LOC103442664	15	0	0.6	0.001	-9.22882	0.000122627	0.000925733	yes	XM_008381471	PREDICTED: protein argonaute 16 [Malus domestica]
LOC103442524	0	13.46	0.001	0.75	9.55075	0.000122627	0.000925733	yes	XM_008381324	PREDICTED: KH domain-containing protein At4g18375-like [Malus domestica]
LOC103442507	42.35	5.2	3.92	0.59	-2.73207	5.56e-07	6.88e-06	yes	XM_008381305	PREDICTED: ultraviolet-B receptor UVR8 isoform X2 [Malus domestica]
LOC103442495	230.43	525.76	25.28	70.12	1.47183	5.44e-40	5.54e-38	yes	XM_008381289	PREDICTED: cinnamoyl-CoA reductase 2-like [Malus domestica]
LOC103442472	0	31.31	0.001	3.02	11.5603	1.2e-10	2.42e-09	yes	XM_008381261	PREDICTED: F-box/FBD/LRR-repeat protein At1g13570-like [Malus domestica]
LOC103442470	15.31	52.5	3.69	15.38	2.05936	1.08e-07	1.49e-06	yes	XM_008381258	PREDICTED: protein GLUTAMINE DUMPER 1-like [Malus domestica]
LOC103442456	124	50	13.45	6.6	-1.02707	1.69e-05	0.00015785	yes	XM_008381245	PREDICTED: protein ENHANCED DISEASE RESISTANCE 2-like [Malus domestica]
LOC103442441	22	144	2.09	16.61	2.99048	3.61e-28	2.36e-26	yes	XM_008381224	PREDICTED: PI-PLC X domain-containing protein At5g67130-like [Malus domestica]
LOC103442436	12.5	39	1.04	3.94	1.92161	2.3e-05	0.000210007	yes	XM_008381219	PREDICTED: solute carrier family 25 member 44 [Malus domestica]
LOC103442422	0	13.31	0.001	0.49	8.93664	0.000122627	0.000925733	yes	XM_008381205	PREDICTED: LRR receptor-like serine/threonine-protein kinase RPK2 [Malus domestica]
LOC103442396	0	18	0.001	1.04	10.0224	3.85e-06	4.08e-05	yes	XM_008381178	PREDICTED: probable galacturonosyltransferase 14 isoform X1 [Malus domestica]
LOC103442377	15.04	0	1.68	0.001	-10.7142	0.000122627	0.000925733	yes	XM_008381159	PREDICTED: transmembrane emp24 domain-containing protein p24delta7-like [Malus domestica]
LOC103442362	73	153.5	9.37	23.95	1.3539	1.64e-11	3.71e-10	yes	XM_008381146	PREDICTED: probable calcium-binding protein CML45 [Malus domestica]
LOC103442360	15.35	0	1.02	0.001	-9.99435	0.000122627	0.000925733	yes	XM_008381142	PREDICTED: polypyrimidine tract-binding protein homolog 1-like isoform X2 [Malus domestica]
LOC103442359	0.37	26.86	0.03	2.24	6.22239	3.8e-09	6.4e-08	yes	XM_008381139	PREDICTED: cyclic dof factor 2 [Malus domestica]
LOC103442305	36.97	69.86	2.51	5.77	1.20088	4.88e-05	0.000412163	yes	XM_008381085	PREDICTED: type I inositol 1,4,5-trisphosphate 5-phosphatase CVP2-like [Malus domestica]
LOC103442300	16	41	1.29	4.03	1.64341	0.000102761	0.00080271	yes	XM_008381079	PREDICTED: LOW QUALITY PROTEIN: probable galacturonosyltransferase-like 10 [Malus domestica]
LOC103442290	17.96	0	0.81	0.001	-9.66178	1.54e-05	0.000144506	yes	XM_008381078	PREDICTED: eukaryotic translation initiation factor isoform 4G-1-like isoform X2 [Malus domestica]
LOC103442288	769.3	1614.8	45.25	115.48	1.35165	8.74e-98	2.77e-95	yes	XM_008381067	PREDICTED: senescence-associated carboxylesterase 101-like [Malus domestica]
LOC103442274	0	66	0.001	5	12.2877	1.91e-21	9.16e-20	yes	XM_008381048	PREDICTED: RING-H2 finger protein ATL46-like [Malus domestica]
LOC103442271	17.77	113.74	0.8	6.23	2.96116	1.47e-22	7.52e-21	yes	XM_008381045	PREDICTED: potassium transporter 8 [Malus domestica]
LOC103442198	0	18.91	0.001	3.5	11.7731	1.93e-06	2.16e-05	yes	XM_008380966	PREDICTED: surfeit locus protein 2-like isoform X2 [Malus domestica]
LOC103442192	38.28	103.91	2.1	6.91	1.7183	3.45e-11	7.49e-10	yes	XM_008380959	PREDICTED: E3 ubiquitin-protein ligase RGLG2-like [Malus domestica]
LOC103442141	37	0	6.39	0.001	-12.6416	1.2e-10	2.42e-09	yes	XM_008380898	PREDICTED: mavicyanin [Malus domestica]
LOC103442109	0	13.64	0.001	0.92	9.84549	6.14e-05	0.000500266	yes	XM_008380863	PREDICTED: pyruvate kinase isozyme A, chloroplastic-like isoform X3 [Malus domestica]
LOC103442108	51	10	3.66	0.87	-2.07276	5.28e-06	5.47e-05	yes	XM_008380860	PREDICTED: double-stranded RNA-binding protein 5-like [Malus domestica]
LOC103442066	0	32.06	0.001	3.17	11.6303	1.2e-10	2.42e-09	yes	XM_008380806	PREDICTED: WD repeat-containing protein LWD1 [Malus domestica]
LOC103442053	25.72	89	0.81	3.4	2.06954	3.73e-12	9.1e-11	yes	XM_008380798	PREDICTED: DNA-directed RNA polymerases IV and V subunit 2-like [Malus domestica]
LOC103442020	875	287	82.29	32.82	-1.32614	1.6e-44	1.82e-42	yes	XM_008380762	PREDICTED: cytochrome P450 82A3-like, partial [Malus domestica]
LOC103441914	19	0	0.78	0.001	-9.60733	7.69e-06	7.66e-05	yes	XM_008380633	PREDICTED: chaperone protein ClpB4, mitochondrial-like [Malus domestica]
LOC103441898	3	19.88	0.14	1.13	3.01282	6.66e-05	0.000539933	yes	XM_008380614	PREDICTED: phosphatidylinositol 4-phosphate 5-kinase 8-like [Malus domestica]
LOC103441864	71.04	130.79	6.04	13.52	1.16247	4.08e-08	5.99e-07	yes	XM_008380573	PREDICTED: cellulose synthase-like protein E1 [Malus domestica]
LOC103441854	350	85	25.78	7.61	-1.76028	2.88e-28	1.89e-26	yes	XM_008380566	PREDICTED: acidic mammalian chitinase-like [Malus domestica]
LOC103441828	90.53	187.61	6.78	17.07	1.33211	2.47e-13	6.78e-12	yes	XM_008380538	PREDICTED: cellulose synthase-like protein G2 [Malus domestica]
LOC103441827	30.7	65.08	1.56	4.03	1.36923	1.06e-05	0.000103533	yes	XM_008380541	PREDICTED: two-component response regulator ARR14-like isoform X1 [Malus domestica]
LOC103441694	0	13	0.001	1.14	10.1548	0.000122627	0.000925733	yes	XM_008380393	PREDICTED: luminal-binding protein 3-like isoform X1 [Malus domestica]
LOC103441670	0	39.73	0.001	2.34	11.1923	2.38e-13	6.54e-12	yes	XM_008380365	PREDICTED: mechanosensitive ion channel protein 3, chloroplastic-like isoform X1 [Malus domestica]
LOC103441650	0	15	0.001	1.03	10.0084	3.07e-05	0.000270026	yes	XM_008380336	PREDICTED: pentatricopeptide repeat-containing protein At5g18475 [Malus domestica]
LOC103441635	79	142	4.81	10.52	1.12903	2.41e-08	3.65e-07	yes	XM_008380324	PREDICTED: nucleobase-ascorbate transporter 3-like [Malus domestica]
LOC103441619	0	48.04	0.001	4.34	12.0835	1.89e-15	6.13e-14	yes	XM_008380301	PREDICTED: beta-1,3-galactosyltransferase 7-like isoform X2 [Malus domestica]
LOC103441610	148	296	9.67	23.51	1.28169	2.5e-19	1.05e-17	yes	XM_008380294	PREDICTED: probable glycerol-3-phosphate acyltransferase 3 [Malus domestica]
LOC103441593	0	64	0.001	3.07	11.584	7.59e-21	3.51e-19	yes	XM_008380276	PREDICTED: oxysterol-binding protein-related protein 1C-like isoform X2 [Malus domestica]
LOC103441586	3967.07	950.55	923.31	268.99	-1.77926	5.96e-287	7.34e-284	yes	XM_008380266	PREDICTED: flavonol synthase/flavanone 3-hydroxylase [Malus domestica]
LOC103441581	982	202	100.66	25.18	-1.99914	6.14e-88	1.64e-85	yes	XM_008380263	dof zinc finger protein DOF3.1 [Malus domestica]
LOC103441569	2381	733	268.66	100.56	-1.41772	1.22e-120	4.8e-118	yes	XM_008380252	PREDICTED: photosystem II 22 kDa protein, chloroplastic [Malus domestica]
LOC103441552	1155.13	423.14	109.02	48.56	-1.16675	4.73e-47	5.77e-45	yes	XM_008380233	PREDICTED: probable carboxylesterase 8 [Malus domestica]
LOC103441548	0	13	0.001	0.3	8.22882	0.000122627	0.000925733	yes	XM_008380230	PREDICTED: histone-lysine N-methyltransferase ASHH2-like isoform X2 [Malus domestica]
LOC103441525	145	58	5.11	2.48	-1.04298	2.62e-06	2.88e-05	yes	XM_008380202	PREDICTED: respiratory burst oxidase homolog protein D-like [Malus domestica]
LOC103441515	81.52	159.5	4.6	10.95	1.25123	1.17e-10	2.39e-09	yes	XM_008380192	PREDICTED: homeobox protein knotted-1-like 3 isoform X1 [Malus domestica]
LOC103441496	119.66	397.04	8.62	34.79	2.01291	1.47e-47	1.84e-45	yes	XM_008380179	PREDICTED: cytochrome P450 CYP82D47-like [Malus domestica]
LOC103441475	50	91.17	6.21	13.78	1.14991	5.27e-06	5.45e-05	yes	XM_008380164	PREDICTED: adenine phosphoribosyltransferase 2-like isoform X2 [Malus domestica]
LOC103441468	22.17	183.69	1.12	11.28	3.3322	1.12e-39	1.13e-37	yes	XM_008380159	PREDICTED: probable clathrin assembly protein At4g32285 [Malus domestica]
LOC103441463	1.49	24.99	0.15	3	4.32193	2.2e-07	2.9e-06	yes	XM_008380148	PREDICTED: UPF0481 protein At3g47200-like [Malus domestica]
LOC103441450	40.3	0	3.7	0.001	-11.8533	1.5e-11	3.42e-10	yes	XM_008380134	PREDICTED: OTU domain-containing protein DDB_G0284757-like isoform X1 [Malus domestica]
LOC103441448	80	23	5.98	2.09	-1.51664	1.77e-06	2.02e-05	yes	XM_008380132	PREDICTED: UDP-arabinose 4-epimerase 1-like [Malus domestica]
LOC103441429	47	10	3.81	0.99	-1.94429	3.38e-05	0.000295221	yes	XM_008380107	glycosyltransferase [Malus domestica]
LOC103441423	68	22	3.99	1.57	-1.34562	6.5e-05	0.000527745	yes	XM_008380102	PREDICTED: UDP-glycosyltransferase 85A3-like [Malus domestica]
LOC103441225	59.26	135.89	4.69	13.08	1.4797	1.35e-11	3.11e-10	yes	XM_008379925	PREDICTED: oligouridylate-binding protein 1B-like [Malus domestica]
LOC103441214	719.7	1366.47	28.21	65.13	1.20712	1.6e-70	3.32e-68	yes	XM_008379917	PREDICTED: L-arabinokinase-like isoform X2 [Malus domestica]
LOC103441211	0	16.85	0.001	2.08	11.0224	7.69e-06	7.66e-05	yes	XM_008379912	PREDICTED: cation transport regulator-like protein 2 [Malus domestica]
LOC103441182	0	42.3	0.001	4.57	12.158	1.19e-13	3.34e-12	yes	XM_008379887	PREDICTED: signal peptide peptidase [Malus domestica]
LOC103441177	100.12	226.05	5.82	15.98	1.45718	5.25e-18	2.08e-16	yes	XM_008379881	PREDICTED: aspartate aminotransferase, cytoplasmic-like [Malus domestica]
LOC103441152	2	22	0.38	5.12	3.75207	1.57e-06	1.8e-05	yes	XM_008379849	PREDICTED: lachrymatory-factor synthase [Malus domestica]
LOC103441146	38	116	3.68	13.67	1.89324	1.03e-13	2.93e-12	yes	XM_008379846	PREDICTED: probable receptor-like protein kinase At1g67000 [Malus domestica]
LOC103441140	0	36.5	0.001	2.52	11.2992	3.78e-12	9.17e-11	yes	XM_008379843	PREDICTED: probable methyltransferase PMT18 [Malus domestica]
LOC103441100	77.76	19.12	9.44	2.82	-1.74309	2.41e-07	3.15e-06	yes	XM_008379796	PREDICTED: ethylene-responsive transcription factor ERF011-like [Malus domestica]
LOC103440982	345	748	33.36	87.95	1.39856	2.38e-51	3.33e-49	yes	XM_008379678	PREDICTED: zinc finger protein ZAT5-like [Malus domestica]
LOC103440928	19.16	75.34	1.07	5.12	2.25853	1.37e-11	3.16e-10	yes	XM_008379619	PREDICTED: calcium-dependent protein kinase 26 [Malus domestica]
LOC103440905	33	87	2.24	7.18	1.68049	3.77e-09	6.4e-08	yes	XM_008379603	PREDICTED: cytokinin dehydrogenase 7-like [Malus domestica]
LOC103440886	48.16	11.69	8.32	2.45	-1.7638	0.000102761	0.00080271	yes	XM_008379585	PREDICTED: 17.3 kDa class II heat shock protein-like [Malus domestica]
LOC103440885	260.72	18.2	44.97	3.82	-3.55732	5.24e-46	6.22e-44	yes	XM_008379584	PREDICTED: 17.9 kDa class II heat shock protein-like [Malus domestica]
LOC103440810	17.75	93.96	0.36	2.29	2.66928	9.3e-17	3.41e-15	yes	XM_008379522	PREDICTED: E3 ubiquitin-protein ligase UPL3 [Malus domestica]
LOC103440784	40	79.86	1.83	4.43	1.27546	2.98e-06	3.25e-05	yes	XM_008379489	PREDICTED: aminopeptidase M1-like [Malus domestica]
LOC103440783	0	49	0.001	3.11	11.6027	9.46e-16	3.15e-14	yes	XM_008379486	PREDICTED: protein phosphatase 2C 77-like [Malus domestica]
LOC103440769	38	107	2.03	6.95	1.77553	5.95e-12	1.41e-10	yes	XM_008379468	PREDICTED: zinc finger protein NUTCRACKER-like [Malus domestica]
LOC103440745	61.4	102.65	1.79	3.64	1.02398	8.62e-06	8.52e-05	yes	XM_008379443	PREDICTED: CHD3-type chromatin-remodeling factor PICKLE isoform X2 [Malus domestica]
LOC103440715	16.75	0	0.86	0.001	-9.74819	3.07e-05	0.000270026	yes	XM_008379415	PREDICTED: CDPK-related kinase 7-like isoform X1 [Malus domestica]
LOC103440710	14.64	0	0.64	0.001	-9.32193	0.000122627	0.000925733	yes	XM_008379408	PREDICTED: eukaryotic translation initiation factor isoform 4G-1-like isoform X1 [Malus domestica]
LOC103440688	41	84	3.35	8.35	1.31762	1.23e-06	1.44e-05	yes	XM_008379381	PREDICTED: root phototropism protein 3-like [Malus domestica]
LOC103440682	45	7	2.51	0.47	-2.41695	1.2e-06	1.4e-05	yes	XM_008379374	PREDICTED: heat shock 70 kDa protein, mitochondrial-like [Malus domestica]
LOC103440681	0	43.81	0.001	0.81	9.66178	2.99e-14	8.85e-13	yes	XM_008379373	PREDICTED: small subunit processome component 20 homolog isoform X3 [Malus domestica]
LOC103440669	72	10	9.87	1.67	-2.5632	2.21e-10	4.36e-09	yes	XM_008379359	PREDICTED: auxin-induced protein IAA6 [Malus domestica]
LOC103440617	14.26	51.6	0.57	2.49	2.12711	6.51e-08	9.24e-07	yes	XM_008379317	PREDICTED: rho GTPase-activating protein 7 isoform X2 [Malus domestica]
LOC103440608	271	449	14.83	29.87	1.01018	1.56e-19	6.68e-18	yes	XM_008379308	PREDICTED: polyadenylate-binding protein-interacting protein 7-like [Malus domestica]
LOC103440603	113.82	0	13.98	0.001	-13.7711	1.75e-30	1.28e-28	yes	XM_008379303	PREDICTED: NADH dehydrogenase [ubiquinone] iron-sulfur protein 7, mitochondrial [Malus domestica]
LOC103440598	16.67	0	0.67	0.001	-9.38802	6.14e-05	0.000500266	yes	XM_008379298	PREDICTED: disease resistance protein RGA2-like [Malus domestica]
LOC103440577	89	1	5.61	0.08	-6.13186	2.22e-22	1.12e-20	yes	XM_008379276	PREDICTED: laccase-4-like [Malus domestica]
LOC103440559	0	39.26	0.001	2.07	11.0154	4.75e-13	1.26e-11	yes	XM_008379253	PREDICTED: dynamin-related protein 3A-like isoform X1 [Malus domestica]
LOC103440533	0	17.69	0.001	2.96	11.5314	3.85e-06	4.08e-05	yes	XM_008379249	PREDICTED: protein phosphatase inhibitor 2-like isoform X2 [Malus domestica]
LOC103440506	496	172	85.32	35.97	-1.24609	4.31e-24	2.36e-22	yes	XM_008379198	PREDICTED: deoxyuridine 5'-triphosphate nucleotidohydrolase-like [Malus domestica]
LOC103440492	213	68	14.81	5.75	-1.36494	9.75e-13	2.5e-11	yes	XM_008379183	PREDICTED: cytochrome P450 734A1-like [Malus domestica]
LOC103440484	42.21	118.96	2.06	7.08	1.78111	2.14e-13	5.91e-12	yes	XM_008379174	PREDICTED: probable disease resistance protein At4g33300 [Malus domestica]
LOC103440476	289	34	48.74	6.97	-2.80588	6.69e-41	7.03e-39	yes	XM_008379204	PREDICTED: major allergen Mal d 1-like [Malus domestica]
LOC103440471	194.49	329.64	21.94	45.22	1.0434	1.66e-15	5.46e-14	yes	XM_008379162	PREDICTED: isoflavone reductase-like protein [Malus domestica]
LOC103440466	1619	531	169.43	67.57	-1.32623	8.23e-78	1.95e-75	yes	XM_008379157	PREDICTED: dof zinc finger protein DOF3.4-like [Malus domestica]
LOC103440381	192.82	36.92	32.23	7.5	-2.10344	4.13e-20	1.82e-18	yes	XM_008379089	PREDICTED: major allergen Mal d 1-like [Malus domestica]
LOC103440379	0	16	0.001	1.84	10.8455	1.54e-05	0.000144506	yes	XM_008379057	PREDICTED: salicylate carboxymethyltransferase-like [Malus domestica]
LOC103440374	0	23.21	0.001	1.52	10.5699	6.05e-08	8.61e-07	yes	XM_008379051	PREDICTED: phosphatidylinositol/phosphatidylcholine transfer protein SFH8-like isoform X3 [Malus domestica]
LOC103440363	12.94	72.72	0.39	2.67	2.77529	1.53e-13	4.26e-12	yes	XM_008379033	PREDICTED: xanthine dehydrogenase 1-like isoform X1 [Malus domestica]
LOC103440351	18.32	0	0.73	0.001	-9.51175	1.54e-05	0.000144506	yes	XM_008379039	PREDICTED: homeobox-leucine zipper protein ANTHOCYANINLESS 2-like isoform X1 [Malus domestica]
LOC103440305	48	183	3.74	17.35	2.21383	2.2e-25	1.29e-23	yes	XM_008378979	PREDICTED: ocs element-binding factor 1-like [Malus domestica]
LOC103440302	15	0	0.6	0.001	-9.22882	0.000122627	0.000925733	yes	XM_008378993	PREDICTED: protein FAR1-RELATED SEQUENCE 7-like isoform X2 [Malus domestica]
LOC103440292	197	29	8.45	1.51	-2.4844	6.35e-25	3.65e-23	yes	XM_008378967	PREDICTED: beta-galactosidase 5-like [Malus domestica]
LOC103440257	87.2	0	7.14	0.001	-12.8017	4.02e-23	2.11e-21	yes	XM_008378923	PREDICTED: BRCA1-A complex subunit BRE [Malus domestica]
LOC103440205	12	44	1.39	6.19	2.15485	7.77e-07	9.44e-06	yes	XM_008378874	PREDICTED: dehydration-responsive element-binding protein 1B-like [Malus domestica]
LOC103440185	16.56	0	1.93	0.001	-10.9144	6.14e-05	0.000500266	yes	XM_008378854	PREDICTED: probable serine/threonine-protein kinase nek3 isoform X1 [Malus domestica]
LOC103440129	32.44	0	2.15	0.001	-11.0701	1.9e-09	3.33e-08	yes	XM_008378806	PREDICTED: zinc finger CCCH domain-containing protein 63 [Malus domestica]
LOC103440064	1273	3538	110.14	372.2	1.75674	3.15041527937855e-314	4.33218451860105e-311	yes	XM_008378751	PREDICTED: sorbitol dehydrogenase-like [Malus domestica]
LOC103440025	0	36.93	0.001	1.44	10.4919	1.89e-12	4.7e-11	yes	XM_008378705	PREDICTED: cellulose synthase-like protein D3 [Malus domestica]
LOC103440023	0	14.63	0.001	1.41	10.4615	3.07e-05	0.000270026	yes	XM_008378700	PREDICTED: TOM1-like protein 2 isoform X1 [Malus domestica]
LOC103440012	0	12.93	0.001	1.2	10.2288	0.000122627	0.000925733	yes	XM_008378685	PREDICTED: transcription factor-like protein DPB isoform X2 [Malus domestica]
LOC103440008	97.46	275.36	7.01	24.09	1.78095	1.05e-28	7.11e-27	yes	XM_008378681	PREDICTED: anthocyanidin 3-O-glucosyltransferase 2-like [Malus domestica]
LOC103440004	0	77.12	0.001	2.96	11.5314	4.88e-25	2.83e-23	yes	XM_008378673	PREDICTED: topless-related protein 1-like isoform X1 [Malus domestica]
LOC103439970	57	94.2	4.44	8.92	1.00648	4.86e-05	0.000411259	yes	XM_008378624	PREDICTED: stomatin-like protein 2, mitochondrial isoform X1 [Malus domestica]
LOC103439963	82.57	143.45	2.57	5.42	1.07652	5.12e-08	7.4e-07	yes	XM_008378614	PREDICTED: probable GPI-anchored adhesin-like protein PGA55 isoform X1 [Malus domestica]
LOC103439950	0	29.18	0.001	3.74	11.8688	9.53e-10	1.73e-08	yes	XM_008378600	PREDICTED: protein TRANSPARENT TESTA GLABRA 1 [Malus domestica]
LOC103439942	734	269	38.97	17.37	-1.16577	2.83e-31	2.11e-29	yes	XM_008378590	PREDICTED: two-component response regulator-like APRR5 [Malus domestica]
LOC103439938	35.84	84.23	1.41	4.04	1.51866	5.45e-08	7.86e-07	yes	XM_008378586	PREDICTED: kinesin-related protein 8 isoform X2 [Malus domestica]
LOC103439927	0	49.38	0.001	3.12	11.6073	4.74e-16	1.63e-14	yes	XM_008378573	PREDICTED: GTPase-activating protein GYP7 isoform X1 [Malus domestica]
LOC103439922	424	701	50.89	102.3	1.00735	3.8e-29	2.64e-27	yes	XM_008378566	homeobox-leucine zipper protein ATHB-12-like [Malus domestica]
LOC103439914	320	116	22.44	9.89	-1.18203	5.45e-15	1.72e-13	yes	XM_008378555	PREDICTED: molybdate-anion transporter [Malus domestica]
LOC103439892	0	19.78	0.001	1.8	10.8138	9.64e-07	1.14e-05	yes	XM_008378648	PREDICTED: serine/threonine-protein kinase rio2-like isoform X2 [Malus domestica]
LOC103439862	0	50.82	0.001	2.64	11.3663	2.38e-16	8.36e-15	yes	XM_008378487	PREDICTED: spindle pole body component 110 [Malus domestica]
LOC103439821	75	25	6.22	2.52	-1.30349	6.84e-05	0.000552351	yes	XM_008378441	PREDICTED: probable membrane-associated kinase regulator 5 [Malus domestica]
LOC103439789	241	14.5	17.67	1.29	-3.77586	4.06e-44	4.55e-42	yes	XM_008378403	PREDICTED: BAHD acyltransferase DCR-like [Malus domestica]
LOC103439730	4.24	21.43	0.16	1	2.64386	8.88e-05	0.00070261	yes	XM_008378322	PREDICTED: homeobox-leucine zipper protein HDG7 isoform X1 [Malus domestica]
LOC103439727	1	74	0.15	13.71	6.51412	3.86e-24	2.12e-22	yes	XM_008378317	PREDICTED: CEN-like protein 1 [Malus domestica]
LOC103439725	47	9	3.37	0.78	-2.1112	1.44e-05	0.000137637	yes	XM_008378316	PREDICTED: protein IQ-DOMAIN 14-like [Malus domestica]
LOC103439661	1.1	20.03	0.09	1.93	4.42253	1.11e-05	0.000107836	yes	XM_008378349	PREDICTED: protein SCAI-like isoform X2 [Malus domestica]
LOC103439645	19.45	0	1.23	0.001	-10.2644	7.69e-06	7.66e-05	yes	XM_008378220	PREDICTED: scarecrow-like protein 21 [Malus domestica]
LOC103439630	0	14.54	0.001	0.84	9.71425	3.07e-05	0.000270026	yes	XM_008378200	PREDICTED: luc7-like protein 3 [Malus domestica]
LOC103439598	44	94	4.72	12.27	1.37828	1.22e-07	1.66e-06	yes	XM_008378162	PREDICTED: derlin-1.1-like [Malus domestica]
LOC103439595	111	41	21.52	9.66	-1.15558	8.35e-06	8.29e-05	yes	XM_008378158	PREDICTED: U-box domain-containing protein 52-like [Malus domestica]
LOC103439592	50.74	4.7	4.93	0.56	-3.13809	6.05e-09	9.99e-08	yes	XM_008378155	PREDICTED: ubiquinol-cytochrome-c reductase complex assembly factor 1 [Malus domestica]
LOC103439560	15.61	0	1.69	0.001	-10.7228	0.000122627	0.000925733	yes	XM_008378129	PREDICTED: probable rRNA-processing protein EBP2 homolog [Malus domestica]
LOC103439551	6	26	0.78	4.12	2.4011	6.7e-05	0.000542181	yes	XM_008378108	PREDICTED: 60S ribosomal protein L10 [Malus domestica]
LOC103439550	732	143	56.45	13.41	-2.07366	3.28e-70	6.7e-68	yes	XM_008378111	PREDICTED: enolase [Malus domestica]
LOC103439546	103	200	9.62	22.7	1.23858	7.44e-13	1.93e-11	yes	XM_008378104	PREDICTED: methylesterase 17-like [Malus domestica]
LOC103439512	0	27.05	0.001	1.18	10.2046	3.8e-09	6.4e-08	yes	XM_008378068	PREDICTED: E3 SUMO-protein ligase SIZ1-like isoform X1 [Malus domestica]
LOC103439463	159	327	18.94	47.37	1.32254	4.34e-22	2.16e-20	yes	XM_008378031	PREDICTED: protein ODORANT1-like [Malus domestica]
LOC103439452	437.2	125.62	41.87	14.63	-1.51699	1.15e-28	7.75e-27	yes	XM_008378016	PREDICTED: caffeic acid 3-O-methyltransferase-like [Malus domestica]
LOC103439438	190	34	28.66	6.24	-2.19942	2.4e-21	1.13e-19	yes	XM_008378004	PREDICTED: 21 kDa protein-like [Malus domestica]
LOC103439420	70	20.1	7.25	2.53	-1.51884	1.32e-05	0.000127056	yes	XM_008377990	PREDICTED: probable carboxylesterase 8 [Malus domestica]
LOC103439396	1146	2185	118.12	273.83	1.21303	9.86e-113	3.71e-110	yes	XM_008377964	PREDICTED: homeobox-leucine zipper protein ATHB-12-like [Malus domestica]
LOC103439392	559	211	85.31	39.15	-1.1237	4.65e-23	2.43e-21	yes	XM_008377961	PREDICTED: cytochrome b5-like [Malus domestica]
LOC103439382	20.42	0	0.77	0.001	-9.58871	3.85e-06	4.08e-05	yes	XM_008377950	PREDICTED: calcium-transporting ATPase, endoplasmic reticulum-type [Malus domestica]
LOC103439381	0	29	0.001	1.1	10.1033	9.53e-10	1.73e-08	yes	XM_008377947	PREDICTED: U-box domain-containing protein 44-like [Malus domestica]
LOC103439367	7.56	72	0.35	4.09	3.54667	9.56e-17	3.5e-15	yes	XM_008377924	ADP-ribosylation factor 1 [Malus domestica]
LOC103439316	29	74	3.88	12.05	1.6349	7.42e-08	1.04e-06	yes	XM_008377859	PREDICTED: probable calcium-binding protein CML36 [Malus domestica]
LOC103439298	313	61	21.9	5.19	-2.07712	2.03e-31	1.52e-29	yes	XM_008377842	PREDICTED: hydroquinone glucosyltransferase-like [Malus domestica]
LOC103439292	7.23	33.94	0.45	2.55	2.5025	1.67e-06	1.92e-05	yes	XM_008377843	PREDICTED: luc7-like protein 3 [Malus domestica]
LOC103439272	71.26	154.25	6.22	16.37	1.39607	3.42e-12	8.37e-11	yes	XM_008377917	PREDICTED: phosphoglycerate mutase-like [Malus domestica]
LOC103439224	53.54	11.9	7.5	2.03	-1.88541	1.15e-05	0.000111326	yes	XM_008377767	PREDICTED: thioredoxin-like 4, chloroplastic [Malus domestica]
LOC103439223	186.28	68.47	32.43	14.49	-1.16227	4.56e-09	7.64e-08	yes	XM_008377766	PREDICTED: non-specific lipid-transfer protein-like [Malus domestica]
LOC103439140	141	53	12.4	5.67	-1.12892	6.46e-07	7.92e-06	yes	XM_008377692	PREDICTED: methionine adenosyltransferase 2 subunit beta [Malus domestica]
LOC103439095	0	38.15	0.001	1.28	10.3219	9.47e-13	2.43e-11	yes	XM_008377641	PREDICTED: regulator of nonsense transcripts 1 homolog isoform X1 [Malus domestica]
LOC103439031	16.7	0	1.16	0.001	-10.1799	3.07e-05	0.000270026	yes	XM_008377582	PREDICTED: transcription factor UNE10 isoform X2 [Malus domestica]
LOC103439010	16.76	61.8	0.61	2.75	2.17255	2.02e-09	3.53e-08	yes	XM_008377553	PREDICTED: glycine--tRNA ligase 2, chloroplastic/mitochondrial isoform X2 [Malus domestica]
LOC103439008	18	0	3.06	0.001	-11.5793	1.54e-05	0.000144506	yes	XM_008377550	PREDICTED: uclacyanin-2 [Malus domestica]
LOC103438939	0	20.51	0.001	1.58	10.6257	4.82e-07	6.02e-06	yes	XM_008377481	PREDICTED: riboflavin biosynthesis protein PYRD, chloroplastic [Malus domestica]
LOC103438868	0	34	0.001	1.53	10.5793	3e-11	6.56e-10	yes	XM_008377408	PREDICTED: trichohyalin isoform X1 [Malus domestica]
LOC103438806	989.46	307.57	74.41	28.12	-1.4039	2.38e-54	3.69e-52	yes	XM_008377359	PREDICTED: cytochrome P450 77A3-like [Malus domestica]
LOC103438787	18.44	0	1.8	0.001	-10.8138	1.54e-05	0.000144506	yes	XM_008377337	PREDICTED: ubiquinone biosynthesis protein COQ9-B, mitochondrial [Malus domestica]
LOC103438778	823.99	302.79	89.1	39.81	-1.16229	1.15e-34	9.97e-33	yes	XM_008377325	PREDICTED: photosystem II 22 kDa protein, chloroplastic-like [Malus domestica]
LOC103438692	80	182	8.09	22.36	1.46671	5.52e-15	1.74e-13	yes	XM_008377243	PREDICTED: flavonol synthase/flavanone 3-hydroxylase-like [Malus domestica]
LOC103438669	16.85	43.25	1.64	5.13	1.64526	5.93e-05	0.000493274	yes	XM_008377221	PREDICTED: DCN1-like protein 4 [Malus domestica]
LOC103438662	17.55	0	1.54	0.001	-10.5887	3.07e-05	0.000270026	yes	XM_008377203	PREDICTED: calcium-binding mitochondrial carrier protein SCaMC-1 isoform X2 [Malus domestica]
LOC103438656	0	13.82	0.001	1.98	10.9513	6.14e-05	0.000500266	yes	XM_008377197	PREDICTED: LOW QUALITY PROTEIN: vacuolar protein sorting-associated protein 36-like [Malus domestica]
LOC103438620	254	60.03	19.5	5.6	-1.79998	1.59e-21	7.72e-20	yes	XM_008377155	PREDICTED: cytochrome P450 714A1-like [Malus domestica]
LOC103438616	112.97	202	2.63	5.72	1.12095	3.29e-11	7.17e-10	yes	XM_008377147	PREDICTED: E3 ubiquitin-protein ligase KEG isoform X1 [Malus domestica]
LOC103438585	204	38	15.58	3.53	-2.14196	9.43e-22	4.65e-20	yes	XM_008377114	PREDICTED: uncharacterized serine-rich protein C215.13-like [Malus domestica]
LOC103438505	45.53	95.85	1.35	3.46	1.35781	1.05e-07	1.45e-06	yes	XM_008377043	PREDICTED: indole-3-acetaldehyde oxidase-like, partial [Malus domestica]
LOC103438472	58.59	0	3	0.001	-11.5507	3.33e-15	1.06e-13	yes	XM_008377013	PREDICTED: probable glycerol-3-phosphate dehydrogenase [NAD(+)] 1, cytosolic [Malus domestica]
LOC103438445	109	201	8.09	18.15	1.16576	6.72e-12	1.59e-10	yes	XM_008376991	PREDICTED: glutamate dehydrogenase 2 [Malus domestica]
LOC103438416	39	74	1.22	2.81	1.20369	2.07e-05	0.000190441	yes	XM_008376967	PREDICTED: protein OBERON 4 [Malus domestica]
LOC103438384	131	33	10.22	3.13	-1.70716	3.26e-11	7.1e-10	yes	XM_008376934	PREDICTED: UDP-glucose flavonoid 3-O-glucosyltransferase 7-like [Malus domestica]
LOC103438280	21.55	0	0.95	0.001	-9.89178	1.93e-06	2.16e-05	yes	XM_008376819	PREDICTED: homeobox-leucine zipper protein HDG11-like isoform X1 [Malus domestica]
LOC103438250	0	35.9	0.001	2.1	11.0362	7.54e-12	1.77e-10	yes	XM_008376780	PREDICTED: sulfate transporter 1.3-like [Malus domestica]
LOC103438249	0	115.21	0.001	2.43	11.2467	5.43e-37	5.12e-35	yes	XM_008376773	PREDICTED: acetyl-CoA carboxylase 1-like [Malus domestica]
LOC103438235	114	5	14.13	0.75	-4.23573	1.01e-23	5.47e-22	yes	XM_008376760	PREDICTED: probable S-adenosylmethionine-dependent methyltransferase At5g38100 [Malus domestica]
LOC103438216	0	16.15	0.001	1.22	10.2527	1.54e-05	0.000144506	yes	XM_008376743	PREDICTED: LOW QUALITY PROTEIN: cytochrome P450 CYP736A12-like [Malus domestica]
LOC103438208	8	41.06	2.29	14.31	2.6436	1.25e-07	1.7e-06	yes	XM_008376737	PREDICTED: vignain-like [Malus domestica]
LOC103438167	15.34	51.48	0.85	3.46	2.02524	1.76e-07	2.36e-06	yes	XM_008376704	PREDICTED: protein IQ-DOMAIN 31-like [Malus domestica]
LOC103438153	266	75	22.14	7.59	-1.54448	1.46e-18	5.94e-17	yes	XM_008376690	PREDICTED: transcription factor MYB39-like [Malus domestica]
LOC103438045	99	22	14.86	4.02	-1.88617	1.35e-09	2.4e-08	yes	XM_008376580	PREDICTED: glutathione S-transferase U8-like [Malus domestica]
LOC103437988	108	43	6	2.91	-1.04394	5.14e-05	0.000433556	yes	XM_008376522	PREDICTED: aluminum-activated malate transporter 9 [Malus domestica]
LOC103437977	364	99	27.39	9.06	-1.59607	8.98e-26	5.42e-24	yes	XM_008376512	PREDICTED: cytochrome P450 94A2-like [Malus domestica]
LOC103437966	79	164	2.96	7.47	1.33551	3.76e-12	9.17e-11	yes	XM_008376499	PREDICTED: DNA mismatch repair protein MSH2 [Malus domestica]
LOC103437959	0	23.28	0.001	1.26	10.2992	6.05e-08	8.61e-07	yes	XM_008376491	PREDICTED: G patch domain-containing protein 1 homolog isoform X1 [Malus domestica]
LOC103437953	128	44	17.19	7.18	-1.25951	1.81e-07	2.42e-06	yes	XM_008376482	PREDICTED: single-stranded DNA-binding protein, mitochondrial [Malus domestica]
LOC103437949	91.32	33.07	7.1	3.13	-1.18166	4e-05	0.000344821	yes	XM_008376481	PREDICTED: uncharacterized membrane protein At1g06890-like [Malus domestica]
LOC103437935	5.54	101	0.45	9.99	4.47249	2.3e-28	1.52e-26	yes	XM_008376464	PREDICTED: agmatine deiminase [Malus domestica]
LOC103437922	79	28	6.53	2.81	-1.21651	8.14e-05	0.000647636	yes	XM_008376448	PREDICTED: dof zinc finger protein DOF5.4 [Malus domestica]
LOC103437902	58	4	4.71	0.4	-3.55766	2.02e-11	4.54e-10	yes	XM_008376427	PREDICTED: COBRA-like protein 4 [Malus domestica]
LOC103437896	0	32.88	0.001	2.74	11.42	6e-11	1.26e-09	yes	XM_008376419	PREDICTED: LOW QUALITY PROTEIN: ras GTPase-activating protein-binding protein 2-like [Malus domestica]
LOC103437875	5693	13141	413.28	1159.89	1.4888	0	0	yes	XM_008376388	PREDICTED: flavonoid 3'-monooxygenase-like [Malus domestica]
LOC103437862	0	16	0.001	0.7	9.45121	1.54e-05	0.000144506	yes	XM_008376369	PREDICTED: probable GPI-anchored adhesin-like protein PGA55 [Malus domestica]
LOC103437854	7	27	0.19	0.91	2.25987	0.000118356	0.000911979	yes	XM_008376359	PREDICTED: formin-like protein 20 [Malus domestica]
LOC103437850	100.5	23.5	11.46	3.26	-1.81366	1.24e-09	2.22e-08	yes	XM_008376358	PREDICTED: peroxidase P7-like [Malus domestica]
LOC103437815	0	24.93	0.001	4.02	11.973	1.52e-08	2.36e-07	yes	XM_008376318	PREDICTED: transcription factor bHLH47-like [Malus domestica]
LOC103437813	125.4	0	11.84	0.001	-13.5314	9.98e-34	8.34e-32	yes	XM_008376314	PREDICTED: microtubule-associated protein RP/EB family member 1A-like [Malus domestica]
LOC103437794	663.38	42.42	76.58	5.95	-3.68601	6.43e-116	2.45e-113	yes	XM_008376295	PREDICTED: (-)-isopiperitenol/(-)-carveol dehydrogenase, mitochondrial-like [Malus domestica]
LOC103437781	32.32	68.12	1	2.56	1.35614	6.23e-06	6.37e-05	yes	XM_008376283	PREDICTED: protein TPLATE [Malus domestica]
LOC103437780	829.37	264.72	87.36	33.9	-1.36569	2.22e-44	2.52e-42	yes	XM_008376282	PREDICTED: coatomer subunit beta'-1-like [Malus domestica]
LOC103437767	93.72	192.76	5.65	14.12	1.32142	8.94e-14	2.55e-12	yes	XM_008376268	PREDICTED: senescence-associated carboxylesterase 101-like [Malus domestica]
LOC103437713	162.85	52.52	27.5	10.78	-1.35107	5.44e-10	1.02e-08	yes	XM_008376208	PREDICTED: glycine cleavage system H protein 3, mitochondrial [Malus domestica]
LOC103437698	15.41	0	1.46	0.001	-10.5118	0.000122627	0.000925733	yes	XM_008376190	PREDICTED: diphthamide biosynthesis protein 7 homolog [Malus domestica]
LOC103437681	16.17	0	1.75	0.001	-10.7731	6.14e-05	0.000500266	yes	XM_008376340	PREDICTED: uncharacterized methyltransferase At1g78140, chloroplastic-like isoform X3 [Malus domestica]
LOC103437663	41	84.5	1.75	4.38	1.32358	8.52e-07	1.03e-05	yes	XM_008376153	PREDICTED: quinolinate synthase, chloroplastic [Malus domestica]
LOC103437639	106	23	10.24	2.7	-1.92318	1.33e-10	2.68e-09	yes	XM_008376128	PREDICTED: BTB/POZ and TAZ domain-containing protein 1 [Malus domestica]
LOC103437632	65.06	10	4.21	0.79	-2.4139	8.53e-09	1.37e-07	yes	XM_008376122	PREDICTED: laccase-12-like [Malus domestica]
LOC103437614	12	40	0.65	2.62	2.01106	5.7e-06	5.88e-05	yes	XM_008376096	PREDICTED: endoglucanase 6-like [Malus domestica]
LOC103437596	224.5	81.5	25.71	11.35	-1.17964	7.63e-11	1.58e-09	yes	XM_008376082	PREDICTED: ferritin-3, chloroplastic-like [Malus domestica]
LOC103437567	55	15	2.47	0.82	-1.59082	4.58e-05	0.000389811	yes	XM_008376052	PREDICTED: lysosomal alpha-mannosidase-like [Malus domestica]
LOC103437522	46.89	10.24	2.98	0.79	-1.91539	3.38e-05	0.000295221	yes	XM_008376002	squamosa promoter-binding-like protein 13A [Malus domestica]
LOC103437507	0	142.91	0.001	16.98	14.0515	1.23e-45	1.44e-43	yes	XM_008375984	PREDICTED: RNA pseudouridine synthase 7-like [Malus domestica]
LOC103437493	278.72	581.84	21.17	53.73	1.34371	2.04e-38	1.99e-36	yes	XM_008375967	PREDICTED: transcription factor bHLH137-like [Malus domestica]
LOC103437483	126	216	4.54	9.47	1.06067	5.28e-11	1.13e-09	yes	XM_008375953	PREDICTED: auxin response factor 2 [Malus domestica]
LOC103437477	0	14	0.001	0.68	9.40939	6.14e-05	0.000500266	yes	XM_008375943	PREDICTED: lysosomal alpha-mannosidase-like [Malus domestica]
LOC103437443	0	25.22	0.001	0.96	9.90689	1.52e-08	2.36e-07	yes	XM_008375911	PREDICTED: dentin sialophosphoprotein isoform X1 [Malus domestica]
LOC103437351	0	46.17	0.001	2.79	11.446	7.52e-15	2.33e-13	yes	XM_008375829	PREDICTED: dual specificity tyrosine-phosphorylation-regulated kinase mbk-2-like [Malus domestica]
LOC103437327	299.52	570.89	26.86	62.26	1.21285	1.97e-32	1.56e-30	yes	XM_008375803	PREDICTED: leucoanthocyanidin dioxygenase-like [Malus domestica]
LOC103437311	134	7	12.4	0.79	-3.97234	5.01e-26	3.06e-24	yes	XM_008375787	PREDICTED: SNF1-related protein kinase regulatory subunit gamma-like PV42a [Malus domestica]
LOC103437295	186	44	10.15	2.92	-1.79744	2.27e-16	8.03e-15	yes	XM_008375772	PREDICTED: cytochrome P450 86A8-like [Malus domestica]
LOC103437283	19.05	61.04	1.06	4.12	1.95858	2.4e-08	3.64e-07	yes	XM_008375756	PREDICTED: E3 ubiquitin-protein ligase KEG-like isoform X1 [Malus domestica]
LOC103437223	1394	570	148.52	73.84	-1.00818	2.77e-44	3.13e-42	yes	XM_008375695	PREDICTED: chlorophyll a-b binding protein CP29.3, chloroplastic-like [Malus domestica]
LOC103437220	0	16.76	0.001	1.03	10.0084	7.69e-06	7.66e-05	yes	XM_008375689	PREDICTED: protein trichome berefringence-like 7 [Malus domestica]
LOC103437210	3	20	0.25	2.05	3.03562	3.62e-05	0.000314681	yes	XM_008375667	PREDICTED: probable disease resistance protein At5g66900 [Malus domestica]
LOC103437184	0	23.91	0.001	1.45	10.5018	3.03e-08	4.51e-07	yes	XM_008375664	PREDICTED: arginyl-tRNA--protein transferase 1-like isoform X4 [Malus domestica]
LOC103437176	43.11	7.1	2.11	0.42	-2.32878	9.48e-06	9.3e-05	yes	XM_008375635	PREDICTED: LOW QUALITY PROTEIN: flocculation protein FLO11-like [Malus domestica]
LOC103437165	22.61	50	0.89	2.4	1.43116	9.89e-05	0.000775223	yes	XM_008375621	PREDICTED: filament-like plant protein 7 isoform X1 [Malus domestica]
LOC103437149	0	23	0.001	1.65	10.6883	6.05e-08	8.61e-07	yes	XM_008375600	PREDICTED: pentatricopeptide repeat-containing protein At5g47360-like [Malus domestica]
LOC103437033	949.33	245.62	73.69	23.18	-1.66859	1.09e-66	2.07e-64	yes	XM_008375497	PREDICTED: beta-amylase 3, chloroplastic [Malus domestica]
LOC103436968	1096	2589	126.97	364.69	1.52218	2.58e-191	1.84e-188	yes	XM_008375430	PREDICTED: expansin-like B1 [Malus domestica]
LOC103436962	203	360	18.75	40.43	1.10854	1.79e-18	7.26e-17	yes	XM_008375423	PREDICTED: serine/threonine-protein kinase SAPK3-like [Malus domestica]
LOC103436932	32.08	84.49	1.74	5.56	1.676	6.4e-09	1.06e-07	yes	XM_008375387	PREDICTED: two-component response regulator-like APRR2 [Malus domestica]
LOC103436924	21	49	1.44	4.1	1.50956	4e-05	0.000345182	yes	XM_008375377	PREDICTED: alpha/beta hydrolase domain-containing protein 17B [Malus domestica]
LOC103436912	146	25	16.87	3.51	-2.26492	5.46e-17	2.03e-15	yes	XM_008375366	PREDICTED: cinnamoyl-CoA reductase 2-like [Malus domestica]
LOC103436911	29.72	62	1.93	4.9	1.34418	2.63e-05	0.000237872	yes	XM_008375364	PREDICTED: zinc finger CCCH domain-containing protein 56 [Malus domestica]
LOC103436874	0.08	18.8	0.001	0.91	9.82972	1.93e-06	2.16e-05	yes	XM_008375327	PREDICTED: protein phosphatase 2C 29 [Malus domestica]
LOC103436840	58.5	124	2.35	6.05	1.36427	1.03e-09	1.86e-08	yes	XM_008375284	PREDICTED: disease resistance protein RPM1-like [Malus domestica]
LOC103436773	0	17.93	0.001	0.99	9.95128	3.85e-06	4.08e-05	yes	XM_008375239	PREDICTED: ABC transporter F family member 4-like isoform X1 [Malus domestica]
LOC103436762	22	1	3	0.17	-4.14136	2.12e-05	0.000194447	yes	XM_008375213	PREDICTED: glutathione S-transferase F13-like [Malus domestica]
LOC103436737	111	197	13.02	28.1	1.10984	6.29e-11	1.32e-09	yes	XM_008375188	PREDICTED: transport and Golgi organization 2 homolog [Malus domestica]
LOC103436685	21.25	0	1.14	0.001	-10.1548	1.93e-06	2.16e-05	yes	XM_008375136	PREDICTED: ferric reduction oxidase 8, mitochondrial isoform X2 [Malus domestica]
LOC103436681	0	16.91	0.001	1.3	10.3443	7.69e-06	7.66e-05	yes	XM_008375128	PREDICTED: uncharacterized transporter YBR287W-like [Malus domestica]
LOC103436674	0	15.46	0.001	1.39	10.4409	1.54e-05	0.000144506	yes	XM_008375116	PREDICTED: splicing factor U2af small subunit B-like [Malus domestica]
LOC103436648	41.61	81.84	2.06	4.92	1.25601	4.39e-06	4.6e-05	yes	XM_008375089	PREDICTED: RNA-binding protein 24-A-like isoform X1 [Malus domestica]
LOC103436619	393	703	36.07	78.45	1.12097	1.34e-34	1.16e-32	yes	XM_008375064	PREDICTED: F-box protein SKP2A-like [Malus domestica]
LOC103436604	260	689	14.5	46.71	1.68768	1.14e-62	2.05e-60	yes	XM_008375049	PREDICTED: ABC transporter G family member 11-like [Malus domestica]
LOC103436599	0	16.18	0.001	1.1	10.1033	1.54e-05	0.000144506	yes	XM_008375041	PREDICTED: probable LRR receptor-like serine/threonine-protein kinase At5g10290 [Malus domestica]
LOC103436540	19.51	0	0.88	0.001	-9.78136	7.69e-06	7.66e-05	yes	XM_008374971	PREDICTED: potassium transporter 7-like isoform X2 [Malus domestica]
LOC103436524	495	994	66.96	163.5	1.28792	7.49e-59	1.27e-56	yes	XM_008374959	PREDICTED: pathogen-related protein-like [Malus domestica]
LOC103436487	126	38	7.55	2.77	-1.44659	1.29e-08	2.04e-07	yes	XM_008374916	PREDICTED: ferredoxin--nitrite reductase, chloroplastic [Malus domestica]
LOC103436459	176	7	29.23	1.41	-4.37368	1.61e-36	1.48e-34	yes	XM_008374883	PREDICTED: blue copper protein [Malus domestica]
LOC103436449	45.76	92.64	3.24	7.97	1.29859	4.53e-07	5.74e-06	yes	XM_008374875	PREDICTED: cyclin-D3-1 [Malus domestica]
LOC103436434	61	119	6.38	15.13	1.24578	3.34e-08	4.95e-07	yes	XM_008374863	PREDICTED: transcription factor MYB44-like [Malus domestica]
LOC103436426	0	15	0.001	0.59	9.20457	3.07e-05	0.000270026	yes	XM_008374854	PREDICTED: homeobox protein HAT3.1-like isoform X1 [Malus domestica]
LOC103436420	79	2	9.38	0.29	-5.01546	2.19e-18	8.79e-17	yes	XM_008374846	PREDICTED: classical arabinogalactan protein 9 [Malus domestica]
LOC103436304	0	127.3	0.001	9.65	13.2363	1.43e-40	1.49e-38	yes	XM_008374727	PREDICTED: high mobility group nucleosome-binding domain-containing protein 5 [Malus domestica]
LOC103436302	20	110	3.17	21.21	2.74219	2.78e-20	1.25e-18	yes	XM_008374723	PREDICTED: pathogenesis-related protein 1-like [Malus domestica]
LOC103436277	25.24	0	1.76	0.001	-10.7814	2.41e-07	3.15e-06	yes	XM_008374702	PREDICTED: enhancer of polycomb homolog 2-like isoform X1 [Malus domestica]
LOC103436253	279	571	35.08	87.28	1.315	1.58e-36	1.46e-34	yes	XM_008374676	PREDICTED: glycine-rich protein 2-like [Malus domestica]
LOC103436185	104	0	8.22	0.001	-13.0049	7.84e-28	5.1e-26	yes	XM_008374609	PREDICTED: BAHD acyltransferase At5g47980-like [Malus domestica]
LOC103436113	436	109	29.14	8.86	-1.71762	8.7e-34	7.3e-32	yes	XM_008374531	PREDICTED: LOW QUALITY PROTEIN: cytochrome P450 84A1-like [Malus domestica]
LOC103436110	0	32.33	0.001	2.21	11.1098	6e-11	1.26e-09	yes	XM_008374522	PREDICTED: OTU domain-containing protein 5 [Malus domestica]
LOC103436066	70	123	4.04	8.63	1.09501	3.34e-07	4.31e-06	yes	XM_008374475	PREDICTED: toll-like receptor 13 [Malus domestica]
LOC103436035	69.27	144.98	4.34	11.04	1.34697	7.67e-11	1.59e-09	yes	XM_008374447	PREDICTED: probably inactive leucine-rich repeat receptor-like protein kinase At5g48380 [Malus domestica]
LOC103435763	203.19	80.18	27.43	13.16	-1.0596	1.48e-08	2.32e-07	yes	XM_008374174	PREDICTED: photosystem II reaction center PSB28 protein, chloroplastic-like [Malus domestica]
LOC103435755	105	184	9.98	21.27	1.09171	5.06e-10	9.47e-09	yes	XM_008374166	PREDICTED: glutathione S-transferase omega-like 2 [Malus domestica]
LOC103435752	46.96	7.16	3.44	0.64	-2.42626	2.1e-06	2.34e-05	yes	XM_008374162	PREDICTED: protein PHR1-LIKE 1-like isoform X2 [Malus domestica]
LOC103435741	0	46	0.001	2.92	11.5118	7.52e-15	2.33e-13	yes	XM_008374148	PREDICTED: phospholipid--sterol O-acyltransferase-like isoform X1 [Malus domestica]
LOC103435740	9.81	47.15	1.28	7.47	2.54496	9.47e-09	1.52e-07	yes	XM_008374147	PREDICTED: rho GDP-dissociation inhibitor 1-like [Malus domestica]
LOC103435729	294	114	27.55	12.99	-1.08465	2.31e-12	5.72e-11	yes	XM_008374135	PREDICTED: ABC transporter I family member 19-like [Malus domestica]
LOC103435691	0	23	0.001	2.55	11.3163	6.05e-08	8.61e-07	yes	XM_008374097	PREDICTED: PRA1 family protein E-like [Malus domestica]
LOC103435674	0	13.57	0.001	1.72	10.7482	6.14e-05	0.000500266	yes	XM_008374073	PREDICTED: transcription factor UNE12-like [Malus domestica]
LOC103435657	141.04	261.96	15.82	35.72	1.17498	4.65e-15	1.47e-13	yes	XM_008374053	PREDICTED: probable inactive 2-oxoglutarate-dependent dioxygenase AOP2 [Malus domestica]
LOC103435636	34.93	0	2.48	0.001	-11.2761	4.77e-10	8.95e-09	yes	XM_008374031	PREDICTED: histidinol dehydrogenase, chloroplastic isoform X2 [Malus domestica]
LOC103435625	37	68	2.72	6.08	1.16046	9.58e-05	0.000753431	yes	XM_008374015	PREDICTED: GDP-L-galactose phosphorylase 2-like [Malus domestica]
LOC103435610	541	1516	30.27	103.14	1.76864	2.41e-138	1.09e-135	yes	XM_008373997	PREDICTED: cationic amino acid transporter 1-like [Malus domestica]
LOC103435511	43.21	105.57	6.15	18.26	1.57003	5.9e-10	1.1e-08	yes	XM_008373907	PREDICTED: vacuolar-sorting receptor 7-like [Malus domestica]
LOC103435463	20.41	0	1.27	0.001	-10.3106	3.85e-06	4.08e-05	yes	XM_008373862	PREDICTED: probable indole-3-acetic acid-amido synthetase GH3.5 [Malus domestica]
LOC103435422	669	174	62.6	19.8	-1.66066	6.29e-48	8e-46	yes	XM_008373813	PREDICTED: probable BOI-related E3 ubiquitin-protein ligase 3 [Malus domestica]
LOC103435411	520	203	47.83	22.7	-1.07522	3.91e-20	1.73e-18	yes	XM_008373803	PREDICTED: sedoheptulose-1,7-bisphosphatase, chloroplastic-like [Malus domestica]
LOC103435409	5.42	72.08	0.51	8.22	4.01057	1.65e-18	6.71e-17	yes	XM_008373814	PREDICTED: BTB/POZ and MATH domain-containing protein 3 isoform X2 [Malus domestica]
LOC103435395	45	8	3.2	0.69	-2.2134	9.29e-06	9.14e-05	yes	XM_008373782	PREDICTED: DELLA protein RGL1-like [Malus domestica]
LOC103435351	20	49	1.45	4.32	1.57498	1.98e-05	0.000183262	yes	XM_008373739	PREDICTED: E3 ubiquitin-protein ligase RGLG2 [Malus domestica]
LOC103435343	0	195.83	0.001	14.98	13.8707	1.41e-62	2.52e-60	yes	XM_008373732	PREDICTED: isocitrate dehydrogenase [NADP]-like isoform X1 [Malus domestica]
LOC103435325	0	34.4	0.001	2.35	11.1984	1.5e-11	3.42e-10	yes	XM_008373711	PREDICTED: DDB1- and CUL4-associated factor 4 isoform X1 [Malus domestica]
LOC103435321	97.79	279.43	5.43	18.86	1.79631	1.83e-29	1.29e-27	yes	XM_008373706	PREDICTED: vacuolar-sorting receptor 6-like [Malus domestica]
LOC103435313	5956	2017	596.85	245.75	-1.28018	3.72e-226	3.41e-223	yes	XM_008373699	PREDICTED: zinc transporter 1-like [Malus domestica]
LOC103435303	112	186	4.4	8.88	1.01306	3.8e-09	6.4e-08	yes	XM_008373689	PREDICTED: copper-transporting ATPase RAN1-like [Malus domestica]
LOC103435297	32.6	0	1.29	0.001	-10.3332	1.9e-09	3.33e-08	yes	XM_008373680	PREDICTED: potassium transporter 11-like isoform X1 [Malus domestica]
LOC103435296	0	32.19	0.001	1.78	10.7977	1.2e-10	2.42e-09	yes	XM_008373679	PREDICTED: potassium transporter 10-like [Malus domestica]
LOC103435272	533	204	119.76	55.73	-1.10362	1.78e-21	8.55e-20	yes	XM_008373656	PREDICTED: CYSTM1 family protein A-like [Malus domestica]
LOC103435259	0	14.71	0.001	0.97	9.92184	3.07e-05	0.000270026	yes	XM_008373750	PREDICTED: autophagy-related protein 13 isoform X1 [Malus domestica]
LOC103435254	99.24	35.44	16.17	7.02	-1.20378	1.05e-05	0.000102155	yes	XM_008373641	PREDICTED: BOI-related E3 ubiquitin-protein ligase 1-like [Malus domestica]
LOC103435239	38	71	2.07	4.69	1.17996	5.76e-05	0.000480683	yes	XM_008373632	PREDICTED: telomere repeat-binding protein 3-like [Malus domestica]
LOC103435187	36	6	3.64	0.74	-2.29834	4.3e-05	0.000367104	yes	XM_008373586	PREDICTED: BAG family molecular chaperone regulator 2-like [Malus domestica]
LOC103435183	43	136	2.07	7.94	1.93951	1.37e-16	4.93e-15	yes	XM_008373579	PREDICTED: phospholipase A1-Igamma1, chloroplastic-like [Malus domestica]
LOC103435180	557	213	26.23	12.2	-1.10434	2.02e-22	1.03e-20	yes	XM_008373577	PREDICTED: uncharacterized membrane protein C2G11.09-like [Malus domestica]
LOC103435166	0.03	38.2	0.001	2.26	11.1421	9.47e-13	2.43e-11	yes	XM_008373561	PREDICTED: transcription factor TCP2-like [Malus domestica]
LOC103435155	93.59	28.46	7.76	2.87	-1.43501	1.36e-06	1.58e-05	yes	XM_008373544	PREDICTED: peroxisomal (S)-2-hydroxy-acid oxidase GLO1-like isoform X1 [Malus domestica]
LOC103435126	7	132.94	1.17	27.09	4.53318	3.47e-37	3.3e-35	yes	XM_008373515	PREDICTED: vignain-like [Malus domestica]
LOC103435121	0	23.74	0.001	2.15	11.0701	6.05e-08	8.61e-07	yes	XM_008373521	PREDICTED: probable serine/threonine-protein kinase NAK [Malus domestica]
LOC103435033	12.35	37.8	1.55	5.75	1.89129	3.67e-05	0.000318411	yes	XM_008373428	PREDICTED: probable mediator of RNA polymerase II transcription subunit 19b [Malus domestica]
LOC103434978	4009.51	1037.91	440.91	138.77	-1.66779	1.78e-260	1.98e-257	yes	XM_008373361	PREDICTED: chlorophyll a-b binding protein of LHCII type 1-like [Malus domestica]
LOC103434976	156.13	41.14	20.24	6.48	-1.64314	3.06e-12	7.52e-11	yes	XM_008373359	PREDICTED: chlorophyll a-b binding protein of LHCII type 1 [Malus domestica]
LOC103434876	0	33	0.001	1.07	10.0634	6e-11	1.26e-09	yes	XM_008373241	PREDICTED: protein SCAR3 isoform X1 [Malus domestica]
LOC103434866	144	12	11.15	1.13	-3.30265	1.17e-24	6.62e-23	yes	XM_008373231	PREDICTED: protein trichome birefringence-like 38 [Malus domestica]
LOC103434861	287	68	32.67	9.41	-1.7957	3.01e-24	1.67e-22	yes	XM_008373226	PREDICTED: GDSL esterase/lipase At5g45920 [Malus domestica]
LOC103434851	59	11	7.61	1.72	-2.14549	4.65e-07	5.87e-06	yes	XM_008373218	PREDICTED: 54S ribosomal protein L17, mitochondrial [Malus domestica]
LOC103434839	72	12	12.42	2.52	-2.30117	2.02e-09	3.53e-08	yes	XM_008373199	PREDICTED: glutaredoxin-C9 [Malus domestica]
LOC103434822	197	39	27.22	6.55	-2.0551	3.94e-20	1.74e-18	yes	XM_008373179	PREDICTED: ethylene-responsive transcription factor 12-like [Malus domestica]
LOC103434792	20	65	0.59	2.34	1.98772	8.95e-09	1.44e-07	yes	XM_008373144	PREDICTED: probable ubiquitin-conjugating enzyme E2 24 [Malus domestica]
LOC103434734	0	13.07	0.001	0.78	9.60733	0.000122627	0.000925733	yes	XM_008373089	PREDICTED: katanin p80 WD40 repeat-containing subunit B1 homolog isoform X1 [Malus domestica]
LOC103434731	0	30.08	0.001	2.91	11.5068	4.77e-10	8.95e-09	yes	XM_008373085	PREDICTED: endonuclease 4-like [Malus domestica]
LOC103434703	17.69	0	3.28	0.001	-11.6795	3.07e-05	0.000270026	yes	XM_008373051	PREDICTED: succinate dehydrogenase assembly factor 1 homolog, mitochondrial [Malus domestica]
LOC103434645	1284	184	177.78	30.98	-2.52068	8.08e-150	4.52e-147	yes	XM_008373000	PREDICTED: minor allergen Alt a 7-like [Malus domestica]
LOC103434638	21.7	0	2.43	0.001	-11.2467	1.93e-06	2.16e-05	yes	XM_008372994	PREDICTED: anthocyanidin reductase isoform X2 [Malus domestica]
LOC103434544	43.9	119	2.38	7.84	1.71989	1.07e-12	2.72e-11	yes	XM_008372917	PREDICTED: probable sulfate transporter 4.2 isoform X2 [Malus domestica]
LOC103434488	47	79	5.69	11.64	1.03259	0.000131628	0.000986186	yes	XM_008372853	PREDICTED: B-cell receptor-associated protein 31-like [Malus domestica]
LOC103434445	0	110.77	0.001	8.65	13.0785	8.48e-36	7.62e-34	yes	XM_008372802	PREDICTED: transcription initiation factor IIF subunit alpha-like [Malus domestica]
LOC103434429	0	34.35	0.001	2.43	11.2467	1.5e-11	3.42e-10	yes	XM_008372777	PREDICTED: F-box protein CPR30-like [Malus domestica]
LOC103434427	894	356	72.75	35.22	-1.04655	1.22e-31	9.36e-30	yes	XM_008372772	PREDICTED: auxin-induced in root cultures protein 12-like [Malus domestica]
LOC103434405	1793	531	168.13	60.54	-1.47362	8.7e-100	2.91e-97	yes	XM_008372746	PREDICTED: leucine-rich repeat extensin-like protein 3 [Malus domestica]
LOC103434402	0	15.27	0.001	0.42	8.71425	3.07e-05	0.000270026	yes	XM_008372743	PREDICTED: sister chromatid cohesion protein PDS5 homolog A-like isoform X1 [Malus domestica]
LOC103434395	30.72	61.71	1.52	3.71	1.28735	4.68e-05	0.000397621	yes	XM_008372731	PREDICTED: carbon catabolite repressor protein 4 homolog 1-like [Malus domestica]
LOC103434296	1463	425	101.71	35.93	-1.5012	1.7e-85	4.37e-83	yes	XM_008372631	PREDICTED: omega-hydroxypalmitate O-feruloyl transferase [Malus domestica]
LOC103434283	40	128	3.14	12.21	1.95923	6.02e-16	2.05e-14	yes	XM_008372617	PREDICTED: calreticulin-3-like [Malus domestica]
LOC103434271	0	19.2	0.001	1.32	10.3663	9.64e-07	1.14e-05	yes	XM_008372608	PREDICTED: probable methionine--tRNA ligase, mitochondrial [Malus domestica]
LOC103434270	155.97	316.47	21.69	53.5	1.30251	5.5e-21	2.56e-19	yes	XM_008372604	PREDICTED: regulator of ribonuclease-like protein 2 [Malus domestica]
LOC103434247	109.73	43.87	11.28	5.48	-1.04152	4.31e-05	0.000367972	yes	XM_008372596	PREDICTED: UDP-glucuronic acid decarboxylase 5 [Malus domestica]
LOC103434229	16.6	0	1.48	0.001	-10.5314	6.14e-05	0.000500266	yes	XM_008372548	PREDICTED: GDSL esterase/lipase LTL1-like [Malus domestica]
LOC103434168	0	13	0.001	1.01	9.98014	0.000122627	0.000925733	yes	XM_008372482	PREDICTED: transcription factor UNE12-like isoform X2 [Malus domestica]
LOC103434166	39.36	114.99	0.87	3.09	1.82852	3.81e-13	1.02e-11	yes	XM_008372479	PREDICTED: mediator of RNA polymerase II transcription subunit 14 isoform X2 [Malus domestica]
LOC103433992	403.3	53.58	25.94	4.19	-2.63016	1.4e-52	2.02e-50	yes	XM_008372305	PREDICTED: receptor-like cytosolic serine/threonine-protein kinase RBK2 [Malus domestica]
LOC103433953	0	21.41	0.001	1.78	10.7977	2.41e-07	3.15e-06	yes	XM_008372262	PREDICTED: glycerol-3-phosphate dehydrogenase [NAD(+)] GPDHC1, cytosolic [Malus domestica]
LOC103433893	0	16.3	0.001	0.63	9.29921	1.54e-05	0.000144506	yes	XM_008372184	PREDICTED: topless-related protein 3-like isoform X2 [Malus domestica]
LOC103433846	21.38	108.96	0.74	4.6	2.63604	7.29e-19	3e-17	yes	XM_008372133	PREDICTED: protein transport protein Sec24-like At3g07100 [Malus domestica]
LOC103433823	15.37	0	0.63	0.001	-9.29921	0.000122627	0.000925733	yes	XM_008372112	PREDICTED: transcription factor PIF3 isoform X2 [Malus domestica]
LOC103433820	566	160	76.89	26.43	-1.54062	5.79e-37	5.43e-35	yes	XM_008372108	PREDICTED: germin-like protein 5-1 [Malus domestica]
LOC103433816	0	49.46	0.001	1.98	10.9513	4.74e-16	1.63e-14	yes	XM_008372105	PREDICTED: phytochrome A [Malus domestica]
LOC103433787	48.98	100.72	3.13	7.83	1.32285	9.52e-08	1.32e-06	yes	XM_008372075	PREDICTED: uncharacterized transporter YBR287W-like [Malus domestica]
LOC103433785	104	172	4.92	9.88	1.00585	1.67e-08	2.58e-07	yes	XM_008372073	PREDICTED: E3 ubiquitin-protein ligase Praja-2-like [Malus domestica]
LOC103433754	0	41.82	0.001	2.08	11.0224	1.19e-13	3.34e-12	yes	XM_008372035	PREDICTED: B3 domain-containing transcription repressor VAL2-like isoform X2 [Malus domestica]
LOC103433738	139	342	14.25	42.62	1.58057	1.03e-29	7.3e-28	yes	XM_008372018	PREDICTED: cationic peroxidase 1-like [Malus domestica]
LOC103433685	874	139	98.36	19.02	-2.37055	2.14e-97	6.65e-95	yes	XM_008371955	PREDICTED: ferritin-4, chloroplastic-like [Malus domestica]
LOC103433655	0	17.38	0.001	1.68	10.7142	3.85e-06	4.08e-05	yes	XM_008371941	PREDICTED: chalcone--flavonone isomerase-like isoform X5 [Malus domestica]
LOC103433645	123	42	10.34	4.29	-1.26919	3.55e-07	4.55e-06	yes	XM_008371911	PREDICTED: BAHD acyltransferase DCR, partial [Malus domestica]
LOC103433585	0	18.73	0.001	1.53	10.5793	1.93e-06	2.16e-05	yes	XM_008371850	PREDICTED: probable LRR receptor-like serine/threonine-protein kinase At1g53430 [Malus domestica]
LOC103433572	75	168	4.89	13.31	1.4446	1.38e-13	3.87e-12	yes	XM_008371836	PREDICTED: probable anion transporter 3, chloroplastic [Malus domestica]
LOC103433549	17	0	1.17	0.001	-10.1923	3.07e-05	0.000270026	yes	XM_008371813	PREDICTED: laccase-7-like [Malus domestica]
LOC103433546	284.54	43	17.35	3.19	-2.44331	1.3e-34	1.13e-32	yes	XM_008371811	PREDICTED: laccase-7-like [Malus domestica]
LOC103433530	161	19	23.81	3.42	-2.7995	1.26e-23	6.81e-22	yes	XM_008371795	PREDICTED: probable glutathione S-transferase [Malus domestica]
LOC103433528	54	10	8.02	1.81	-2.14761	1.26e-06	1.47e-05	yes	XM_008371793	PREDICTED: probable glutathione S-transferase [Malus domestica]
LOC103433462	132.03	26.84	14.15	3.5	-2.01538	1.71e-13	4.76e-12	yes	XM_008371727	PREDICTED: PRA1 family protein A1-like [Malus domestica]
LOC103433397	0	46.28	0.001	3.5	11.7731	3.77e-15	1.2e-13	yes	XM_008371651	PREDICTED: uncharacterized protein LOC103433397 isoform X2 [Malus domestica]
LOC103433361	19	0	0.91	0.001	-9.82972	7.69e-06	7.66e-05	yes	XM_008371612	PREDICTED: ankyrin repeat-containing protein At3g12360-like [Malus domestica]
LOC103433342	40.62	101.73	2.1	6.39	1.60543	3.66e-10	7.01e-09	yes	XM_008371591	PREDICTED: WRKY transcription factor 44-like [Malus domestica]
LOC103433334	0	18.82	0.001	0.57	9.15482	1.93e-06	2.16e-05	yes	XM_008371583	PREDICTED: E3 ubiquitin-protein ligase UPL4-like isoform X3 [Malus domestica]
LOC103433279	0	48.97	0.001	3.74	11.8688	9.46e-16	3.15e-14	yes	XM_008371529	PREDICTED: E3 ubiquitin-protein ligase RLIM-like [Malus domestica]
LOC103433265	20	1	1.67	0.1	-4.06178	4.04e-05	0.000346984	yes	XM_008371507	PREDICTED: probable beta-1,4-xylosyltransferase IRX9 [Malus domestica]
LOC103433261	0	27	0.001	2.26	11.1421	3.8e-09	6.4e-08	yes	XM_008371504	PREDICTED: F-box/LRR-repeat protein At1g67190-like [Malus domestica]
LOC103433170	0	25	0.001	0.96	9.90689	1.52e-08	2.36e-07	yes	XM_008371409	PREDICTED: protein MEI2-like 4 isoform X2 [Malus domestica]
LOC103433160	31	2	2.25	0.18	-3.64386	2.6e-06	2.85e-05	yes	XM_008371397	PREDICTED: probable beta-1,4-xylosyltransferase IRX10 [Malus domestica]
LOC103433155	18.68	0	2	0.001	-10.9658	1.54e-05	0.000144506	yes	XM_008371391	PREDICTED: mediator-associated protein 2-like [Malus domestica]
LOC103433139	30	60	0.97	2.36	1.28273	5.52e-05	0.000462309	yes	XM_008371371	PREDICTED: respiratory burst oxidase homolog protein D-like [Malus domestica]
LOC103433124	20.78	47.59	2.82	7.84	1.47516	6.02e-05	0.00049996	yes	XM_008371354	PREDICTED: transcription factor HY5-like isoform X1 [Malus domestica]
LOC103433107	0	19.43	0.001	1.36	10.4094	9.64e-07	1.14e-05	yes	XM_008371336	PREDICTED: probable GPI-anchored adhesin-like protein PGA55 isoform X3 [Malus domestica]
LOC103433078	73.2	22.1	13.96	5.12	-1.44708	1.44e-05	0.000138156	yes	XM_008371297	PREDICTED: lipid transfer-like protein VAS isoform X1 [Malus domestica]
LOC103433016	39.16	76.23	2.64	6.24	1.24101	1.23e-05	0.000119307	yes	XM_008371240	PREDICTED: heat stress transcription factor B-2b [Malus domestica]
LOC103433014	235	66	34.25	11.7	-1.5496	1.69e-16	6.04e-15	yes	XM_008371238	PREDICTED: protein P21 [Malus domestica]
LOC103433009	319	539	28.01	57.55	1.03887	3.74e-24	2.06e-22	yes	XM_008371233	PREDICTED: WAT1-related protein At5g47470 [Malus domestica]
LOC103433003	0	48.08	0.001	7.41	12.8553	1.89e-15	6.13e-14	yes	XM_008371222	PREDICTED: 3-isopropylmalate dehydratase small subunit 3-like [Malus domestica]
LOC103433001	0	37.35	0.001	1.53	10.5793	1.89e-12	4.7e-11	yes	XM_008371220	PREDICTED: cuticle collagen bli-1 isoform X3 [Malus domestica]
LOC103432930	15	98	1.43	11.35	2.98861	1.29e-19	5.55e-18	yes	XM_008371157	PREDICTED: LOW QUALITY PROTEIN: probable WRKY transcription factor 70 [Malus domestica]
LOC103432922	237	90	23.88	11.03	-1.11437	1.12e-10	2.3e-09	yes	XM_008371149	PREDICTED: expansin-A8 [Malus domestica]
LOC103432915	0.02	24.45	0.001	1.38	10.4305	3.03e-08	4.51e-07	yes	XM_008371139	PREDICTED: potassium transporter 2 isoform X2 [Malus domestica]
LOC103432896	0	42.27	0.001	8.18	12.9979	1.19e-13	3.34e-12	yes	XM_008371107	PREDICTED: transcription factor bHLH61 isoform X1 [Malus domestica]
LOC103432890	4206	1329	268.82	103.28	-1.38008	1.22e-197	9.3e-195	yes	XM_008371100	PREDICTED: protein NRT1/ PTR FAMILY 5.1 [Malus domestica]
LOC103432872	15.92	0	0.98	0.001	-9.93664	6.14e-05	0.000500266	yes	XM_008371081	PREDICTED: laccase-12-like [Malus domestica]
LOC103432837	26	2	1.73	0.16	-3.43463	4.98e-05	0.000419877	yes	XM_008371044	omega-3 fatty acid desaturase, chloroplastic [Malus domestica]
LOC103432836	188	311	9.53	19.16	1.00755	4.51e-14	1.32e-12	yes	XM_008371043	PREDICTED: zinc finger CCCH domain-containing protein 29 [Malus domestica]
LOC103432829	6.69	34.36	0.41	2.58	2.65368	4.55e-07	5.75e-06	yes	XM_008371032	PREDICTED: phosphoinositide phospholipase C 2-like isoform X1 [Malus domestica]
LOC103432810	490	145	18.62	6.7	-1.47462	1.63e-30	1.2e-28	yes	XM_008371014	PREDICTED: probable LRR receptor-like serine/threonine-protein kinase At3g47570 [Malus domestica]
LOC103432783	0	14.59	0.001	1.8	10.8138	3.07e-05	0.000270026	yes	XM_008370991	PREDICTED: vesicle-associated protein 2-1 [Malus domestica]
LOC103432772	0	16.41	0.001	2.26	11.1421	7.69e-06	7.66e-05	yes	XM_008370978	PREDICTED: transcription factor bHLH113 isoform X2 [Malus domestica]
LOC103432770	298.87	93.59	40.26	15.33	-1.39299	7.32e-18	2.88e-16	yes	XM_008370975	PREDICTED: endochitinase PR4-like [Malus domestica]
LOC103432738	0	54.98	0.001	1.91	10.8994	7.53e-18	2.94e-16	yes	XM_008370935	PREDICTED: cellulose synthase A catalytic subunit 2 [UDP-forming]-like [Malus domestica]
LOC103432704	166.64	67.74	11.98	5.92	-1.01696	7.01e-07	8.56e-06	yes	XM_008370901	PREDICTED: MLO-like protein 1 [Malus domestica]
LOC103432642	0	25	0.001	1.64	10.6795	1.52e-08	2.36e-07	yes	XM_008370843	PREDICTED: CTP synthase isoform X1 [Malus domestica]
LOC103432585	77.05	133.75	6.56	13.85	1.07812	1.64e-07	2.21e-06	yes	XM_008370780	PREDICTED: probable E3 ubiquitin-protein ligase BAH1-like 1 [Malus domestica]
LOC103432555	41.48	98.41	3.01	8.68	1.52793	2.55e-09	4.42e-08	yes	XM_008370746	PREDICTED: autophagy-related protein 18a isoform X2 [Malus domestica]
LOC103432552	7218	1355	1021.14	233.08	-2.13128	0	0	yes	XM_008370743	PREDICTED: glutathione S-transferase-like [Malus domestica]
LOC103432538	0	241.76	0.001	33.02	15.0111	8.65e-77	2.01e-74	yes	XM_008370735	PREDICTED: nuclear transcription factor Y subunit B-1-like [Malus domestica]
LOC103432472	114	209	4	8.93	1.15866	4.12e-12	9.98e-11	yes	XM_008370672	PREDICTED: autophagy-related protein 18g [Malus domestica]
LOC103432471	61	133	4.49	11.91	1.40739	8.06e-11	1.67e-09	yes	XM_008370671	PREDICTED: receptor-like cytosolic serine/threonine-protein kinase RBK2 [Malus domestica]
LOC103432440	17	0	1.63	0.001	-10.6707	3.07e-05	0.000270026	yes	XM_008370637	PREDICTED: transcription factor bHLH7 [Malus domestica]
LOC103432413	25	404.75	1.48	29.12	4.29834	5.23e-105	1.83e-102	yes	XM_008370599	PREDICTED: LOW QUALITY PROTEIN: sulfate transporter 3.1-like [Malus domestica]
LOC103432411	0	34	0.001	2.36	11.2046	3e-11	6.56e-10	yes	XM_008370595	PREDICTED: serine/threonine-protein kinase Nek2-like [Malus domestica]
LOC103432314	541	5125	63.41	730.39	3.52588	0	0	yes	XM_008370503	PREDICTED: glutathione S-transferase F12-like [Malus domestica]
LOC103432309	0	156.14	0.001	13.24	13.6926	8.37e-50	1.12e-47	yes	XM_008370497	PREDICTED: aspartic proteinase PCS1-like [Malus domestica]
LOC103432254	1418	551	226.79	107.15	-1.08173	2.63e-50	3.59e-48	yes	XM_008370437	COL domain class transcription factor [Malus domestica]
LOC103432218	48.18	0	4.72	0.001	-12.2046	1.4e-12	3.53e-11	yes	XM_008370396	PREDICTED: 14-3-3-like protein B isoform X1 [Malus domestica]
LOC103432210	4.94	30.27	0.54	4.04	2.90332	1.11e-06	1.3e-05	yes	XM_008370390	PREDICTED: ADP-ribosylation factor 1 [Malus domestica]
LOC103432184	0	21.34	0.001	4.31	12.0735	2.41e-07	3.15e-06	yes	XM_008370359	PREDICTED: ATP-citrate synthase alpha chain protein 3-like, partial [Malus domestica]
LOC103432162	0	45.65	0.001	1.85	10.8533	7.52e-15	2.33e-13	yes	XM_008370334	PREDICTED: protein MEI2-like 2 isoform X1 [Malus domestica]
LOC103432158	0	38	0.001	2.14	11.0634	9.47e-13	2.43e-11	yes	XM_008370326	PREDICTED: small G protein signaling modulator 1-like isoform X1 [Malus domestica]
LOC103432146	0	22.83	0.001	1.17	10.1923	1.21e-07	1.64e-06	yes	XM_008370331	PREDICTED: C2 domain-containing protein At1g53590-like isoform X2 [Malus domestica]
LOC103432116	30	3	3.23	0.39	-3.04999	1.96e-05	0.00018124	yes	XM_008370279	PREDICTED: xyloglucan endotransglucosylase/hydrolase protein 9-like [Malus domestica]
LOC103432035	96.9	0	12	0.001	-13.5507	9.03e-26	5.43e-24	yes	XM_008370203	PREDICTED: carbonic anhydrase 2-like isoform X1 [Malus domestica]
LOC103431991	7.48	29.24	0.7	3.33	2.2501	2.47e-05	0.000224448	yes	XM_008370169	PREDICTED: protein FLX-like 1 isoform X1 [Malus domestica]
LOC103431964	516.61	125.21	88.86	26.19	-1.76252	6.6e-41	6.96e-39	yes	XM_008370137	PREDICTED: acyl carrier protein 1, chloroplastic-like isoform X1 [Malus domestica]
LOC103431957	652.82	1747.15	88.87	289.19	1.70225	1.97e-148	1.06e-145	yes	XM_008370130	PREDICTED: 60S ribosomal protein L19-1-like [Malus domestica]
LOC103431956	47	11	7.65	2.18	-1.81113	7.5e-05	0.000600943	yes	XM_008370129	major allergen Mal d 1.03G [Malus domestica]
LOC103431909	61.21	15.04	7.86	2.35	-1.74187	5.47e-06	5.65e-05	yes	XM_008370084	PREDICTED: E3 ubiquitin-protein ligase RNF181 [Malus domestica]
LOC103431872	0	25	0.001	2.53	11.3049	1.52e-08	2.36e-07	yes	XM_008370045	PREDICTED: trihelix transcription factor GT-1-like [Malus domestica]
LOC103431867	0	58.09	0.001	1.48	10.5314	9.5e-19	3.9e-17	yes	XM_008370038	PREDICTED: golgin subfamily B member 1-like isoform X1 [Malus domestica]
LOC103431845	350.4	82.53	39.85	11.41	-1.80428	2.96e-29	2.08e-27	yes	XM_008370016	PREDICTED: NAC transcription factor 29-like [Malus domestica]
LOC103431842	34.45	0	2.64	0.001	-11.3663	4.77e-10	8.95e-09	yes	XM_008370013	PREDICTED: ureide permease 2-like isoform X1 [Malus domestica]
LOC103431835	51	113	3.6	9.71	1.43147	2.46e-09	4.27e-08	yes	XM_008370005	PREDICTED: micronuclear linker histone polyprotein-like [Malus domestica]
LOC103431817	2.92	83	0.32	10.9	5.09011	1.78e-25	1.05e-23	yes	XM_008369984	PREDICTED: zingipain-2-like [Malus domestica]
LOC103431794	14.59	64.41	1.24	6.64	2.42084	7.62e-11	1.58e-09	yes	XM_008369964	PREDICTED: LOW QUALITY PROTEIN: KH domain-containing protein At1g09660/At1g09670-like [Malus domestica]
LOC103431729	791.73	269.8	93.48	38.73	-1.27121	3.29e-38	3.2e-36	yes	XM_008369903	PREDICTED: 40S ribosomal protein S2-4-like [Malus domestica]
LOC103431726	77	12	6.46	1.22	-2.40465	2.63e-10	5.1e-09	yes	XM_008369899	PREDICTED: glucuronoxylan 4-O-methyltransferase 3-like [Malus domestica]
LOC103431690	25.11	2.43	2.03	0.24	-3.08037	8.88e-05	0.00070261	yes	XM_008369870	PREDICTED: UPF0187 protein At3g61320, chloroplastic-like [Malus domestica]
LOC103431529	187.83	62.48	14.17	5.73	-1.30623	6.87e-11	1.44e-09	yes	XM_008369694	PREDICTED: leucine-rich repeat extensin-like protein 6 [Malus domestica]
LOC103431513	0	88.65	0.001	7.85	12.9385	1.26e-28	8.4e-27	yes	XM_008369673	PREDICTED: casein kinase I-like [Malus domestica]
LOC103431494	399.77	67.91	55.23	11.41	-2.27515	4.35e-44	4.86e-42	yes	XM_008369647	PREDICTED: ras-related protein RHN1-like isoform X1 [Malus domestica]
LOC103431480	117	235	19.43	47.45	1.28812	9.29e-16	3.12e-14	yes	XM_008369634	PREDICTED: dynein light chain LC6, flagellar outer arm-like [Malus domestica]
LOC103431382	0	14	0.001	1.27	10.3106	6.14e-05	0.000500266	yes	XM_008369530	PREDICTED: F-box protein At3g07870-like [Malus domestica]
LOC103431278	201	32	11.42	2.21	-2.36944	2.22e-24	1.24e-22	yes	XM_008369415	PREDICTED: probable leucine-rich repeat receptor-like protein kinase At1g68400 [Malus domestica]
LOC103431217	481.1	116.53	33.5	9.87	-1.76304	2.08e-38	2.03e-36	yes	XM_008369354	PREDICTED: protein ASPARTIC PROTEASE IN GUARD CELL 1-like [Malus domestica]
LOC103431201	41	72	2.11	4.51	1.09588	0.000108964	0.000846173	yes	XM_008369341	PREDICTED: protein SUPPRESSOR OF GENE SILENCING 3-like [Malus domestica]
LOC103431158	159.15	54.44	16.17	6.73	-1.26464	6.46e-09	1.06e-07	yes	XM_008369302	PREDICTED: CASP-like protein ARALYDRAFT_482607 [Malus domestica]
LOC103431084	0	207.98	0.001	18.75	14.1946	3.91e-66	7.31e-64	yes	XM_008369236	PREDICTED: probable protein S-acyltransferase 7 [Malus domestica]
LOC103431076	64	11	4.94	1.03	-2.26187	4.01e-08	5.9e-07	yes	XM_008369228	PREDICTED: WAT1-related protein At3g30340-like [Malus domestica]
LOC103431046	40.42	85.44	3.07	7.89	1.36179	3.24e-07	4.19e-06	yes	XM_008369191	PREDICTED: UDP-N-acetylglucosamine--dolichyl-phosphate N-acetylglucosaminephosphotransferase-like [Malus domestica]
LOC103431026	0	53.65	0.001	2.23	11.1228	3e-17	1.13e-15	yes	XM_008369174	PREDICTED: villin-3-like isoform X1 [Malus domestica]
LOC103430984	0	24.09	0.001	0.88	9.78136	3.03e-08	4.51e-07	yes	XM_008369131	PREDICTED: trafficking protein particle complex subunit 8-like isoform X2 [Malus domestica]
LOC103430925	0	49.09	0.001	5.08	12.3106	4.74e-16	1.63e-14	yes	XM_008369069	PREDICTED: ELMO domain-containing protein A-like [Malus domestica]
LOC103430915	0	12.85	0.001	0.93	9.86109	0.000122627	0.000925733	yes	XM_008369057	PREDICTED: argininosuccinate lyase, chloroplastic-like isoform X2 [Malus domestica]
LOC103430881	0	13.63	0.001	0.52	9.02237	6.14e-05	0.000500266	yes	XM_008369023	PREDICTED: chloroplastic group IIA intron splicing facilitator CRS1, chloroplastic-like [Malus domestica]
LOC103430867	19.83	0	0.71	0.001	-9.47168	7.69e-06	7.66e-05	yes	XM_008369004	PREDICTED: splicing factor U2af large subunit A-like isoform X1 [Malus domestica]
LOC103430781	3.02	38.24	0.23	3.5	3.92765	2.23e-10	4.4e-09	yes	XM_008368924	PREDICTED: probable histone-arginine methyltransferase 1.3, partial [Malus domestica]
LOC103430778	85.05	144.25	5.87	12.1	1.04357	9.18e-08	1.28e-06	yes	XM_008368922	PREDICTED: probable GPI-anchored adhesin-like protein PGA55 [Malus domestica]
LOC103430768	560.49	145.97	94.29	29.86	-1.65889	1.94e-40	2.01e-38	yes	XM_008368912	PREDICTED: LOW QUALITY PROTEIN: major allergen Pru av 1-like [Malus domestica]
LOC103430755	39.86	80.81	8.67	21.37	1.30148	2.08e-06	2.32e-05	yes	XM_008368900	PREDICTED: palmitoyl-monogalactosyldiacylglycerol delta-7 desaturase, chloroplastic-like [Malus domestica]
LOC103430742	43.31	0	7.69	0.001	-12.9088	3.96e-11	8.54e-10	yes	XM_008368889	PREDICTED: signal recognition particle 19 kDa protein-like [Malus domestica]
LOC103430683	52.5	101.49	2.91	6.84	1.23298	3.49e-07	4.48e-06	yes	XM_008368835	PREDICTED: RNA-dependent RNA polymerase 1-like, partial [Malus domestica]
LOC103430668	40	7	2.88	0.61	-2.23919	1.57e-05	0.000147273	yes	XM_008368821	PREDICTED: cytochrome P450 71B26-like [Malus domestica]
LOC103430657	0	20	0.001	1.97	10.944	9.64e-07	1.14e-05	yes	XM_008368809	PREDICTED: cytochrome P450 CYP749A22-like [Malus domestica]
LOC103430645	1.8	25.38	0.18	3.12	4.11548	2.2e-07	2.9e-06	yes	XM_008368796	PREDICTED: GDT1-like protein 4 [Malus domestica]
LOC103430641	8.65	30.48	0.54	2.33	2.1093	4.3e-05	0.000367104	yes	XM_008368789	PREDICTED: ethylene-responsive transcription factor ERF118-like [Malus domestica]
LOC103430634	28.65	0	3.04	0.001	-11.5699	1.52e-08	2.36e-07	yes	XM_008368782	PREDICTED: lipid phosphate phosphatase 2-like [Malus domestica]
LOC103430621	162	61	16.78	7.68	-1.12756	7.39e-08	1.04e-06	yes	XM_008368766	PREDICTED: F-box protein SKIP28-like [Malus domestica]
LOC103430600	207.1	0	32.44	0.001	-14.9855	3.67e-54	5.63e-52	yes	XM_008368748	PREDICTED: probable prefoldin subunit 5 [Malus domestica]
LOC103430594	0	18.38	0.001	1.82	10.8297	1.93e-06	2.16e-05	yes	XM_008368742	MYBR domain class transcription factor [Malus domestica]
LOC103430590	11.79	35.72	0.81	2.99	1.88415	3.93e-05	0.000339071	yes	XM_008368735	PREDICTED: transmembrane protein 53-A-like [Malus domestica]
LOC103430509	6.64	26.95	0.43	2.13	2.30844	0.000118356	0.000911979	yes	XM_008368655	PREDICTED: transcription factor UNE12-like isoform X2 [Malus domestica]
LOC103430505	4504	1160	366.27	114.7	-1.67504	8.77e-288	1.12e-284	yes	XM_008368650	PREDICTED: GDP-mannose 3,5-epimerase 2 [Malus domestica]
LOC103430463	16.6	66.88	1.04	5.08	2.28824	1.57e-10	3.13e-09	yes	XM_008368602	PREDICTED: uncharacterized transporter YBR287W-like [Malus domestica]
LOC103430364	0	36.3	0.001	1.88	10.8765	3.78e-12	9.17e-11	yes	XM_008368499	PREDICTED: cation/H(+) antiporter 20-like [Malus domestica]
LOC103430314	0	35.46	0.001	2.08	11.0224	7.54e-12	1.77e-10	yes	XM_008368451	PREDICTED: auxin response factor 18-like isoform X1 [Malus domestica]
LOC103430312	34.36	120	3.15	13.39	2.08773	3.79e-16	1.31e-14	yes	XM_008368450	PREDICTED: adenosine kinase 2-like [Malus domestica]
LOC103430265	533	1006	26.58	61	1.19847	3.61e-53	5.29e-51	yes	XM_008368428	PREDICTED: phenylalanine ammonia-lyase 1 [Malus domestica]
LOC103430237	0	21	0.001	1.44	10.4919	4.82e-07	6.02e-06	yes	XM_008368372	PREDICTED: receptor-like protein 2 [Malus domestica]
LOC103430209	71	11	2.83	0.53	-2.41674	1.16e-09	2.08e-08	yes	XM_008368348	PREDICTED: LOW QUALITY PROTEIN: ABC transporter C family member 4-like [Malus domestica]
LOC103430174	172.22	66.99	16.6	7.85	-1.08042	1.05e-07	1.45e-06	yes	XM_008368309	PREDICTED: 2-methyl-6-phytyl-1,4-hydroquinone methyltransferase, chloroplastic-like [Malus domestica]
LOC103430119	46	113	3.15	9.4	1.57731	9.07e-11	1.87e-09	yes	XM_008368252	PREDICTED: organic cation/carnitine transporter 4-like [Malus domestica]
LOC103430088	334.79	58.71	29.38	6.26	-2.2306	2.52e-36	2.3e-34	yes	XM_008368219	PREDICTED: GDSL esterase/lipase At5g55050-like [Malus domestica]
LOC103430085	766	312	91.52	45.32	-1.01394	2.77e-26	1.71e-24	yes	XM_008368220	PREDICTED: chlorophyll a-b binding protein 13, chloroplastic [Malus domestica]
LOC103430076	6.18	25.71	0.3	1.5	2.32193	6.7e-05	0.000542181	yes	XM_008368207	PREDICTED: fimbrin-1 [Malus domestica]
LOC103430074	140.46	28.8	16.63	4.15	-2.0026	2.49e-14	7.44e-13	yes	XM_008368205	PREDICTED: pirin-like protein [Malus domestica]
LOC103430059	440	1207	43.16	143.95	1.7378	1.23e-109	4.45e-107	yes	XM_008368189	PREDICTED: glucan endo-1,3-beta-glucosidase-like [Malus domestica]
LOC103430020	164.09	45.88	14.07	4.78	-1.55754	5.41e-12	1.29e-10	yes	XM_008368152	PREDICTED: early nodulin-like protein 2 [Malus domestica]
LOC103429951	50.68	13.91	6.02	2.01	-1.58257	0.000119881	0.000922537	yes	XM_008368081	PREDICTED: 2-oxoglutarate-dependent dioxygenase AOP2-like [Malus domestica]
LOC103429936	0	14.59	0.001	0.84	9.71425	3.07e-05	0.000270026	yes	XM_008368069	PREDICTED: ubiquitin carboxyl-terminal hydrolase 14-like isoform X1 [Malus domestica]
LOC103429926	65	3	3.14	0.18	-4.1247	7.95e-14	2.29e-12	yes	XM_008368057	PREDICTED: G-type lectin S-receptor-like serine/threonine-protein kinase At4g27290 [Malus domestica]
LOC103429895	452	84	27.99	6.33	-2.14463	2.33e-46	2.8e-44	yes	XM_008368022	PREDICTED: (R)-mandelonitrile lyase 2-like [Malus domestica]
LOC103429865	613.88	219.09	36.5	15.84	-1.20432	7.28e-28	4.74e-26	yes	XM_008367994	PREDICTED: root phototropism protein 2-like [Malus domestica]
LOC103429795	0	13.8	0.001	0.86	9.74819	6.14e-05	0.000500266	yes	XM_008367926	PREDICTED: somatic embryogenesis receptor kinase 2 [Malus domestica]
LOC103429792	549.04	223	86.33	42.63	-1.01799	1.44e-19	6.18e-18	yes	XM_008367924	PREDICTED: protein YLS3-like [Malus domestica]
LOC103429777	68.26	0	3.55	0.001	-11.7936	7.74e-18	3.02e-16	yes	XM_008367909	uncharacterized LOC103446969 [Malus domestica]
LOC103429743	24	0	0.75	0.001	-9.55075	4.82e-07	6.02e-06	yes	XM_008367873	PREDICTED: C2 and GRAM domain-containing protein At1g03370-like [Malus domestica]
LOC103429652	1668.75	359.41	217.81	57.04	-1.93302	2.81e-137	1.26e-134	yes	XM_008367785	PREDICTED: chlorophyll a-b binding protein of LHCII type 1 [Malus domestica]
LOC103429594	90.38	29.43	9.96	3.94	-1.33795	7.19e-06	7.29e-05	yes	XM_008367739	PREDICTED: peptidyl-prolyl cis-trans isomerase FKBP16-2, chloroplastic-like [Malus domestica]
LOC103429587	0	52.64	0.001	5.62	12.4564	5.98e-17	2.22e-15	yes	XM_008367736	PREDICTED: isocitrate dehydrogenase [NAD] catalytic subunit 5, mitochondrial-like [Malus domestica]
LOC103429430	43.87	85.82	3.01	7.15	1.24818	3.15e-06	3.41e-05	yes	XM_008367582	PREDICTED: serine hydroxymethyltransferase 3, chloroplastic-like [Malus domestica]
LOC103429426	8.62	60.11	0.7	5.96	3.08989	7.56e-13	1.96e-11	yes	XM_008367576	PREDICTED: probable VAMP-like protein At1g33475 isoform X2 [Malus domestica]
LOC103429376	483.61	1155.81	65.22	189.52	1.53896	2.61e-88	7.12e-86	yes	XM_008367529	PREDICTED: thaumatin-like protein 1a [Malus domestica]
LOC103429342	0	25	0.001	3	11.5507	1.52e-08	2.36e-07	yes	XM_008367499	PREDICTED: gibberellin 3-beta-dioxygenase 1-like [Malus domestica]
LOC103429334	62	3	4.21	0.25	-4.07382	2.78e-13	7.6e-12	yes	XM_008367494	PREDICTED: probable galacturonosyltransferase 12 [Malus domestica]
LOC103429318	10.62	106.61	1.57	19.13	3.607	5.13e-25	2.97e-23	yes	XM_008367469	PREDICTED: ras-related protein RABA5d-like [Malus domestica]
LOC103429317	60.55	107.05	2.2	4.74	1.10738	2.49e-06	2.74e-05	yes	XM_008367471	PREDICTED: autophagy-related protein 18f-like isoform X1 [Malus domestica]
LOC103429267	0	43	0.001	1.77	10.7895	5.97e-14	1.73e-12	yes	XM_008367507	PREDICTED: pumilio homolog 4 [Malus domestica]
LOC103429245	104.63	20.35	8.37	1.98	-2.07973	1.53e-11	3.48e-10	yes	XM_008367392	PREDICTED: bifunctional aspartate aminotransferase and glutamate/aspartate-prephenate aminotransferase-like isoform X1 [Malus domestica]
LOC103429066	0	89.16	0.001	7.69	12.9088	1.26e-28	8.4e-27	yes	XM_008367215	PREDICTED: xylose isomerase-like [Malus domestica]
LOC103429055	0	107.85	0.001	3.54	11.7895	1.33e-34	1.15e-32	yes	XM_008367203	PREDICTED: LRR receptor-like serine/threonine-protein kinase RPK2 [Malus domestica]
LOC103429042	21.24	100.7	1.36	7.81	2.52172	9.6e-17	3.51e-15	yes	XM_008367186	PREDICTED: SNF1-related protein kinase catalytic subunit alpha KIN10 isoform X1 [Malus domestica]
LOC103429040	43.4	10.61	3.42	1.02	-1.74543	0.000130031	0.000975098	yes	XM_008367185	PREDICTED: transcription factor MYB34-like [Malus domestica]
LOC103429032	71	1	9.86	0.17	-5.85798	1.76e-17	6.71e-16	yes	XM_008367174	PREDICTED: thaumatin-like protein [Malus domestica]
LOC103429025	79.69	208.83	9.09	28.98	1.67271	2.21e-20	9.95e-19	yes	XM_008367165	PREDICTED: senescence-associated carboxylesterase 101-like isoform X1 [Malus domestica]
LOC103428957	40	3.33	4.12	0.42	-3.29418	1.05e-07	1.45e-06	yes	XM_008367093	PREDICTED: probable aldo-keto reductase 1 [Malus domestica]
LOC103428896	0	34.99	0.001	3.36	11.7142	1.5e-11	3.42e-10	yes	XM_008367054	PREDICTED: OTU domain-containing protein DDB_G0284757 [Malus domestica]
LOC103428874	0	21.54	0.001	2.77	11.4357	2.41e-07	3.15e-06	yes	XM_008367011	PREDICTED: exosome complex component RRP42-like [Malus domestica]
LOC103428858	18.74	0	2.26	0.001	-11.1421	1.54e-05	0.000144506	yes	XM_008366986	PREDICTED: phosphopantothenoylcysteine decarboxylase subunit VHS3-like [Malus domestica]
LOC103428836	147	261	6.19	13.36	1.10991	4.99e-14	1.45e-12	yes	XM_008366955	PREDICTED: protein starmaker-like [Malus domestica]
LOC103428823	0	16.46	0.001	5.27	12.3636	7.69e-06	7.66e-05	yes	XM_008366937	PREDICTED: peroxisomal membrane protein 11D-like [Malus domestica]
LOC103428726	52.01	4.59	8.91	0.96	-3.21432	3.4e-09	5.8e-08	yes	XM_008366850	PREDICTED: 17.3 kDa class II heat shock protein-like [Malus domestica]
LOC103428698	36.85	92.53	1.56	4.76	1.60942	2.72e-09	4.7e-08	yes	XM_008366824	PREDICTED: ubiquitin carboxyl-terminal hydrolase 5-like isoform X4 [Malus domestica]
LOC103428640	0	16	0.001	1.37	10.42	1.54e-05	0.000144506	yes	XM_008366761	PREDICTED: abscisic acid 8'-hydroxylase 1-like [Malus domestica]
LOC103428612	19.53	45.07	1.08	3.03	1.48829	0.000104092	0.000812042	yes	XM_008366730	PREDICTED: rab3 GTPase-activating protein catalytic subunit-like [Malus domestica]
LOC103428603	65.99	16.57	4.78	1.46	-1.71104	2.85e-06	3.12e-05	yes	XM_008366719	PREDICTED: transcription factor VIP1-like [Malus domestica]
LOC103428553	55.22	0	6.97	0.001	-12.7669	2.5e-14	7.47e-13	yes	XM_008366668	PREDICTED: glutathione transferase GST 23-like [Malus domestica]
LOC103428551	164	66	14.89	7.29	-1.03035	7.4e-07	9e-06	yes	XM_008366666	PREDICTED: alcohol dehydrogenase [Malus domestica]
LOC103428516	813	124	80.29	14.89	-2.43088	1.56e-93	4.73e-91	yes	XM_008366618	PREDICTED: caffeic acid 3-O-methyltransferase-like [Malus domestica]
LOC103428502	131	44	10.13	4.14	-1.29093	9.06e-08	1.26e-06	yes	XM_008366602	PREDICTED: protein trichome birefringence-like 25 [Malus domestica]
LOC103428490	154	29	12	2.75	-2.12553	9.06e-17	3.32e-15	yes	XM_008366592	PREDICTED: cytochrome P450 CYP736A12-like [Malus domestica]
LOC103428481	321.99	39.18	60.52	8.95	-2.75745	1.52e-44	1.74e-42	yes	XM_008366583	PREDICTED: early nodulin-like protein 1 [Malus domestica]
LOC103428452	4752.9	1749.79	287.64	128.75	-1.15969	1.69e-161	1.04e-158	yes	XM_008366555	PREDICTED: protein ECERIFERUM 1-like [Malus domestica]
LOC103428418	18.64	47.98	1.02	3.18	1.64046	1.45e-05	0.000138968	yes	XM_008366523	PREDICTED: calcium/calmodulin-dependent serine/threonine-protein kinase [Malus domestica]
LOC103428339	195.16	46.97	22.55	6.6	-1.77259	1.59e-16	5.69e-15	yes	XM_008366446	PREDICTED: coatomer subunit beta'-1-like [Malus domestica]
LOC103428302	16.7	0	1.89	0.001	-10.8842	3.07e-05	0.000270026	yes	XM_008366401	PREDICTED: hypersensitive-induced response protein 1 isoform X2 [Malus domestica]
LOC103428300	51.63	0	6.24	0.001	-12.6073	1.87e-13	5.2e-12	yes	XM_008366398	PREDICTED: (-)-isopiperitenol/(-)-carveol dehydrogenase, mitochondrial-like [Malus domestica]
LOC103428278	25.63	0	3.77	0.001	-11.8803	1.21e-07	1.64e-06	yes	XM_008366374	PREDICTED: high-affinity nitrate transporter 3.2 [Malus domestica]
LOC103428277	41	84.5	1.75	4.38	1.32358	8.52e-07	1.03e-05	yes	XM_008366373	PREDICTED: quinolinate synthase, chloroplastic [Malus domestica]
LOC103428264	170	283	17.96	36.36	1.01756	3.54e-13	9.52e-12	yes	XM_008366360	PREDICTED: nucleolin-like [Malus domestica]
LOC103428261	287	26	49.17	5.42	-3.18141	7.78e-46	9.18e-44	yes	XM_008366356	PREDICTED: early light-induced protein 1, chloroplastic-like [Malus domestica]
LOC103428197	474.67	123.38	52.11	16.47	-1.66172	1.14e-34	9.89e-33	yes	XM_008366292	PREDICTED: LOW QUALITY PROTEIN: beta-amylase 3, chloroplastic-like, partial [Malus domestica]
LOC103428179	15.66	91.28	1.45	10.27	2.82431	3.18e-17	1.19e-15	yes	XM_008366270	PREDICTED: dnaJ homolog subfamily C member 2-like [Malus domestica]
LOC103428161	274	508	19.31	43.52	1.17233	1.12e-27	7.23e-26	yes	XM_008366259	PREDICTED: cyclin-dependent kinase F-4 [Malus domestica]
LOC103428067	0	16.88	0.001	1.09	10.0901	7.69e-06	7.66e-05	yes	XM_008366160	PREDICTED: cingulin-like isoform X1 [Malus domestica]
LOC103428019	0	19	0.001	3.31	11.6926	1.93e-06	2.16e-05	yes	XM_008366111	PREDICTED: probable glutathione S-transferase [Malus domestica]
LOC103428007	3	23	0.16	1.49	3.21917	5.72e-06	5.89e-05	yes	XM_008366098	PREDICTED: long-chain-alcohol oxidase FAO2-like [Malus domestica]
LOC103428000	43.93	78.07	2.64	5.71	1.11295	4.65e-05	0.000395327	yes	XM_008366093	PREDICTED: beta-(1,2)-xylosyltransferase-like [Malus domestica]
LOC103427993	19.32	0	1.4	0.001	-10.4512	7.69e-06	7.66e-05	yes	XM_008366080	PREDICTED: bystin-like [Malus domestica]
LOC103427978	12.99	45.08	1.95	8.23	2.07742	7.83e-07	9.51e-06	yes	XM_008366060	PREDICTED: transcription factor DIVARICATA-like [Malus domestica]
LOC103427883	1792.67	418.62	207.5	58.92	-1.81628	1.12e-134	4.84e-132	yes	XM_008365969	PREDICTED: chlorophyll a-b binding protein of LHCII type 1-like [Malus domestica]
LOC103427879	3510.98	878.98	449.68	136.88	-1.71599	6.73e-245	6.88e-242	yes	XM_008365964	PREDICTED: chlorophyll a-b binding protein of LHCII type 1-like [Malus domestica]
LOC103427868	0	13.92	0.001	0.88	9.78136	6.14e-05	0.000500266	yes	XM_008365949	PREDICTED: heat stress transcription factor A-4c-like [Malus domestica]
LOC103427832	31	5	1.93	0.38	-2.34453	0.000118356	0.000911979	yes	XM_008365910	PREDICTED: external alternative NAD(P)H-ubiquinone oxidoreductase B2, mitochondrial-like [Malus domestica]
LOC103427830	113	29	7.52	2.35	-1.67807	2.16e-09	3.77e-08	yes	XM_008365908	PREDICTED: sugar carrier protein C [Malus domestica]
LOC103427796	706	227	32.27	12.62	-1.35448	9.64e-38	9.32e-36	yes	XM_008365879	PREDICTED: LOW QUALITY PROTEIN: ABC transporter G family member 6-like [Malus domestica]
LOC103427774	19.47	49.2	1.29	3.97	1.62177	1.98e-05	0.000183262	yes	XM_008365844	PREDICTED: protein LYK5-like [Malus domestica]
LOC103427684	438.13	753.79	46.56	97.4	1.06483	5.82e-34	4.94e-32	yes	XM_008365754	PREDICTED: probable calcium-binding protein CML49 isoform X2 [Malus domestica]
LOC103427616	18.79	0	0.84	0.001	-9.71425	1.54e-05	0.000144506	yes	XM_008365685	PREDICTED: BTB/POZ domain-containing protein At3g09030-like [Malus domestica]
LOC103427614	77.46	0	4.71	0.001	-12.2015	1.77e-20	8.03e-19	yes	XM_008365682	PREDICTED: laccase-7-like [Malus domestica]
LOC103427585	56.58	15.19	5.61	1.83	-1.61616	6.02e-05	0.00049996	yes	XM_008365665	PREDICTED: zinc transporter 11-like isoform X3 [Malus domestica]
LOC103427562	5	24	1.3	7.61	2.54938	6.02e-05	0.00049996	yes	XM_008365621	PREDICTED: uncharacterized protein LOC103427562 [Malus domestica]
LOC103427497	26	0	1.57	0.001	-10.6165	1.21e-07	1.64e-06	yes	XM_008365554	PREDICTED: laccase-12-like [Malus domestica]
LOC103427483	0	24.13	0.001	2.92	11.5118	3.03e-08	4.51e-07	yes	XM_008365540	PREDICTED: calcineurin B-like protein 1 [Malus domestica]
LOC103427414	0	17.95	0.001	0.88	9.78136	3.85e-06	4.08e-05	yes	XM_008365467	PREDICTED: serine/threonine-protein phosphatase BSL1-like isoform X2 [Malus domestica]
LOC103427326	54.63	114.61	3.42	8.73	1.35199	7.07e-09	1.16e-07	yes	XM_008365386	PREDICTED: xylosyltransferase 2-like [Malus domestica]
LOC103427226	68	116	4.1	8.5	1.05184	1.64e-06	1.88e-05	yes	XM_008365295	PREDICTED: BEL1-like homeodomain protein 9 [Malus domestica]
LOC103427164	14.06	387.79	1.27	42.58	5.06728	2.56e-111	9.32e-109	yes	XM_008365237	PREDICTED: allene oxide synthase-like isoform X3 [Malus domestica]
LOC103427122	25.16	2	1.55	0.15	-3.36923	8.88e-05	0.00070261	yes	XM_008365192	PREDICTED: laccase-4 [Malus domestica]
LOC103427113	33.42	105.86	1.72	6.64	1.94877	4.89e-13	1.29e-11	yes	XM_008365184	PREDICTED: mitogen-activated protein kinase kinase kinase YODA-like [Malus domestica]
LOC103427102	474.78	132	62.66	21.18	-1.56484	4.76e-32	3.72e-30	yes	XM_008365177	PREDICTED: glutathione transferase GST 23-like [Malus domestica]
LOC103427055	123.87	19.04	10.38	1.94	-2.41968	8.05e-16	2.71e-14	yes	XM_008365125	PREDICTED: DNA-damage-repair/toleration protein DRT100-like [Malus domestica]
LOC103427035	7	30	0.36	1.9	2.39993	2.47e-05	0.000224448	yes	XM_008365112	PREDICTED: ABC transporter G family member 15-like [Malus domestica]
LOC103427024	535.42	1214.46	28.31	78.08	1.46364	1.59e-85	4.13e-83	yes	XM_008365099	PREDICTED: linoleate 13S-lipoxygenase 2-1, chloroplastic-like [Malus domestica]
LOC103427017	10	35	1.08	4.59	2.08746	2.54e-05	0.000230116	yes	XM_008365096	PREDICTED: glucan endo-1,3-beta-glucosidase-like [Malus domestica]
LOC103427009	76.8	21.88	7.84	2.71	-1.53256	3.02e-06	3.28e-05	yes	XM_008365085	PREDICTED: cinnamoyl-CoA reductase 1-like [Malus domestica]
LOC103427000	16.5	46.84	0.8	2.75	1.78136	4.63e-06	4.83e-05	yes	XM_008365079	PREDICTED: protein PNS1-like [Malus domestica]
LOC103426968	0	18.99	0.001	0.86	9.74819	1.93e-06	2.16e-05	yes	XM_008365047	PREDICTED: retinoblastoma-related protein-like [Malus domestica]
LOC103426884	0	14.06	0.001	1.27	10.3106	6.14e-05	0.000500266	yes	XM_008364976	PREDICTED: magnesium transporter NIPA2-like [Malus domestica]
LOC103426878	0	71.66	0.001	7.81	12.9311	3.05e-23	1.61e-21	yes	XM_008364959	PREDICTED: protein AATF-like [Malus domestica]
LOC103426858	0	24.77	0.001	1.54	10.5887	1.52e-08	2.36e-07	yes	XM_008364935	PREDICTED: SPX domain-containing membrane protein At4g22990-like isoform X1 [Malus domestica]
LOC103426851	0	17.52	0.001	0.81	9.66178	3.85e-06	4.08e-05	yes	XM_008364929	PREDICTED: formin-like protein 6 [Malus domestica]
LOC103426849	107.56	42.54	8.71	4.19	-1.05572	3.35e-05	0.000292816	yes	XM_008364928	PREDICTED: BTB/POZ and TAZ domain-containing protein 4-like [Malus domestica]
LOC103426805	101	179.95	8.92	19.32	1.11498	2.8e-10	5.41e-09	yes	XM_008364885	PREDICTED: F-box protein At5g07610-like [Malus domestica]
LOC103426782	59	15	5.29	1.63	-1.6984	1.3e-05	0.000124919	yes	XM_008364858	PREDICTED: GDSL esterase/lipase EXL3-like [Malus domestica]
LOC103426761	100.44	32.11	8.3	3.23	-1.36158	1.51e-06	1.74e-05	yes	XM_008364840	PREDICTED: glycosyltransferase 6-like [Malus domestica]
LOC103426758	15	58	1.6	7.53	2.23458	5.37e-09	8.93e-08	yes	XM_008364837	PREDICTED: 2-oxoglutarate-dependent dioxygenase DAO-like [Malus domestica]
LOC103426681	56	202	8.84	38.76	2.13245	9.56e-27	6.03e-25	yes	XM_008364768	PREDICTED: auxin-binding protein ABP19a-like [Malus domestica]
LOC103426677	43.74	0	1.96	0.001	-10.9366	2.03e-11	4.54e-10	yes	XM_008364762	PREDICTED: subtilisin-like protease isoform X1 [Malus domestica]
LOC103426675	186	60	17.44	6.84	-1.35033	4.65e-11	9.96e-10	yes	XM_008364758	PREDICTED: oxysterol-binding protein-related protein 4C-like [Malus domestica]
LOC103426674	55.81	107.57	2.72	6.36	1.22542	1.51e-07	2.04e-06	yes	XM_008364757	PREDICTED: U-box domain-containing protein 34-like [Malus domestica]
LOC103426672	101.11	28.74	7.85	2.71	-1.5344	9.25e-08	1.29e-06	yes	XM_008364756	PREDICTED: UDP-glycosyltransferase 91C1-like isoform X2 [Malus domestica]
LOC103426661	0	15	0.001	1.69	10.7228	3.07e-05	0.000270026	yes	XM_008364746	PREDICTED: deoxyhypusine synthase-like [Malus domestica]
LOC103426659	19.59	0	3.52	0.001	-11.7814	7.69e-06	7.66e-05	yes	XM_008364744	PREDICTED: 60S ribosomal protein L28-1-like [Malus domestica]
LOC103426648	120	34	12.25	4.22	-1.53747	3.85e-09	6.48e-08	yes	XM_008364732	PREDICTED: ethylene-responsive transcription factor TINY-like [Malus domestica]
LOC103426639	10	64	0.78	6.06	2.95777	3.44e-13	9.26e-12	yes	XM_008364720	PREDICTED: TMV resistance protein N-like [Malus domestica]
LOC103426628	26	56	1.84	4.82	1.38933	4.23e-05	0.000361598	yes	XM_008364712	PREDICTED: probable serine incorporator [Malus domestica]
LOC103426624	191.06	382.63	11.56	28.15	1.28399	1.87e-24	1.05e-22	yes	XM_008364705	PREDICTED: palmitoyl-acyl carrier protein thioesterase, chloroplastic-like [Malus domestica]
LOC103426600	83.83	19.45	4.42	1.25	-1.82212	5.93e-08	8.51e-07	yes	XM_008364687	PREDICTED: DEAD-box ATP-dependent RNA helicase 52C-like [Malus domestica]
LOC103426588	597	202	25.88	10.65	-1.28098	7.56e-30	5.42e-28	yes	XM_008364678	PREDICTED: EIN3-binding F-box protein 1-like [Malus domestica]
LOC103426576	70	0	3.03	0.001	-11.5651	2.01e-18	8.09e-17	yes	XM_008364665	PREDICTED: translocase of chloroplast 90, chloroplastic-like [Malus domestica]
LOC103426557	50	4	1.88	0.18	-3.38466	2.43e-09	4.2e-08	yes	XM_008364646	PREDICTED: cellulose synthase A catalytic subunit 7 [UDP-forming]-like [Malus domestica]
LOC103426547	21	51	1.4	4.14	1.5642	1.75e-05	0.000162917	yes	XM_008364638	PREDICTED: F-box/kelch-repeat protein At3g61590-like [Malus domestica]
LOC103426524	0	31.91	0.001	1.27	10.3106	1.2e-10	2.42e-09	yes	XM_008364618	PREDICTED: BAG family molecular chaperone regulator 6 isoform X2 [Malus domestica]
LOC103426517	223	418	11.11	25.32	1.18842	1.35e-23	7.27e-22	yes	XM_008364603	PREDICTED: 4-coumarate--CoA ligase 2-like [Malus domestica]
LOC103426514	109	11	6.25	0.77	-3.02093	2.39e-17	9.06e-16	yes	XM_008364599	PREDICTED: laccase-15-like [Malus domestica]
LOC103426495	0	62.69	0.001	8.33	13.0241	3.02e-20	1.34e-18	yes	XM_008364577	PREDICTED: myosin heavy chain IB-like [Malus domestica]
LOC103426357	74.15	25.01	6.03	2.47	-1.28765	9.7e-05	0.000761817	yes	XM_008364454	PREDICTED: transcription factor GTE1-like [Malus domestica]
LOC103426354	0.23	27	0.01	1.1	6.78136	3.8e-09	6.4e-08	yes	XM_008364451	PREDICTED: pumilio homolog 4-like isoform X1 [Malus domestica]
LOC103426334	62	311	6.22	37.92	2.60797	1.8e-51	2.54e-49	yes	XM_008364429	PREDICTED: homeobox-leucine zipper protein ATHB-12-like [Malus domestica]
LOC103426312	264	2292.31	25.17	265.76	3.40035	0	0	yes	XM_008364401	PREDICTED: trans-resveratrol di-O-methyltransferase-like isoform X1 [Malus domestica]
LOC103426242	569.15	143.87	46.61	14.32	-1.70261	1.98e-42	2.14e-40	yes	XM_008364336	PREDICTED: S-adenosylmethionine synthase 1 [Malus domestica]
LOC103426241	4013.21	1607.97	467.44	227.72	-1.03752	4.58e-117	1.78e-114	yes	XM_008364335	PREDICTED: chlorophyll a-b binding protein of LHCII type 1-like [Malus domestica]
LOC103426233	82	171	3.96	10.05	1.34362	1.68e-12	4.21e-11	yes	XM_008364325	PREDICTED: boron transporter 1-like [Malus domestica]
LOC103426220	47	342	3.07	27.19	3.14677	1.56e-68	3.1e-66	yes	XM_008364313	PREDICTED: butyrate--CoA ligase AAE11, peroxisomal-like [Malus domestica]
LOC103426173	673	247	94.69	42.26	-1.16392	7.78e-29	5.32e-27	yes	XM_008364262	PREDICTED: thaumatin-like protein 1a [Malus domestica]
LOC103426160	0	14.22	0.001	1.96	10.9366	6.14e-05	0.000500266	yes	XM_008364248	PREDICTED: F-box/kelch-repeat protein At3g23880-like [Malus domestica]
LOC103426159	0	22	0.001	1.27	10.3106	1.21e-07	1.64e-06	yes	XM_008364247	PREDICTED: DNA excision repair protein ERCC-6-like 2 [Malus domestica]
LOC103426140	244	92.5	22.72	10.47	-1.1177	6.81e-11	1.43e-09	yes	XM_008364231	PREDICTED: soluble inorganic pyrophosphatase 1, chloroplastic-like [Malus domestica]
LOC103426134	15	0	1.18	0.001	-10.2046	0.000122627	0.000925733	yes	XM_008364222	PREDICTED: leucine-rich repeat extensin-like protein 4 [Malus domestica]
LOC103426095	0	14.84	0.001	1.77	10.7895	3.07e-05	0.000270026	yes	XM_008364183	PREDICTED: 14-3-3-like protein B isoform X2 [Malus domestica]
LOC103426066	53	1	8.32	0.19	-5.45251	1.24e-12	3.15e-11	yes	XM_008364154	PREDICTED: blue copper protein-like [Malus domestica]
LOC103426050	19.68	49.16	2.71	8.23	1.6026	1.98e-05	0.000183262	yes	XM_008364147	PREDICTED: molybdopterin synthase catalytic subunit [Malus domestica]
LOC103426002	218	5.77	14.87	0.48	-4.95323	3.06e-48	3.93e-46	yes	XM_008364098	PREDICTED: ribulose-1,5 bisphosphate carboxylase/oxygenase large subunit N-methyltransferase, chloroplastic [Malus domestica]
LOC103425943	53.29	6.16	3.34	0.47	-2.82912	2.83e-08	4.27e-07	yes	XM_008364040	PREDICTED: probable WRKY transcription factor 31 [Malus domestica]
LOC103425939	2584.99	8006.99	152.53	574.45	1.91309	0	0	yes	XM_008364039	PREDICTED: pyruvate decarboxylase 2-like [Malus domestica]
LOC103425919	137	45	21.62	8.63	-1.32493	1.89e-08	2.9e-07	yes	XM_008364019	PREDICTED: photosystem II repair protein PSB27-H1, chloroplastic-like [Malus domestica]
LOC103425916	25.61	66.66	2.88	9.11	1.66138	2.41e-07	3.15e-06	yes	XM_008364018	PREDICTED: PHD finger protein ING1-like [Malus domestica]
LOC103425826	42.79	85.43	1.3	3.16	1.28141	1.83e-06	2.09e-05	yes	XM_008363929	PREDICTED: LOW QUALITY PROTEIN: paired amphipathic helix protein Sin3-like 2 [Malus domestica]
LOC103425824	0	20.31	0.001	1.72	10.7482	4.82e-07	6.02e-06	yes	XM_008363926	PREDICTED: senescence-associated carboxylesterase 101-like isoform X1 [Malus domestica]
LOC103425795	0	13.84	0.001	1.02	9.99435	6.14e-05	0.000500266	yes	XM_008363893	PREDICTED: F-box protein SKIP14-like [Malus domestica]
LOC103425788	60	229	5.72	26.53	2.21354	1.33e-31	1.02e-29	yes	XM_008363888	PREDICTED: triacylglycerol lipase 2-like [Malus domestica]
LOC103425769	20.96	0	1.53	0.001	-10.5793	3.85e-06	4.08e-05	yes	XM_008363871	PREDICTED: mitochondrial phosphate carrier protein 3, mitochondrial-like [Malus domestica]
LOC103425753	16.04	0	0.92	0.001	-9.84549	6.14e-05	0.000500266	yes	XM_008363849	PREDICTED: E3 ubiquitin-protein ligase COP1-like [Malus domestica]
LOC103425705	179.02	310.05	19.6	41.28	1.07459	2.04e-15	6.61e-14	yes	XM_008363793	PREDICTED: auxin-responsive protein IAA14-like [Malus domestica]
LOC103425704	430	96	35.3	9.58	-1.88157	1.57e-37	1.51e-35	yes	XM_008363792	PREDICTED: 2-methyl-6-phytyl-1,4-hydroquinone methyltransferase, chloroplastic-like [Malus domestica]
LOC103425668	53.08	12.02	5.13	1.41	-1.86326	1.15e-05	0.000111326	yes	XM_008363756	PREDICTED: glutamine synthetase leaf isozyme, chloroplastic [Malus domestica]
LOC103425613	50.92	84.61	1.75	3.53	1.01231	7.72e-05	0.000617036	yes	XM_008363702	PREDICTED: E3 ubiquitin-protein ligase UPL6-like [Malus domestica]
LOC103425575	7.39	32.17	0.23	1.19	2.37126	4.97e-06	5.17e-05	yes	XM_008363668	PREDICTED: structural maintenance of chromosomes protein 3-like isoform X1 [Malus domestica]
LOC103425555	92	9	2.9	0.35	-3.05063	2.92e-15	9.34e-14	yes	XM_008363645	PREDICTED: cytochrome P450 CYP749A22-like [Malus domestica]
LOC103425550	7.27	27	0.34	1.53	2.16993	0.000118356	0.000911979	yes	XM_008363642	PREDICTED: serine/threonine-protein kinase TOUSLED isoform X1 [Malus domestica]
LOC103425539	0	98.73	0.001	17.82	14.1212	6.47e-32	5.04e-30	yes	XM_008363631	PREDICTED: indole-3-acetic acid-induced protein ARG7-like [Malus domestica]
LOC103425528	49	10	5.21	1.29	-2.01391	1.35e-05	0.000129705	yes	XM_008363620	PREDICTED: geraniol 8-hydroxylase-like [Malus domestica]
LOC103425512	0	12.66	0.001	0.69	9.43045	0.000122627	0.000925733	yes	XM_008363616	PREDICTED: ubiquitin carboxyl-terminal hydrolase 12-like isoform X3 [Malus domestica]
LOC103425511	0	26.84	0.001	1.83	10.8376	3.8e-09	6.4e-08	yes	XM_008363604	PREDICTED: ultraviolet-B receptor UVR8-like [Malus domestica]
LOC103425510	84.26	164.99	5.19	12.36	1.25187	4.28e-11	9.21e-10	yes	XM_008363593	PREDICTED: ALBINO3-like protein 1, chloroplastic [Malus domestica]
LOC103425476	1323	461	125.14	53.02	-1.23893	1.36e-58	2.29e-56	yes	XM_008363560	PREDICTED: expansin-A1-like [Malus domestica]
LOC103425391	547.98	1063.67	59.65	140.79	1.23895	6.55e-59	1.11e-56	yes	XM_008363471	PREDICTED: non-lysosomal glucosylceramidase-like [Malus domestica]
LOC103425314	102.23	31.09	4.18	1.55	-1.43123	4.06e-07	5.17e-06	yes	XM_008363397	PREDICTED: receptor-like protein kinase HAIKU2 [Malus domestica]
LOC103425287	18.55	0	2.47	0.001	-11.2703	1.54e-05	0.000144506	yes	XM_008363401	PREDICTED: ribosome production factor 1-like [Malus domestica]
LOC103425281	0	17.8	0.001	1.63	10.6707	3.85e-06	4.08e-05	yes	XM_008363368	PREDICTED: oligopeptide transporter 2-like, partial [Malus domestica]
LOC103425270	87.4	252.49	6.85	24.05	1.81186	3.81e-27	2.43e-25	yes	XM_008363356	PREDICTED: protein ECERIFERUM 1-like isoform X2 [Malus domestica]
LOC103425238	14.54	0	0.59	0.001	-9.20457	0.000122627	0.000925733	yes	XM_008363321	PREDICTED: filament-like plant protein [Malus domestica]
LOC103425227	24	119.01	0.92	5.52	2.58496	2.41e-20	1.08e-18	yes	XM_008363309	PREDICTED: bifunctional aspartokinase/homoserine dehydrogenase 1, chloroplastic-like isoform X2 [Malus domestica]
LOC103425214	23.56	0	1.36	0.001	-10.4094	4.82e-07	6.02e-06	yes	XM_008363296	PREDICTED: probable receptor-like protein kinase At1g11050 [Malus domestica]
LOC103425154	0	26.38	0.001	5.86	12.5167	7.59e-09	1.23e-07	yes	XM_008363227	PREDICTED: Golgi apparatus membrane protein-like protein ECHIDNA isoform X2 [Malus domestica]
LOC103425142	3	22	0.44	3.91	3.15159	1.06e-05	0.000103533	yes	XM_008363213	PREDICTED: MLO-like protein 2, partial [Malus domestica]
LOC103425138	0	22.34	0.001	1.78	10.7977	1.21e-07	1.64e-06	yes	XM_008363209	PREDICTED: metal transporter Nramp3-like [Malus domestica]
LOC103425085	144	55	12.71	5.9	-1.10718	6.27e-07	7.7e-06	yes	XM_008363160	PREDICTED: probable cinnamyl alcohol dehydrogenase 1 [Malus domestica]
LOC103425076	0	21	0.001	1.5	10.5507	4.82e-07	6.02e-06	yes	XM_008363152	PREDICTED: pentatricopeptide repeat-containing protein At5g66631-like isoform X1 [Malus domestica]
LOC103424955	0	16.82	0.001	4.52	12.1421	7.69e-06	7.66e-05	yes	XM_008363038	PREDICTED: ras-related protein RHN1-like [Malus domestica]
LOC103424949	91.37	19.9	6.71	1.78	-1.91444	2.63e-09	4.55e-08	yes	XM_008363032	PREDICTED: aldehyde dehydrogenase family 2 member C4-like [Malus domestica]
LOC103424941	2939.56	1177.74	222.47	108.38	-1.03751	2.78e-91	8.07e-89	yes	XM_008363025	PREDICTED: protein ECERIFERUM 1-like [Malus domestica]
LOC103424908	153	55	9.38	4.1	-1.19396	5.66e-08	8.14e-07	yes	XM_008362995	PREDICTED: beta-amylase 3, chloroplastic-like [Malus domestica]
LOC103424888	214	651	18.91	69.93	1.88676	1.66e-69	3.35e-67	yes	XM_008362977	PREDICTED: cinnamoyl-CoA reductase 1-like [Malus domestica]
LOC103424879	1976.97	797	182.09	89.26	-1.02857	3.46e-62	6.1e-60	yes	XM_008362965	PREDICTED: F-box protein CPR30-like [Malus domestica]
LOC103424830	72.77	20.02	11.8	3.95	-1.57886	3.98e-06	4.21e-05	yes	XM_008362924	PREDICTED: GDSL esterase/lipase At3g48460-like [Malus domestica]
LOC103424756	0.28	27.47	0.02	2.95	7.20457	3.8e-09	6.4e-08	yes	XM_008362849	PREDICTED: acyl-protein thioesterase 2-like [Malus domestica]
LOC103424748	0	24.43	0.001	2.23	11.1228	3.03e-08	4.51e-07	yes	XM_008362841	PREDICTED: UPF0496 protein At4g34320-like [Malus domestica]
LOC103424715	0	13	0.001	0.56	9.12928	0.000122627	0.000925733	yes	XM_008362814	PREDICTED: myb-related protein 3R-1-like isoform X1 [Malus domestica]
LOC103424685	22.5	0	0.99	0.001	-9.95128	9.64e-07	1.14e-05	yes	XM_008362781	PREDICTED: SWI/SNF complex subunit SWI3C-like isoform X2 [Malus domestica]
LOC103424673	105	28	10.64	3.45	-1.62483	9.44e-09	1.51e-07	yes	XM_008362763	PREDICTED: probable isoaspartyl peptidase/L-asparaginase 2 [Malus domestica]
LOC103424665	44	231	10.35	66.08	2.67458	7.25e-40	7.36e-38	yes	XM_008362755	PREDICTED: peamaclein [Malus domestica]
LOC103424622	37	1	5.63	0.19	-4.88906	1.99e-08	3.05e-07	yes	XM_008362719	PREDICTED: germin-like protein subfamily 1 member 17 [Malus domestica]
LOC103424604	35.65	73.99	2.55	6.43	1.33432	3.91e-06	4.13e-05	yes	XM_008362696	PREDICTED: cytochrome P450 94A2-like [Malus domestica]
LOC103424548	0	33.79	0.001	4.96	12.2761	3e-11	6.56e-10	yes	XM_008362627	PREDICTED: NEP1-interacting protein-like 2 isoform X1 [Malus domestica]
LOC103424476	83.58	227.01	6.2	20.46	1.72247	6.81e-23	3.54e-21	yes	XM_008362561	PREDICTED: auxin transporter-like protein 2 [Malus domestica]
LOC103424463	573	227	50.11	24.14	-1.05367	2.23e-21	1.06e-19	yes	XM_008362545	PREDICTED: BTB/POZ and TAZ domain-containing protein 1-like [Malus domestica]
LOC103424403	1169	2583	70.32	188.92	1.42577	7.03e-171	4.65e-168	yes	XM_008362483	PREDICTED: 4-coumarate--CoA ligase-like 10 [Malus domestica]
LOC103424320	4.14	48.85	0.45	6.44	3.83906	1.64e-12	4.11e-11	yes	XM_008362408	PREDICTED: protein pxr1-like [Malus domestica]
LOC103424313	46.51	0	6.82	0.001	-12.7356	5.34e-12	1.27e-10	yes	XM_008362401	PREDICTED: syntaxin-121-like [Malus domestica]
LOC103424290	0	75	0.001	14.77	13.8504	3.86e-24	2.12e-22	yes	XM_008362387	PREDICTED: 54S ribosomal protein L37, mitochondrial-like [Malus domestica]
LOC103424244	206	62	22.52	8.24	-1.45049	1.47e-13	4.1e-12	yes	XM_008362333	PREDICTED: BAHD acyltransferase At5g47980-like [Malus domestica]
LOC103424236	20.5	0	0.87	0.001	-9.76487	3.85e-06	4.08e-05	yes	XM_008362325	PREDICTED: 1,4-alpha-glucan-branching enzyme 1, chloroplastic/amyloplastic-like isoform X2 [Malus domestica]
LOC103424203	46.53	90.94	2.45	5.83	1.25071	1.12e-06	1.32e-05	yes	XM_008362292	PREDICTED: peptidylprolyl isomerase domain and WD repeat-containing protein 1 isoform X1 [Malus domestica]
LOC103424191	0	14.86	0.001	0.63	9.29921	3.07e-05	0.000270026	yes	XM_008362278	PREDICTED: pre-mRNA-splicing factor RSE1-like isoform X1 [Malus domestica]
LOC103424166	16.27	0	1.78	0.001	-10.7977	6.14e-05	0.000500266	yes	XM_008362254	PREDICTED: basic leucine zipper 9-like [Malus domestica]
LOC103424162	0	62.6	0.001	8.08	12.9801	3.02e-20	1.34e-18	yes	XM_008362248	PREDICTED: F-box protein FBW2-like [Malus domestica]
LOC103424150	16.35	51.38	1.13	4.32	1.93471	7.22e-07	8.8e-06	yes	XM_008362227	PREDICTED: nuclear transcription factor Y subunit A-3-like isoform X1 [Malus domestica]
LOC103424141	34.32	67.09	1.73	4.1	1.24485	2.85e-05	0.000255873	yes	XM_008362218	PREDICTED: NADP-specific glutamate dehydrogenase-like isoform X3 [Malus domestica]
LOC103424084	4.37	32.56	0.11	0.98	3.15528	6.85e-08	9.67e-07	yes	XM_008362167	PREDICTED: DNA helicase INO80-like isoform X2 [Malus domestica]
LOC103424083	0	19.99	0.001	1.58	10.6257	9.64e-07	1.14e-05	yes	XM_008362252	PREDICTED: NAC domain-containing protein 5-like isoform X2 [Malus domestica]
LOC103424066	205.09	15	34.86	3.1	-3.49123	1.24e-35	1.11e-33	yes	XM_008362141	PREDICTED: early light-induced protein 1, chloroplastic-like isoform X2 [Malus domestica]
LOC103424053	208	343	23.99	48.1	1.0036	3.14e-15	1e-13	yes	XM_008362129	PREDICTED: LOW QUALITY PROTEIN: homocysteine S-methyltransferase 3-like, partial [Malus domestica]
LOC103424040	0	38.04	0.001	2.27	11.1485	9.47e-13	2.43e-11	yes	XM_008362108	PREDICTED: pentatricopeptide repeat-containing protein At3g22670, mitochondrial-like [Malus domestica]
LOC103424038	28	62.01	1.24	3.35	1.43382	1.44e-05	0.000138156	yes	XM_008362105	PREDICTED: LOW QUALITY PROTEIN: phospholipase D alpha 1-like [Malus domestica]
LOC103424036	0	13	0.001	0.6	9.22882	0.000122627	0.000925733	yes	XM_008362102	PREDICTED: probable LRR receptor-like serine/threonine-protein kinase At2g16250 [Malus domestica]
LOC103424011	223.65	85.25	26.77	12.41	-1.10911	6.52e-10	1.21e-08	yes	XM_008362077	PREDICTED: probable glutathione S-transferase [Malus domestica]
LOC103424010	95.08	10.91	11.91	1.66	-2.84292	3.18e-14	9.37e-13	yes	XM_008362076	PREDICTED: probable glutathione S-transferase [Malus domestica]
LOC103423968	10873.6	3140	1798.94	631.63	-1.51	0	0	yes	XM_008362042	Mal d 1-like [Malus domestica]
LOC103423967	1995.95	715.64	319.23	139.17	-1.19775	7.46e-80	1.82e-77	yes	XM_008362041	major allergen Mal d 1.03D [Malus domestica]
LOC103423966	4838	468	818.12	96.22	-3.0879	0	0	yes	XM_008362039	PREDICTED: major allergen Mal d 1-like [Malus domestica]
LOC103423965	922.94	65.17	162.2	13.93	-3.54151	6.44e-154	3.72e-151	yes	XM_008362038	major allergen Mal d 1.03B [Malus domestica]
LOC103423909	224.14	402	19.72	43.01	1.12501	4.72e-21	2.21e-19	yes	XM_008361983	PREDICTED: hsp70 nucleotide exchange factor FES1 [Malus domestica]
LOC103423907	454	161	44.91	19.36	-1.21396	2.11e-21	1e-19	yes	XM_008361982	PREDICTED: xyloglucan endotransglucosylase/hydrolase protein A-like [Malus domestica]
LOC103423802	18.25	45.48	1.58	4.8	1.60311	5.22e-05	0.000439771	yes	XM_008361886	PREDICTED: probable WRKY transcription factor 3 [Malus domestica]
LOC103423780	1069	337	77.26	29.61	-1.38364	6.41e-57	1.06e-54	yes	XM_008361858	PREDICTED: cytochrome P450 CYP749A22-like [Malus domestica]
LOC103423735	0	23.41	0.001	1.77	10.7895	6.05e-08	8.61e-07	yes	XM_008361816	PREDICTED: sulfhydryl oxidase 2-like isoform X3 [Malus domestica]
LOC103423599	16.78	0.11	0.63	0.01	-5.97728	3.07e-05	0.000270026	yes	XM_008361689	PREDICTED: vacuolar protein sorting-associated protein 54, chloroplastic-like isoform X1 [Malus domestica]
LOC103423544	0	13.75	0.001	3.09	11.5934	6.14e-05	0.000500266	yes	XM_008361634	PREDICTED: chaperonin 60 subunit alpha 1, chloroplastic-like [Malus domestica]
LOC103423480	0	23.31	0.001	1.35	10.3987	6.05e-08	8.61e-07	yes	XM_008361561	PREDICTED: RNA polymerase II C-terminal domain phosphatase-like 2 isoform X1 [Malus domestica]
LOC103423472	0	20	0.001	2.14	11.0634	9.64e-07	1.14e-05	yes	XM_008361553	PREDICTED: L-type lectin-domain containing receptor kinase VIII.2-like [Malus domestica]
LOC103423470	1081.89	421.19	156.82	74.23	-1.07904	1.86e-39	1.86e-37	yes	XM_008361551	PREDICTED: LOW QUALITY PROTEIN: heme-binding-like protein At3g10130, chloroplastic [Malus domestica]
LOC103423450	12	95	0.98	9.39	3.26027	5.27e-21	2.46e-19	yes	XM_008361535	PREDICTED: probable cinnamyl alcohol dehydrogenase 6 [Malus domestica]
LOC103423408	0	25.33	0.001	1.18	10.2046	1.52e-08	2.36e-07	yes	XM_008361480	PREDICTED: phosphatidate phosphatase PAH1-like [Malus domestica]
LOC103423406	0	37.69	0.001	1.45	10.5018	1.89e-12	4.7e-11	yes	XM_008361476	PREDICTED: protein NLP9-like [Malus domestica]
LOC103423403	48	7	2.86	0.51	-2.48745	4.17e-07	5.3e-06	yes	XM_008361477	PREDICTED: protein NRT1/ PTR FAMILY 5.6 [Malus domestica]
LOC103423383	134.2	53.69	16.65	8.1	-1.03953	6.26e-06	6.4e-05	yes	XM_008361451	transcription factor HY5 [Malus domestica]
LOC103423365	18.05	0	2.29	0.001	-11.1611	1.54e-05	0.000144506	yes	XM_008361434	PREDICTED: nuclear transcription factor Y subunit B-1-like isoform X1 [Malus domestica]
LOC103423317	0	68.88	0.001	3.33	11.7013	2.41e-22	1.22e-20	yes	XM_008361386	PREDICTED: transcriptional corepressor LEUNIG-like isoform X1 [Malus domestica]
LOC103423208	122	256	13.54	34.55	1.35146	2.48e-18	9.95e-17	yes	XM_008361281	PREDICTED: protein YLS9-like [Malus domestica]
LOC103423207	70	604	5.64	59.13	3.39012	7.73e-127	3.21e-124	yes	XM_008361280	PREDICTED: benzyl alcohol O-benzoyltransferase-like [Malus domestica]
LOC103423194	24.19	70	1.67	5.87	1.81351	1.85e-08	2.85e-07	yes	XM_008361267	PREDICTED: heterogeneous nuclear ribonucleoprotein R-like [Malus domestica]
LOC103423190	0	13	0.001	1.39	10.4409	0.000122627	0.000925733	yes	XM_008361262	PREDICTED: serine/threonine-protein kinase CTR1-like [Malus domestica]
LOC103423170	43	5	2.16	0.31	-2.80069	3.19e-07	4.12e-06	yes	XM_008361244	PREDICTED: glucomannan 4-beta-mannosyltransferase 9-like [Malus domestica]
LOC103423135	26.69	85.33	2.62	10.18	1.9581	6.51e-11	1.36e-09	yes	XM_008361207	ocs element-binding factor 1 [Malus domestica]
LOC103423119	168.68	52.22	19.63	7.39	-1.40941	8.91e-11	1.84e-09	yes	XM_008361188	PREDICTED: thiamine pyrophosphokinase 1-like isoform X1 [Malus domestica]
LOC103423101	6	95.25	0.52	10.04	4.2711	1.61e-25	9.55e-24	yes	XM_008361167	PREDICTED: sulfate transporter 3.1-like [Malus domestica]
LOC103422998	135.91	8.35	9.66	0.72	-3.74595	9.21e-26	5.53e-24	yes	XM_008361064	PREDICTED: cytochrome P450 CYP736A12-like [Malus domestica]
LOC103422960	0.19	331.82	0.01	30.64	11.5812	8.92e-105	3.1e-102	yes	XM_008361024	PREDICTED: probable GPI-anchored adhesin-like protein PGA55 [Malus domestica]
LOC103422909	619	1064.23	27.71	57.93	1.0639	2.37e-46	2.84e-44	yes	XM_008360975	PREDICTED: 4-hydroxy-3-methylbut-2-en-1-yl diphosphate synthase, chloroplastic [Malus domestica]
LOC103422828	45.82	96.94	1.75	4.51	1.36577	7.21e-08	1.01e-06	yes	XM_008360882	PREDICTED: phototropin-1-like [Malus domestica]
LOC103422723	0	18.98	0.001	1.23	10.2644	1.93e-06	2.16e-05	yes	XM_008360787	PREDICTED: scarecrow-like protein 30 [Malus domestica]
LOC103422713	71	17	4.65	1.35	-1.78427	1.08e-06	1.27e-05	yes	XM_008360769	PREDICTED: cytochrome P450 71A26-like [Malus domestica]
LOC103422673	23.47	133.6	1.2	8.3	2.79008	8.58e-25	4.89e-23	yes	XM_008360737	PREDICTED: mitogen-activated protein kinase kinase kinase YODA-like [Malus domestica]
LOC103422658	20.37	0	1.37	0.001	-10.42	3.85e-06	4.08e-05	yes	XM_008360720	PREDICTED: UDP-glycosyltransferase 87A1-like isoform X2 [Malus domestica]
LOC103422602	38	71.84	3.43	7.89	1.20182	4.1e-05	0.000352289	yes	XM_008360662	PREDICTED: DNA-damage-repair/toleration protein DRT100-like [Malus domestica]
LOC103422574	69.48	16.56	10.23	2.96	-1.78914	7.77e-07	9.44e-06	yes	XM_008360634	PREDICTED: dirigent protein 20-like [Malus domestica]
LOC103422502	25.89	119.42	1.13	6.33	2.48588	1.72e-19	7.33e-18	yes	XM_008360568	PREDICTED: protein kinase G11A-like [Malus domestica]
LOC103422468	958	284	82.45	29.72	-1.47209	1.81e-56	2.94e-54	yes	XM_008360532	PREDICTED: peroxidase 42-like [Malus domestica]
LOC103422402	0	151.13	0.001	19.79	14.2725	2.57e-48	3.32e-46	yes	XM_008360466	PREDICTED: vacuolar protein sorting-associated protein 28 homolog 1 [Malus domestica]
LOC103422376	0	29	0.001	1.09	10.0901	9.53e-10	1.73e-08	yes	XM_008360430	PREDICTED: protein SCAR3-like isoform X1 [Malus domestica]
LOC103422282	9.38	35	0.65	2.95	2.1822	9.45e-06	9.28e-05	yes	XM_008360328	PREDICTED: protein phosphatase 2C 70-like [Malus domestica]
LOC103422213	154	63	7.09	3.53	-1.00612	1.98e-06	2.21e-05	yes	XM_008360253	PREDICTED: LOW QUALITY PROTEIN: xyloglucan galactosyltransferase KATAMARI1-like [Malus domestica]
LOC103422187	0	125.92	0.001	10.33	13.3346	2.84e-40	2.92e-38	yes	XM_008360225	PREDICTED: histone deacetylase 19-like [Malus domestica]
LOC103422180	298	50	31.8	6.49	-2.29274	1.56e-33	1.28e-31	yes	XM_008360216	PREDICTED: (RS)-norcoclaurine 6-O-methyltransferase-like [Malus domestica]
LOC103422164	12.44	46.32	2.06	9.31	2.17614	4.76e-07	6e-06	yes	XM_008360200	PREDICTED: indole-3-acetic acid-induced protein ARG7-like [Malus domestica]
LOC103422140	6.88	31.2	0.37	2.02	2.44876	8.53e-06	8.43e-05	yes	XM_008360177	PREDICTED: KH domain-containing protein At4g18375-like isoform X2 [Malus domestica]
LOC103422099	158.43	42.96	15.26	5.03	-1.60112	5.35e-12	1.28e-10	yes	XM_008360135	PREDICTED: 1-aminocyclopropane-1-carboxylate oxidase homolog [Malus domestica]
LOC103422065	304.22	53.76	32.92	7.07	-2.21918	4.63e-33	3.75e-31	yes	XM_008360094	PREDICTED: protein HOTHEAD-like, partial [Malus domestica]
LOC103422048	46.64	0	5.98	0.001	-12.5459	5.34e-12	1.27e-10	yes	XM_008360082	PREDICTED: CASP-like protein At2g28370 [Malus domestica]
LOC103422034	0	36.95	0.001	6	12.5507	1.89e-12	4.7e-11	yes	XM_008360071	PREDICTED: uncharacterized protein LOC103422034 isoform X2 [Malus domestica]
LOC103422016	11	34	1.05	3.95	1.91146	4.13e-05	0.000354599	yes	XM_008360055	PREDICTED: LOW QUALITY PROTEIN: 1-aminocyclopropane-1-carboxylate oxidase homolog 4-like [Malus domestica]
LOC103421954	56.72	1	8.67	0.19	-5.51196	9.12e-14	2.6e-12	yes	XM_008359993	PREDICTED: embryonic protein DC-8-like, partial [Malus domestica]
LOC103421916	31.31	0	2.09	0.001	-11.0293	3.8e-09	6.4e-08	yes	XM_008359957	PREDICTED: probable acyl-activating enzyme 6 [Malus domestica]
LOC103421890	0	17	0.001	1.78	10.7977	7.69e-06	7.66e-05	yes	XM_008359937	PREDICTED: E3 ubiquitin-protein ligase MARCH2-like [Malus domestica]
LOC103421794	67358	20420	5847.51	2155.38	-1.43988	0	0	yes	XM_008359835	PREDICTED: polyketide synthase 5 [Malus domestica]
LOC103421713	0	20.94	0.001	1.38	10.4305	4.82e-07	6.02e-06	yes	XM_008359753	PREDICTED: trichohyalin-like [Malus domestica]
LOC103421615	0	17.99	0.001	1.19	10.2167	3.85e-06	4.08e-05	yes	XM_008359663	PREDICTED: probable NOT transcription complex subunit VIP2 isoform X1 [Malus domestica]
LOC103421579	0	15.03	0.001	1.65	10.6883	3.07e-05	0.000270026	yes	XM_008359627	PREDICTED: 12S seed storage protein CRD-like [Malus domestica]
LOC103421541	19.58	45.11	1.71	4.78	1.48301	0.000104092	0.000812042	yes	XM_008359586	PREDICTED: cylicin-1-like isoform X2 [Malus domestica]
LOC103421540	76.55	13.94	17.41	3.86	-2.17324	5.54e-09	9.19e-08	yes	XM_008359584	PREDICTED: stress-induced protein KIN2 [Malus domestica]
LOC103421527	36.5	0	3.02	0.001	-11.5603	1.2e-10	2.42e-09	yes	XM_008359570	PREDICTED: solute carrier family 25 member 44 [Malus domestica]
LOC103421520	31	4	2.5	0.39	-2.68038	3.91e-05	0.000337923	yes	XM_008359562	PREDICTED: phenolic glucoside malonyltransferase 2-like [Malus domestica]
LOC103421401	0	47.9	0.001	7.36	12.8455	1.89e-15	6.13e-14	yes	XM_008359431	PREDICTED: uncharacterized RNA-binding protein C1827.05c [Malus domestica]
LOC103421392	40	3.33	4.12	0.42	-3.29418	1.05e-07	1.45e-06	yes	XM_008359417	PREDICTED: probable aldo-keto reductase 1 [Malus domestica]
LOC103421388	40	3.33	4.12	0.42	-3.29418	1.05e-07	1.45e-06	yes	XM_008359412	PREDICTED: probable aldo-keto reductase 1 [Malus domestica]
LOC103421354	177.81	341.66	9.75	22.77	1.22366	1.64e-20	7.45e-19	yes	XM_008359379	PREDICTED: cellulose synthase-like protein E1 [Malus domestica]
LOC103421346	31	0	1.03	0.001	-10.0084	3.8e-09	6.4e-08	yes	XM_008359369	PREDICTED: receptor-like protein kinase HAIKU2 [Malus domestica]
LOC103421320	0	33.18	0.001	3.8	11.8918	3e-11	6.56e-10	yes	XM_008359347	PREDICTED: phosphoribosylformylglycinamidine cyclo-ligase, chloroplastic/mitochondrial-like [Malus domestica]
LOC103421317	0	25.84	0.001	1.91	10.8994	7.59e-09	1.23e-07	yes	XM_008359344	PREDICTED: CBL-interacting serine/threonine-protein kinase 8-like isoform X2 [Malus domestica]
LOC103421316	736.51	1219.76	38.88	78.3	1.00998	5.75e-48	7.35e-46	yes	XM_008359340	PREDICTED: phosphoenolpyruvate carboxykinase [ATP]-like [Malus domestica]
LOC103421294	0	14.24	0.001	1.49	10.5411	6.14e-05	0.000500266	yes	XM_008359322	PREDICTED: phosphopantothenate--cysteine ligase 2-like [Malus domestica]
LOC103421293	78	134	8.39	17.52	1.06226	1.89e-07	2.51e-06	yes	XM_008359320	PREDICTED: uncharacterized J domain-containing protein C4H3.01-like [Malus domestica]
LOC103421285	104	40.44	8.32	3.93	-1.08205	4.77e-05	0.000404536	yes	XM_008359310	PREDICTED: glucan endo-1,3-beta-glucosidase 14-like isoform X2 [Malus domestica]
LOC103421170	28.98	0	2.94	0.001	-11.5216	1.52e-08	2.36e-07	yes	XM_008359204	PREDICTED: cation transport regulator-like protein 2 [Malus domestica]
LOC103421117	925	1687	184.82	409.83	1.1489	1.68e-78	3.99e-76	yes	XM_008359152	PREDICTED: adenine phosphoribosyltransferase 1, chloroplastic-like [Malus domestica]
LOC103421067	5.75	51	0.29	3.08	3.40881	1.81e-12	4.53e-11	yes	XM_008359114	PREDICTED: probable protein phosphatase 2C 4 isoform X2 [Malus domestica]
LOC103421028	24.4	0	3.13	0.001	-11.6119	2.41e-07	3.15e-06	yes	XM_008359062	PREDICTED: heavy metal-associated isoprenylated plant protein 26-like isoform X1 [Malus domestica]
LOC103420986	0	18.55	0.001	0.75	9.55075	1.93e-06	2.16e-05	yes	XM_008359020	PREDICTED: protein SMG7-like [Malus domestica]
LOC103420978	76.71	26.78	6.95	2.95	-1.2363	5.77e-05	0.000481736	yes	XM_008359014	PREDICTED: pollen-specific protein SF21-like [Malus domestica]
LOC103420942	29.88	0	2.28	0.001	-11.1548	7.59e-09	1.23e-07	yes	XM_008358976	PREDICTED: DNA-3-methyladenine glycosylase-like isoform X1 [Malus domestica]
LOC103420922	74	25	5.51	2.26	-1.28573	9.7e-05	0.000761817	yes	XM_008358960	PREDICTED: protein kinase APK1A, chloroplastic [Malus domestica]
LOC103420920	103	39	9.67	4.45	-1.11971	1.94e-05	0.000179858	yes	XM_008358953	GATA domain class transcription factor [Malus domestica]
LOC103420878	0	90.66	0.001	11.01	13.4265	3.17e-29	2.21e-27	yes	XM_008358920	PREDICTED: transcription initiation factor IIF subunit beta-like [Malus domestica]
LOC103420874	15.42	50.3	0.73	2.89	1.9851	4.65e-07	5.87e-06	yes	XM_008358918	PREDICTED: uncharacterized TPR repeat-containing protein At1g05150-like [Malus domestica]
LOC103420862	28.8	115	2.31	11.24	2.28268	2.42e-17	9.17e-16	yes	XM_008358905	PREDICTED: BRCA1-A complex subunit BRE [Malus domestica]
LOC103420777	13.74	71.08	0.53	3.36	2.6644	2.67e-13	7.32e-12	yes	XM_008358817	PREDICTED: myosin-10-like [Malus domestica]
LOC103420770	111	15	17.47	2.87	-2.60576	1.38e-15	4.57e-14	yes	XM_008358805	PREDICTED: 21 kDa protein-like [Malus domestica]
LOC103420753	80.62	17.91	8.05	2.17	-1.89129	4.56e-08	6.62e-07	yes	XM_008358791	PREDICTED: superoxide dismutase [Fe], chloroplastic-like isoform X1 [Malus domestica]
LOC103420737	0	25.16	0.001	1.32	10.3663	1.52e-08	2.36e-07	yes	XM_008358778	PREDICTED: phospholipase A-2-activating protein-like [Malus domestica]
LOC103420642	125	268	8.75	22.81	1.38231	1.27e-19	5.5e-18	yes	XM_008358695	PREDICTED: abscisic acid 8'-hydroxylase 2 [Malus domestica]
LOC103420616	2814.16	834.4	302.55	109.07	-1.47192	1.92e-158	1.17e-155	yes	XM_008358671	PREDICTED: protein ECERIFERUM 1-like [Malus domestica]
LOC103420595	32.91	70.69	5.67	14.8	1.38418	3.66e-06	3.92e-05	yes	XM_008358654	PREDICTED: pyruvate kinase, cytosolic isozyme-like [Malus domestica]
LOC103420541	193.97	74.35	15.44	7.19	-1.10261	7.93e-09	1.28e-07	yes	XM_008358609	PREDICTED: transcription factor BOA-like [Malus domestica]
LOC103420530	97	160	3.87	7.77	1.00558	6.24e-08	8.86e-07	yes	XM_008358589	PREDICTED: chaperone protein ClpD, chloroplastic-like [Malus domestica]
LOC103420510	68	17	4.82	1.46	-1.72306	2.54e-06	2.8e-05	yes	XM_008358571	PREDICTED: squalene monooxygenase-like [Malus domestica]
LOC103420478	37.66	75.74	1.75	4.28	1.29026	5.92e-06	6.07e-05	yes	XM_008358550	PREDICTED: serine/arginine repetitive matrix protein 1 isoform X2 [Malus domestica]
LOC103420472	225.26	597.42	6.96	22.45	1.68956	1.08e-54	1.68e-52	yes	XM_008358534	PREDICTED: callose synthase 1-like [Malus domestica]
LOC103420443	0	32.36	0.001	2.48	11.2761	6e-11	1.26e-09	yes	XM_008358510	PREDICTED: transcription factor bHLH130-like [Malus domestica]
LOC103420360	145.48	0	11.63	0.001	-13.5056	1.68e-37	1.6e-35	yes	XM_008358422	PREDICTED: agmatine deiminase [Malus domestica]
LOC103420317	15.47	0	0.5	0.001	-8.96578	0.000122627	0.000925733	yes	XM_008358375	PREDICTED: serine/threonine-protein kinase ATM-like isoform X2 [Malus domestica]
LOC103420312	137.88	336.34	47.37	140.5	1.56852	5.64e-29	3.87e-27	yes	XM_008358371	PREDICTED: photosystem II core complex proteins psbY, chloroplastic-like [Malus domestica]
LOC103420308	16.11	0	1.7	0.001	-10.7313	6.14e-05	0.000500266	yes	XM_008358366	PREDICTED: haloacid dehalogenase-like hydrolase domain-containing protein At3g48420 [Malus domestica]
LOC103420209	44.88	78.93	3.57	7.64	1.09765	5.38e-05	0.000451476	yes	XM_008358273	PREDICTED: WD repeat-containing protein 55-like [Malus domestica]
LOC103420132	833.7	2138.51	95.65	298.31	1.64098	8.31e-168	5.21e-165	yes	XM_008358199	PREDICTED: transport and Golgi organization 2 homolog [Malus domestica]
LOC103420106	0	13.62	0.001	0.63	9.29921	6.14e-05	0.000500266	yes	XM_008358171	PREDICTED: replication factor C subunit 1-like isoform X5 [Malus domestica]
LOC103420005	8	70	1.18	12.52	3.40738	3.27e-16	1.14e-14	yes	XM_008358081	PREDICTED: lactoylglutathione lyase-like [Malus domestica]
LOC103419868	0	13.33	0.001	1.21	10.2408	0.000122627	0.000925733	yes	XM_008357956	PREDICTED: probable sugar phosphate/phosphate translocator At3g14410 [Malus domestica]
LOC103419715	22.95	0	2.37	0.001	-11.2107	9.64e-07	1.14e-05	yes	XM_008357810	PREDICTED: peroxisomal (S)-2-hydroxy-acid oxidase GLO1-like isoform X2 [Malus domestica]
LOC103419710	5169.97	1996.09	706.03	331.44	-1.09098	9.62e-155	5.64e-152	yes	XM_008357804	PREDICTED: chlorophyll a-b binding protein of LHCII type 1 [Malus domestica]
LOC103419706	2146.56	559.37	274.93	87.11	-1.65815	6.02e-139	2.76e-136	yes	XM_008357801	PREDICTED: chlorophyll a-b binding protein of LHCII type 1-like [Malus domestica]
LOC103419705	224.63	56.6	28.83	8.83	-1.70709	6.67e-18	2.63e-16	yes	XM_008357800	PREDICTED: chlorophyll a-b binding protein of LHCII type 1 [Malus domestica]
LOC103419704	17.19	0	3.45	0.001	-11.7524	3.07e-05	0.000270026	yes	XM_008357799	PREDICTED: 60S ribosomal protein L32-1-like [Malus domestica]
LOC103419659	21	1	1.98	0.11	-4.16993	4.04e-05	0.000346984	yes	XM_008357756	PREDICTED: G-type lectin S-receptor-like serine/threonine-protein kinase At1g61500 [Malus domestica]
LOC103419531	213.67	69.51	31.46	12.44	-1.33853	1.2e-12	3.04e-11	yes	XM_008357630	PREDICTED: photosystem I reaction center subunit XI, chloroplastic-like [Malus domestica]
LOC103419514	56.82	128	2.14	5.87	1.45575	8.34e-11	1.72e-09	yes	XM_008357608	PREDICTED: ankyrin repeat domain-containing protein 13B-like [Malus domestica]
LOC103419510	0	12.67	0.001	2.36	11.2046	0.000122627	0.000925733	yes	XM_008357605	PREDICTED: protein prenyltransferase alpha subunit repeat-containing protein 1-like [Malus domestica]
LOC103419493	0	15.68	0.001	1.18	10.2046	1.54e-05	0.000144506	yes	XM_008357590	PREDICTED: serine/threonine-protein kinase WNK1-like isoform X3 [Malus domestica]
LOC103419485	43.85	75	3.17	6.58	1.0536	0.000120977	0.000925733	yes	XM_008357579	PREDICTED: vesicle-associated protein 2-2-like [Malus domestica]
LOC103419436	81.37	16.65	8.02	2	-2.0036	1.25e-08	1.98e-07	yes	XM_008357538	PREDICTED: LOW QUALITY PROTEIN: galactinol synthase 2 [Malus domestica]
LOC103419428	820	177	78.19	20.52	-1.92995	6.73e-71	1.41e-68	yes	XM_008357533	PREDICTED: fructose-bisphosphate aldolase, cytoplasmic isozyme 1 [Malus domestica]
LOC103419408	2.99	21	0.19	1.62	3.09192	1.96e-05	0.000181704	yes	XM_008357511	PREDICTED: WEB family protein At2g38370-like isoform X1 [Malus domestica]
LOC103419334	0	16	0.001	0.7	9.45121	1.54e-05	0.000144506	yes	XM_008357456	PREDICTED: probable GPI-anchored adhesin-like protein PGA55 [Malus domestica]
LOC103419315	155.05	51.85	16.98	6.9	-1.29917	3.72e-09	6.34e-08	yes	XM_008357425	PREDICTED: LOW QUALITY PROTEIN: glutathione S-transferase L3-like [Malus domestica]
LOC103419265	14	77	0.87	5.83	2.74441	9.09e-15	2.79e-13	yes	XM_008357386	PREDICTED: probable serine/threonine-protein kinase At5g41260 [Malus domestica]
LOC103419246	53	3	6.22	0.43	-3.85451	7.41e-11	1.54e-09	yes	XM_008357365	PREDICTED: cytochrome P450 87A3-like [Malus domestica]
LOC103419245	33.57	4	4.85	0.7	-2.79256	1.31e-05	0.000126505	yes	XM_008357364	PREDICTED: cytochrome P450 87A3-like [Malus domestica]
LOC103419228	8.47	42.95	0.82	5.05	2.62259	4.16e-08	6.09e-07	yes	XM_008357345	PREDICTED: ethylene-responsive transcription factor 5-like [Malus domestica]
LOC103419211	0	17.98	0.001	0.62	9.27612	3.85e-06	4.08e-05	yes	XM_008357334	PREDICTED: mediator of RNA polymerase II transcription subunit 12-like [Malus domestica]
LOC103419198	72.22	7.43	9.55	1.19	-3.00454	4.71e-12	1.14e-10	yes	XM_008357314	PREDICTED: chitinase 4-like [Malus domestica]
LOC103419142	15.81	0	1.01	0.001	-9.98014	6.14e-05	0.000500266	yes	XM_008357265	PREDICTED: poly [ADP-ribose] polymerase 2-like isoform X1 [Malus domestica]
LOC103419109	0	21.73	0.001	0.69	9.43045	2.41e-07	3.15e-06	yes	XM_008357232	PREDICTED: HUA2-like protein 3 [Malus domestica]
LOC103419106	0	37	0.001	4.25	12.0532	1.89e-12	4.7e-11	yes	XM_008357229	PREDICTED: transcription factor bHLH7 [Malus domestica]
LOC103419073	1336.91	446.25	239.15	97.06	-1.30097	1.56e-63	2.87e-61	yes	XM_008357196	PREDICTED: 60S ribosomal protein L14-1-like [Malus domestica]
LOC103419029	19.95	0	1.9	0.001	-10.8918	3.85e-06	4.08e-05	yes	XM_008357152	PREDICTED: probable protein phosphatase 2C 39 [Malus domestica]
LOC103419025	28.3	0	1.34	0.001	-10.388	3.03e-08	4.51e-07	yes	XM_008357148	PREDICTED: ubiquitin carboxyl-terminal hydrolase 14-like isoform X2 [Malus domestica]
LOC103419008	17.84	0	1.09	0.001	-10.0901	1.54e-05	0.000144506	yes	XM_008357139	PREDICTED: laccase-4 [Malus domestica]
LOC103418992	16.37	0	1.13	0.001	-10.1421	6.14e-05	0.000500266	yes	XM_008357108	PREDICTED: serine/arginine repetitive matrix protein 2-like isoform X1 [Malus domestica]
LOC103418979	66.44	0	9.29	0.001	-13.1815	1.52e-17	5.84e-16	yes	XM_008357096	PREDICTED: syntaxin-52-like isoform X1 [Malus domestica]
LOC103418928	3.43	36.03	0.2	2.56	3.67807	5.81e-09	9.61e-08	yes	XM_008357047	PREDICTED: probable E3 ubiquitin-protein ligase ARI1 [Malus domestica]
LOC103418919	21	0	1.2	0.001	-10.2288	1.93e-06	2.16e-05	yes	XM_008357037	PREDICTED: cytochrome P450 86A1 [Malus domestica]
LOC103418918	0	14.24	0.001	0.96	9.90689	6.14e-05	0.000500266	yes	XM_008357027	PREDICTED: protein IQ-DOMAIN 1-like [Malus domestica]
LOC103418909	26	0	1.6	0.001	-10.6439	1.21e-07	1.64e-06	yes	XM_008357018	PREDICTED: ankyrin repeat-containing protein At5g02620-like isoform X1 [Malus domestica]
LOC103418860	50.3	134	2.61	8.46	1.69661	1.11e-13	3.15e-12	yes	XM_008356970	PREDICTED: ABC transporter G family member 3-like [Malus domestica]
LOC103418710	5.74	39.48	0.32	2.7	3.07682	2.54e-08	3.85e-07	yes	XM_008356823	PREDICTED: vacuolar cation/proton exchanger 5 [Malus domestica]
LOC103418672	193.13	38.96	16.21	3.98	-2.02604	2.5e-19	1.05e-17	yes	XM_008356774	PREDICTED: DNA-damage-repair/toleration protein DRT100-like [Malus domestica]
LOC103418662	1386.59	459.09	151.58	61.02	-1.31273	1.51e-66	2.86e-64	yes	XM_008356771	PREDICTED: peroxidase 15-like [Malus domestica]
LOC103418656	44	106	3.9	11.41	1.54875	3.93e-10	7.48e-09	yes	XM_008356768	PREDICTED: probable protein phosphatase 2C 25 [Malus domestica]
LOC103418631	83	26	9.27	3.53	-1.3929	9.6e-06	9.4e-05	yes	XM_008356737	PREDICTED: cycloartenol-C-24-methyltransferase, partial [Malus domestica]
LOC103418601	144.58	320.54	6.47	17.43	1.42973	3.8e-24	2.1e-22	yes	XM_008356706	PREDICTED: linoleate 13S-lipoxygenase 2-1, chloroplastic-like [Malus domestica]
LOC103418590	43.41	8	4.37	0.98	-2.15678	9.48e-06	9.3e-05	yes	XM_008356699	PREDICTED: 4-hydroxycoumarin synthase 1 [Malus domestica]
LOC103418586	105	29	11.14	3.74	-1.57464	1.88e-08	2.89e-07	yes	XM_008356693	PREDICTED: cinnamoyl-CoA reductase 1-like [Malus domestica]
LOC103418526	371.19	883.39	44.8	129.64	1.53294	9.55e-69	1.92e-66	yes	XM_008356642	PREDICTED: dnaJ protein homolog [Malus domestica]
LOC103418460	18.66	0	1.56	0.001	-10.6073	1.54e-05	0.000144506	yes	XM_008356588	PREDICTED: RNA-binding protein Nova-2-like isoform X3 [Malus domestica]
LOC103418424	117	204	10.66	22.59	1.08348	8.05e-11	1.67e-09	yes	XM_008356554	PREDICTED: LOW QUALITY PROTEIN: arginase 1, mitochondrial-like [Malus domestica]
LOC103418395	113.3	44.86	9.76	4.7	-1.05422	2.68e-05	0.000241548	yes	XM_008356526	PREDICTED: probable carboxylesterase 8 [Malus domestica]
LOC103418392	150.01	19.9	22.37	3.61	-2.63149	9.59e-21	4.4e-19	yes	XM_008356525	PREDICTED: 14-3-3-like protein GF14 kappa isoform X1 [Malus domestica]
LOC103418364	333	90.86	38.24	12.69	-1.59139	1.28e-23	6.87e-22	yes	XM_008356490	PREDICTED: probable esterase KAI2 [Malus domestica]
LOC103418341	30.94	116.54	1.42	6.5	2.19455	7.71e-17	2.85e-15	yes	XM_008356467	PREDICTED: probable disease resistance protein At5g66900 [Malus domestica]
LOC103418267	0	43.94	0.001	2.07	11.0154	2.99e-14	8.85e-13	yes	XM_008356402	PREDICTED: lysosomal alpha-mannosidase-like [Malus domestica]
LOC103418234	52.45	99.79	4.99	11.55	1.21078	6.96e-07	8.51e-06	yes	XM_008356370	PREDICTED: RNA-binding protein 24-like [Malus domestica]
LOC103418211	103.99	37.86	16.04	7.1	-1.17578	8.71e-06	8.6e-05	yes	XM_008356349	PREDICTED: E3 ubiquitin-protein ligase ATL4-like [Malus domestica]
LOC103418200	27.36	3.15	2.28	0.32	-2.83289	0.000104826	0.000816525	yes	XM_008356340	PREDICTED: flavonoid 3'-monooxygenase-like [Malus domestica]
LOC103418158	19	45	2.09	6.01	1.52386	0.000104092	0.000812042	yes	XM_008356301	PREDICTED: IST1 homolog [Malus domestica]
LOC103418130	71.6	6.88	9.2	1.07	-3.10402	8.3e-12	1.94e-10	yes	XM_008356276	PREDICTED: blue copper protein-like [Malus domestica]
LOC103418074	209.37	60.51	15.26	5.36	-1.50945	2.56e-14	7.63e-13	yes	XM_008356224	PREDICTED: UDP-glycosyltransferase 91C1-like [Malus domestica]
LOC103418066	36.46	0	2.01	0.001	-10.973	1.2e-10	2.42e-09	yes	XM_008356213	PREDICTED: zinc finger CCCH domain-containing protein 64-like isoform X1 [Malus domestica]
LOC103417992	78.04	15.43	6.42	1.54	-2.05964	8.67e-09	1.4e-07	yes	XM_008356151	PREDICTED: adenine nucleotide transporter BT1, chloroplastic/mitochondrial-like [Malus domestica]
LOC103417955	2.73	19	0.41	3.5	3.09366	0.000122056	0.000925733	yes	XM_008356112	PREDICTED: 40S ribosomal protein S12-like [Malus domestica]
LOC103417936	87.06	29.72	10.73	4.45	-1.26977	2.07e-05	0.000190441	yes	XM_008356091	PREDICTED: protein AUXIN-REGULATED GENE INVOLVED IN ORGAN SIZE-like [Malus domestica]
LOC103417897	97.46	275.36	7.01	24.09	1.78095	1.05e-28	7.11e-27	yes	XM_008356055	PREDICTED: anthocyanidin 3-O-glucosyltransferase 2-like [Malus domestica]
LOC103417896	95.38	22.54	8.09	2.32	-1.80201	5.05e-09	8.42e-08	yes	XM_008356053	PREDICTED: protein PMR5-like [Malus domestica]
LOC103417889	0	21.57	0.001	0.84	9.71425	2.41e-07	3.15e-06	yes	XM_008356046	PREDICTED: probable GPI-anchored adhesin-like protein PGA55 [Malus domestica]
LOC103417885	210	78	24.33	10.99	-1.14654	4.54e-10	8.61e-09	yes	XM_008356040	PREDICTED: two-component response regulator-like APRR5 [Malus domestica]
LOC103417882	96.65	32.25	10.28	4.17	-1.30172	4.39e-06	4.6e-05	yes	XM_008356037	PREDICTED: zinc finger protein CONSTANS-LIKE 4-like isoform X2 [Malus domestica]
LOC103417791	100.5	23.5	11.46	3.26	-1.81366	1.24e-09	2.22e-08	yes	XM_008355948	PREDICTED: peroxidase P7-like [Malus domestica]
LOC103417739	39.09	0	3.34	0.001	-11.7056	3e-11	6.56e-10	yes	XM_008355900	PREDICTED: UDP-glucuronic acid decarboxylase 5 [Malus domestica]
LOC103417736	40.94	90.24	4.08	10.93	1.42165	8.92e-08	1.25e-06	yes	XM_008355894	PREDICTED: actin-1 [Malus domestica]
LOC103417724	66	9	2.91	0.48	-2.59991	1.65e-09	2.91e-08	yes	XM_008355882	PREDICTED: ABC transporter G family member 6-like [Malus domestica]
LOC103417711	16.43	41.16	0.57	1.73	1.60174	6.69e-05	0.00054158	yes	XM_008355869	PREDICTED: regulator of nonsense transcripts UPF2-like [Malus domestica]
LOC103417619	121.5	30	9.36	2.81	-1.73594	1.58e-10	3.15e-09	yes	XM_008355791	PREDICTED: probable polygalacturonase [Malus domestica]
LOC103417548	390.59	112.12	85.83	29.96	-1.51844	1.01e-25	6.02e-24	yes	XM_008355724	PREDICTED: protein ECERIFERUM 1-like [Malus domestica]
LOC103417443	107.3	182.02	5.01	10.32	1.04256	2.27e-09	3.95e-08	yes	XM_008355631	PREDICTED: F-box/LRR-repeat MAX2 homolog A-like [Malus domestica]
LOC103417433	0	169.33	0.001	40.21	15.2953	5.75e-54	8.67e-52	yes	XM_008355622	PREDICTED: NADH dehydrogenase [ubiquinone] 1 beta subcomplex subunit 8, mitochondrial [Malus domestica]
LOC103417426	0	49	0.001	12.2	13.5746	9.46e-16	3.15e-14	yes	XM_008355615	PREDICTED: protein RSI-1-like [Malus domestica]
LOC103417364	0	92.5	0.001	10.47	13.354	7.99e-30	5.71e-28	yes	XM_008355558	PREDICTED: soluble inorganic pyrophosphatase 1, chloroplastic-like [Malus domestica]
LOC103417300	49.95	88.09	2.41	5.17	1.10113	1.41e-05	0.000134888	yes	XM_008355492	PREDICTED: kinesin-13A-like isoform X1 [Malus domestica]
LOC103417207	33.07	65.39	1.92	4.61	1.26366	3.36e-05	0.000293444	yes	XM_008355398	PREDICTED: transmembrane 9 superfamily member 4-like [Malus domestica]
LOC103417203	0	135.23	0.001	10.93	13.416	2.97e-43	3.26e-41	yes	XM_008355392	PREDICTED: ribulose-1,5 bisphosphate carboxylase/oxygenase large subunit N-methyltransferase, chloroplastic [Malus domestica]
LOC103417173	37.42	0	2.45	0.001	-11.2586	6e-11	1.26e-09	yes	XM_008355364	PREDICTED: protein NRT1/ PTR FAMILY 6.4-like [Malus domestica]
LOC103417115	0	36.86	0.001	1.71	10.7398	3.78e-12	9.17e-11	yes	XM_008355314	PREDICTED: glutamate receptor 3.4-like [Malus domestica]
LOC103417080	15.44	0	1.1	0.001	-10.1033	0.000122627	0.000925733	yes	XM_008355285	PREDICTED: COBRA-like protein 1 isoform X2 [Malus domestica]
LOC103417079	107.19	12	12.6	1.71	-2.88136	2.8e-16	9.79e-15	yes	XM_008355283	PREDICTED: collectin-12-like isoform X1 [Malus domestica]
LOC103417060	33.19	67.55	2.04	5.05	1.30771	1.63e-05	0.000152201	yes	XM_008355265	PREDICTED: LOW QUALITY PROTEIN: probable inactive receptor kinase At1g27190 [Malus domestica]
LOC103417020	60	16	6.59	2.14	-1.62267	1.75e-05	0.000162917	yes	XM_008355228	PREDICTED: ankyrin-3-like [Malus domestica]
LOC103416991	91	30	11.59	4.64	-1.32068	5.03e-06	5.22e-05	yes	XM_008355199	PREDICTED: mini zinc finger protein 2-like [Malus domestica]
LOC103416931	5.72	27.71	0.48	2.81	2.54946	2.27e-05	0.000207549	yes	XM_008355155	PREDICTED: probable amino acid permease 7 isoform X3 [Malus domestica]
LOC103416930	0	15.55	0.001	1.05	10.0362	1.54e-05	0.000144506	yes	XM_008355136	PREDICTED: acetate--CoA ligase ACS, chloroplastic/glyoxysomal-like isoform X2 [Malus domestica]
LOC103416926	193.37	25.51	18.03	2.89	-2.64126	2.9e-26	1.78e-24	yes	XM_008355131	PREDICTED: caffeic acid 3-O-methyltransferase 1-like [Malus domestica]
LOC103416918	4048	636	353.07	67.45	-2.38806	0	0	yes	XM_008355121	PREDICTED: 3-ketoacyl-CoA synthase 21-like [Malus domestica]
LOC103416906	74.64	171.1	3.57	9.94	1.47732	2.29e-14	6.87e-13	yes	XM_008355111	PREDICTED: probable galactinol--sucrose galactosyltransferase 1 [Malus domestica]
LOC103416836	16.18	0	1.92	0.001	-10.9069	6.14e-05	0.000500266	yes	XM_008355054	PREDICTED: BTB/POZ and MATH domain-containing protein 2-like [Malus domestica]
LOC103416824	0	19.61	0.001	1.83	10.8376	9.64e-07	1.14e-05	yes	XM_008355052	PREDICTED: BTB/POZ domain-containing protein At1g55760 isoform X2 [Malus domestica]
LOC103416810	104	33	11.5	4.44	-1.373	6.22e-07	7.65e-06	yes	XM_008355029	PREDICTED: uncharacterized GPI-anchored protein At3g06035-like [Malus domestica]
LOC103416777	33.71	0	5.53	0.001	-12.4331	9.53e-10	1.73e-08	yes	XM_008354998	PREDICTED: dynein light chain 2, cytoplasmic [Malus domestica]
LOC103416774	0	98.57	0.001	12.28	13.584	6.47e-32	5.04e-30	yes	XM_008355007	PREDICTED: sufE-like protein, chloroplastic [Malus domestica]
LOC103416735	0	16.2	0.001	1.11	10.1163	1.54e-05	0.000144506	yes	XM_008354957	PREDICTED: histone-lysine N-methyltransferase family member SUVH9 [Malus domestica]
LOC103416698	0	35.13	0.001	3.37	11.7185	7.54e-12	1.77e-10	yes	XM_008354927	PREDICTED: UDP-glycosyltransferase 85A2-like [Malus domestica]
LOC103416576	29.83	89.67	3.69	13.49	1.8702	9.03e-11	1.86e-09	yes	XM_008354821	PREDICTED: mitochondrial import receptor subunit TOM20-like [Malus domestica]
LOC103416560	5.04	34.02	0.21	1.7	3.01707	1.05e-07	1.45e-06	yes	XM_008354807	PREDICTED: oxysterol-binding protein-related protein 1D-like isoform X2 [Malus domestica]
LOC103416495	18.54	85.45	1.48	8.32	2.49099	1.28e-14	3.88e-13	yes	XM_008354738	PREDICTED: protein KTI12 homolog isoform X1 [Malus domestica]
LOC103416457	573.63	210.2	83.99	37.42	-1.16641	4.19e-25	2.44e-23	yes	XM_008354700	PREDICTED: ribulose bisphosphate carboxylase small chain, chloroplastic-like [Malus domestica]
LOC103416450	0	144.8	0.001	30.41	14.8923	3.12e-46	3.72e-44	yes	XM_008354694	PREDICTED: heavy metal-associated isoprenylated plant protein 26-like [Malus domestica]
LOC103416410	34	78.54	1.2	3.36	1.48543	3.08e-07	3.99e-06	yes	XM_008354657	PREDICTED: methionine S-methyltransferase-like [Malus domestica]
LOC103416301	127.63	15.49	11.9	1.76	-2.75731	1.53e-18	6.2e-17	yes	XM_008354560	PREDICTED: caffeic acid 3-O-methyltransferase 1-like [Malus domestica]
LOC103416260	43	396	5.75	64.4	3.48543	2.81e-86	7.44e-84	yes	XM_008354515	PREDICTED: probable carotenoid cleavage dioxygenase 4, chloroplastic [Malus domestica]
LOC103416238	87.4	252.49	6.85	24.05	1.81186	3.81e-27	2.43e-25	yes	XM_008354495	PREDICTED: protein ECERIFERUM 1-like isoform X2 [Malus domestica]
LOC103416192	263.78	101.26	11.9	5.55	-1.1004	2.37e-11	5.28e-10	yes	XM_008354453	PREDICTED: nitrate reductase [NADH]-like [Malus domestica]
LOC103416180	275.67	97.91	42.77	18.47	-1.21142	1.16e-13	3.29e-12	yes	XM_008354437	PREDICTED: photosystem II 22 kDa protein, chloroplastic-like [Malus domestica]
LOC103416142	6.44	27	0.39	2	2.35845	3.91e-05	0.000337923	yes	XM_008354403	PREDICTED: probable receptor-like protein kinase At1g11050 [Malus domestica]
LOC103416127	47.62	79	4.34	8.75	1.01159	0.000131628	0.000986186	yes	XM_008354389	PREDICTED: nuclear speckle splicing regulatory protein 1-like [Malus domestica]
LOC103416086	141.73	234	7.24	14.52	1.00398	5.4e-11	1.15e-09	yes	XM_008354355	PREDICTED: nucleolar complex protein 2 homolog [Malus domestica]
LOC103416017	79	26	14.11	5.65	-1.3204	2.85e-05	0.000255873	yes	XM_008354287	PREDICTED: ethylene-responsive transcription factor ERF008-like [Malus domestica]
LOC103415989	65	12	5.27	1.18	-2.15902	6.56e-08	9.29e-07	yes	XM_008354267	PREDICTED: serine/threonine-protein kinase OXI1-like [Malus domestica]
LOC103415916	105	177	18.5	37.92	1.03543	5.8e-09	9.59e-08	yes	XM_008354198	PREDICTED: thiosulfate sulfurtransferase 16, chloroplastic-like [Malus domestica]
LOC103415904	0	20.71	0.001	1.8	10.8138	4.82e-07	6.02e-06	yes	XM_008354195	PREDICTED: transcription factor bHLH130-like isoform X2 [Malus domestica]
LOC103415869	43.49	111.57	3.07	9.57	1.64028	3.26e-11	7.1e-10	yes	XM_008354149	PREDICTED: WD-40 repeat-containing protein MSI4-like [Malus domestica]
LOC103415843	171	31	11.47	2.53	-2.18066	7.55e-19	3.1e-17	yes	XM_008354130	PREDICTED: soyasaponin III rhamnosyltransferase-like [Malus domestica]
LOC103415794	49.21	90.33	1.4	3.13	1.16074	4.48e-06	4.68e-05	yes	XM_008354079	PREDICTED: probable phosphoribosylformylglycinamidine synthase, chloroplastic/mitochondrial [Malus domestica]
LOC103415759	10.6	47.2	0.79	4.27	2.43431	3.22e-08	4.78e-07	yes	XM_008354051	PREDICTED: GDP-mannose transporter GONST4 [Malus domestica]
LOC103415729	98.32	20	12.49	3.09	-2.01509	2.52e-10	4.9e-09	yes	XM_008354024	PREDICTED: ethylene-responsive transcription factor 2-like [Malus domestica]
LOC103415530	549.73	45.61	85.91	8.67	-3.30872	3.26e-88	8.82e-86	yes	XM_008353853	PREDICTED: glutathione S-transferase U8-like [Malus domestica]
LOC103415494	0	60.41	0.001	5.16	12.3332	1.2e-19	5.2e-18	yes	XM_008353820	PREDICTED: E3 ubiquitin-protein ligase At1g63170-like [Malus domestica]
LOC103415442	0	96.27	0.001	18.36	14.1643	5.1e-31	3.77e-29	yes	XM_008353776	PREDICTED: non-specific lipid-transfer protein-like [Malus domestica]
LOC103415334	304.95	115.73	33.91	15.65	-1.11555	2.7e-13	7.39e-12	yes	XM_008353675	PREDICTED: COBRA-like protein 1 [Malus domestica]
LOC103415247	1347	2614	79.23	186.94	1.23846	1.36e-135	6.01e-133	yes	XM_008353585	PREDICTED: senescence-associated carboxylesterase 101-like [Malus domestica]
LOC103415187	65	12	5.07	1.14	-2.15295	6.56e-08	9.29e-07	yes	XM_008353535	PREDICTED: probable pectate lyase 18 [Malus domestica]
LOC103415150	13	43	0.63	2.54	2.0114	3.41e-06	3.68e-05	yes	XM_008353503	PREDICTED: probable 1-deoxy-D-xylulose-5-phosphate synthase 2, chloroplastic [Malus domestica]
LOC103415048	834	245	42.11	15.04	-1.48536	3.27e-50	4.45e-48	yes	XM_008353414	PREDICTED: probable acyl-activating enzyme 18, peroxisomal [Malus domestica]
LOC103414878	18.71	0	1.68	0.001	-10.7142	1.54e-05	0.000144506	yes	XM_008353249	PREDICTED: mitochondrial dicarboxylate/tricarboxylate transporter DTC [Malus domestica]
LOC103414849	108	21	26.07	6.16	-2.08139	9.29e-12	2.17e-10	yes	XM_008353218	PREDICTED: arabinogalactan peptide 13 [Malus domestica]
LOC103414808	51.66	9.55	3.63	0.82	-2.14627	1.28e-06	1.5e-05	yes	XM_008353177	PREDICTED: cytochrome P450 82A4-like [Malus domestica]
LOC103414796	28.43	124	1.84	9.77	2.40865	1.34e-19	5.79e-18	yes	XM_008353167	PREDICTED: F-box protein SKIP2-like [Malus domestica]
LOC103414773	77.73	16	7.86	1.97	-1.99633	2.11e-08	3.22e-07	yes	XM_008353145	PREDICTED: basic leucine zipper 9-like [Malus domestica]
LOC103414760	532.37	76.8	81.15	14.23	-2.51166	7.77e-65	1.45e-62	yes	XM_008353126	PREDICTED: 17.9 kDa class II heat shock protein-like [Malus domestica]
LOC103414704	0	42.13	0.001	2.65	11.3718	1.19e-13	3.34e-12	yes	XM_008353071	PREDICTED: YTH domain-containing family protein 2-like isoform X2 [Malus domestica]
LOC103414605	44.7	0	2.85	0.001	-11.4767	1.04e-11	2.42e-10	yes	XM_008352971	PREDICTED: probable histone-arginine methyltransferase 1.4 [Malus domestica]
LOC103414584	280.96	95.97	51.68	21.47	-1.26728	8.09e-15	2.49e-13	yes	XM_008352951	PREDICTED: major allergen Mal d 1-like [Malus domestica]
LOC103414583	77.06	11.83	15.35	2.87	-2.41912	2.63e-10	5.1e-09	yes	XM_008352950	major allergen Mal d 1.03B [Malus domestica]
LOC103414536	0	21.03	0.001	1.27	10.3106	2.41e-07	3.15e-06	yes	XM_008352911	PREDICTED: probable boron transporter 2 isoform X1 [Malus domestica]
LOC103414525	0	17.59	0.001	1.92	10.9069	3.85e-06	4.08e-05	yes	XM_008352898	PREDICTED: myb family transcription factor APL-like isoform X1 [Malus domestica]
LOC103414323	20	1	1.33	0.08	-4.05528	4.04e-05	0.000346984	yes	XM_008352720	PREDICTED: ammonium transporter 1 member 2-like [Malus domestica]
LOC103414312	55	100	4.4	9.72	1.14345	2.24e-06	2.49e-05	yes	XM_008352711	PREDICTED: probable galacturonosyltransferase-like 9 [Malus domestica]
LOC103414276	46	114	3.87	11.67	1.5924	6.01e-11	1.27e-09	yes	XM_008352669	PREDICTED: erlin-2-B-like [Malus domestica]
LOC103414269	136.6	288.43	9.48	24.34	1.36037	1.52e-20	6.92e-19	yes	XM_008352665	PREDICTED: cytochrome P450 CYP749A22-like [Malus domestica]
LOC103414255	110.07	30.95	8.56	2.93	-1.54671	2.79e-08	4.21e-07	yes	XM_008352651	PREDICTED: probable galacturonosyltransferase-like 3 [Malus domestica]
LOC103414249	402	127	34.35	13.19	-1.38087	3.63e-23	1.92e-21	yes	XM_008352647	PREDICTED: AP2/ERF and B3 domain-containing transcription factor RAV1-like [Malus domestica]
LOC103414183	0	154.47	0.001	29.35	14.8411	3.29e-49	4.38e-47	yes	XM_008352590	PREDICTED: probable prefoldin subunit 5 [Malus domestica]
LOC103414180	14.83	0	1.27	0.001	-10.3106	0.000122627	0.000925733	yes	XM_008352588	PREDICTED: lipoyl synthase 2, chloroplastic-like isoform X2 [Malus domestica]
LOC103414035	1	19	0.14	3.18	4.50553	2.12e-05	0.000194447	yes	XM_008352452	PREDICTED: zingipain-2-like [Malus domestica]
LOC103413996	205.78	530.47	24.12	75.6	1.64816	2.01e-47	2.49e-45	yes	XM_008352419	PREDICTED: phosphoenolpyruvate carboxylase kinase 2-like [Malus domestica]
LOC103413990	137	0	12.36	0.001	-13.5934	3.62e-35	3.17e-33	yes	XM_008352411	PREDICTED: perakine reductase-like [Malus domestica]
LOC103413964	21.41	0	1.43	0.001	-10.4818	1.93e-06	2.16e-05	yes	XM_008352394	PREDICTED: glutathione synthetase, chloroplastic-like [Malus domestica]
LOC103413932	176.49	52.55	10.74	3.89	-1.46515	6.6e-12	1.56e-10	yes	XM_008352363	PREDICTED: 2,3-bisphosphoglycerate-independent phosphoglycerate mutase [Malus domestica]
LOC103413924	18.89	0	0.85	0.001	-9.73132	7.69e-06	7.66e-05	yes	XM_008352357	PREDICTED: probable LRR receptor-like serine/threonine-protein kinase At1g06840 isoform X2 [Malus domestica]
LOC103413918	49.54	88.16	3.94	8.53	1.11435	1.41e-05	0.000134888	yes	XM_008352350	PREDICTED: transmembrane protein 87B-like [Malus domestica]
LOC103413868	0	17.12	0.001	4.13	12.0119	7.69e-06	7.66e-05	yes	XM_008352309	PREDICTED: peptidyl-prolyl cis-trans isomerase PASTICCINO1-like [Malus domestica]
LOC103413841	341.11	125.81	48.9	21.93	-1.15693	2.37e-15	7.65e-14	yes	XM_008352282	PREDICTED: heme-binding-like protein At3g10130, chloroplastic [Malus domestica]
LOC103413792	854.09	252.87	89.24	32.12	-1.47422	7.91e-51	1.1e-48	yes	XM_008352234	PREDICTED: aldo-keto reductase family 4 member C9-like [Malus domestica]
LOC103413771	0	20.81	0.001	2.81	11.4564	4.82e-07	6.02e-06	yes	XM_008352210	PREDICTED: UNC93-like protein 3 [Malus domestica]
LOC103413761	119	203	12.28	25.46	1.05192	2.63e-10	5.1e-09	yes	XM_008352200	PREDICTED: soluble inorganic pyrophosphatase-like [Malus domestica]
LOC103413702	44	2	6.09	0.34	-4.16284	1.68e-09	2.96e-08	yes	XM_008352144	PREDICTED: fasciclin-like arabinogalactan protein 11 [Malus domestica]
LOC103413676	788.08	171.75	95.74	25.37	-1.916	1.16e-67	2.23e-65	yes	XM_008352120	PREDICTED: aquaporin TIP1-1-like [Malus domestica]
LOC103413665	194	4	40.77	1.02	-5.32087	3.14e-44	3.54e-42	yes	XM_008352113	PREDICTED: proline-rich protein 4-like [Malus domestica]
LOC103413625	718.62	269.98	94.94	43.37	-1.13032	2.98e-29	2.08e-27	yes	XM_008352084	polyol transporter 5-like [Malus domestica]
LOC103413598	20.16	56.42	1.64	5.56	1.76139	5.94e-07	7.32e-06	yes	XM_008352058	PREDICTED: ABC transporter G family member 7-like [Malus domestica]
LOC103413596	25.42	0	3.66	0.001	-11.8376	1.21e-07	1.64e-06	yes	XM_008352056	PREDICTED: calcium-dependent protein kinase 8-like [Malus domestica]
LOC103413591	883.13	360.02	119.85	59.4	-1.0127	8.98e-30	6.38e-28	yes	XM_008352050	PREDICTED: omega-6 fatty acid desaturase, endoplasmic reticulum isozyme 2-like [Malus domestica]
LOC103413515	0	76.17	0.001	1.96	10.9366	9.72e-25	5.53e-23	yes	XM_008351989	PREDICTED: callose synthase 1-like [Malus domestica]
LOC103413497	61.21	0	3.68	0.001	-11.8455	4.42e-16	1.52e-14	yes	XM_008351959	PREDICTED: rho GTPase-activating protein 5-like [Malus domestica]
LOC103413483	16	0	1.31	0.001	-10.3554	6.14e-05	0.000500266	yes	XM_008351944	PREDICTED: serine/threonine-protein kinase CTR1-like [Malus domestica]
LOC103413420	19.62	0	2.1	0.001	-11.0362	7.69e-06	7.66e-05	yes	XM_008351886	PREDICTED: secoisolariciresinol dehydrogenase-like, partial [Malus domestica]
LOC103413394	73	22.98	6.67	2.55	-1.38719	2.63e-05	0.000237872	yes	XM_008351860	PREDICTED: zinc finger protein CONSTANS-LIKE 13-like [Malus domestica]
LOC103413350	172.22	66.99	16.6	7.85	-1.08042	1.05e-07	1.45e-06	yes	XM_008351821	PREDICTED: 2-methyl-6-phytyl-1,4-hydroquinone methyltransferase, chloroplastic-like [Malus domestica]
LOC103413298	0	67	0.001	2.81	11.4564	9.59e-22	4.71e-20	yes	XM_008351774	PREDICTED: phytosulfokine receptor 2-like [Malus domestica]
LOC103413292	0	98.05	0.001	6.19	12.5957	1.29e-31	9.85e-30	yes	XM_008351768	PREDICTED: probable ubiquitin-conjugating enzyme E2 26 isoform X3 [Malus domestica]
LOC103413269	3.02	19	0.27	2.04	2.91754	0.000122056	0.000925733	yes	XM_008351745	PREDICTED: probable leucine-rich repeat receptor-like serine/threonine-protein kinase At5g15730 [Malus domestica]
LOC103413102	6865	1512.97	1071.59	287.15	-1.89988	0	0	yes	XM_008351592	PREDICTED: flavonol synthase/flavanone 3-hydroxylase [Malus domestica]
LOC103413068	17	49	0.67	2.33	1.7981	4.27e-06	4.5e-05	yes	XM_008351560	PREDICTED: protein kinase G11A-like [Malus domestica]
LOC103413039	16.14	0	0.25	0.001	-7.96578	6.14e-05	0.000500266	yes	XM_008351535	PREDICTED: helicase protein MOM1-like isoform X1 [Malus domestica]
LOC103413028	0	24.02	0.001	1.37	10.42	3.03e-08	4.51e-07	yes	XM_008351525	PREDICTED: 4-hydroxy-3-methylbut-2-en-1-yl diphosphate synthase, chloroplastic [Malus domestica]
LOC103412999	9.18	33.06	0.51	2.23	2.12847	2.59e-05	0.000234573	yes	XM_008351502	PREDICTED: phototropin-1-like [Malus domestica]
LOC103412978	153.68	277.52	7.06	15.51	1.13546	2.86e-15	9.17e-14	yes	XM_008351481	PREDICTED: protein TOC75-3, chloroplastic-like [Malus domestica]
LOC103412963	17.23	54.98	1.31	5.07	1.95242	2.68e-07	3.48e-06	yes	XM_008351467	PREDICTED: probable serine/threonine-protein kinase At5g41260 [Malus domestica]
LOC103412936	0	38.59	0.001	6.84	12.7398	9.47e-13	2.43e-11	yes	XM_008351441	PREDICTED: asparagine synthetase, nodule [glutamine-hydrolyzing]-like, partial [Malus domestica]
LOC103412934	272.27	58.74	24.54	6.44	-1.93	4.42e-25	2.57e-23	yes	XM_008351440	PREDICTED: mitogen-activated protein kinase kinase kinase A-like [Malus domestica]
LOC103412855	116.71	194.49	7.35	14.89	1.01853	1.63e-09	2.88e-08	yes	XM_008351373	PREDICTED: D-xylose-proton symporter-like 3, chloroplastic [Malus domestica]
LOC103412707	0	32.16	0.001	3.44	11.7482	1.2e-10	2.42e-09	yes	XM_008351243	PREDICTED: DNA-damage-repair/toleration protein DRT100-like [Malus domestica]
LOC103412563	17.53	67.57	1.32	6.17	2.22473	2.78e-10	5.37e-09	yes	XM_008351103	PREDICTED: U-box domain-containing protein 4-like [Malus domestica]
LOC103412455	20.14	1	1.83	0.11	-4.05627	4.04e-05	0.000346984	yes	XM_008351010	PREDICTED: acetolactate synthase small subunit 1, chloroplastic-like [Malus domestica]
LOC103412438	6.48	26.4	0.39	1.94	2.31451	6.7e-05	0.000542181	yes	XM_008350998	PREDICTED: polyphenol oxidase, chloroplastic-like [Malus domestica]
LOC103412425	5	205	0.53	26.53	5.64549	2.37e-62	4.19e-60	yes	XM_008350989	PREDICTED: zingipain-2-like [Malus domestica]
LOC103412396	17.47	43.72	1.69	5.13	1.60194	5.93e-05	0.000493274	yes	XM_008350964	PREDICTED: dual specificity protein kinase shkB-like isoform X1 [Malus domestica]
LOC103412269	275.59	879.65	12.22	47.44	1.95686	2.01e-96	6.2e-94	yes	XM_008350859	PREDICTED: elongation factor 2 isoform X2 [Malus domestica]
LOC103412194	50.43	94.67	6.26	14.28	1.18976	2.28e-06	2.53e-05	yes	XM_008350796	PREDICTED: monosaccharide-sensing protein 2-like [Malus domestica]
LOC103412177	0	40.29	0.001	3.65	11.8337	4.75e-13	1.26e-11	yes	XM_008350775	PREDICTED: glycine-rich cell wall structural protein 1.8-like isoform X3 [Malus domestica]
LOC103412167	83	1	3.08	0.05	-5.94486	1.2e-20	5.48e-19	yes	XM_008350762	PREDICTED: cellulose synthase A catalytic subunit 4 [UDP-forming]-like [Malus domestica]
LOC103412136	22.5	79.94	1.46	6.29	2.10709	2.57e-11	5.71e-10	yes	XM_008350733	PREDICTED: histone deacetylase 19-like [Malus domestica]
LOC103412115	7.6	60.15	0.71	6.88	3.27652	1.45e-13	4.05e-12	yes	XM_008350714	PREDICTED: cytochrome P450 87A3-like [Malus domestica]
LOC103412075	42	3	11.76	1.02	-3.52725	3.2e-08	4.75e-07	yes	XM_008350673	PREDICTED: phytosulfokines 3-like [Malus domestica]
LOC103411966	116.78	13.24	14.2	1.96	-2.85697	7.37e-18	2.89e-16	yes	XM_008350575	PREDICTED: protein HOTHEAD-like [Malus domestica]
LOC103411955	381.86	109.79	36.57	12.79	-1.51564	3.12e-25	1.83e-23	yes	XM_008350565	PREDICTED: probable rhamnose biosynthetic enzyme 1 [Malus domestica]
LOC103411947	28.19	0	3.64	0.001	-11.8297	3.03e-08	4.51e-07	yes	XM_008350557	PREDICTED: phosphoribosylformylglycinamidine cyclo-ligase, chloroplastic/mitochondrial-like [Malus domestica]
LOC103411823	75.04	4	9.61	0.62	-3.9542	6.98e-15	2.18e-13	yes	XM_008350442	PREDICTED: embryonic protein DC-8-like [Malus domestica]
LOC103411778	219	45	14.62	3.65	-2.00197	1.97e-21	9.42e-20	yes	XM_008350400	PREDICTED: probable acyl-activating enzyme 6 [Malus domestica]
LOC103411735	1704.46	4242.1	238.79	722.61	1.59747	7.63e-308	1.01e-304	yes	XM_008350366	PREDICTED: thaumatin-like protein 1a [Malus domestica]
LOC103411716	32	83	5.4	17.02	1.6562	9.81e-09	1.57e-07	yes	XM_008350353	PREDICTED: heavy metal-associated isoprenylated plant protein 26 [Malus domestica]
LOC103411657	99.73	13.61	7.9	1.31	-2.59229	1.41e-13	3.94e-12	yes	XM_008350309	PREDICTED: serine/threonine-protein phosphatase PP1 isoform X1 [Malus domestica]
LOC103411651	21	1	2.32	0.13	-4.15754	4.04e-05	0.000346984	yes	XM_008350280	PREDICTED: ethylene-responsive transcription factor TINY-like [Malus domestica]
LOC103411644	155.21	45.42	4.36	1.55	-1.49206	6.33e-11	1.33e-09	yes	XM_008350273	PREDICTED: ABC transporter G family member 35-like [Malus domestica]
LOC103411638	76	22	9.36	3.29	-1.50842	4.49e-06	4.7e-05	yes	XM_008350267	PREDICTED: acid phosphatase 1-like [Malus domestica]
LOC103411591	27.42	65.55	1.52	4.41	1.53671	1.55e-06	1.78e-05	yes	XM_008350224	PREDICTED: ATP-dependent DNA helicase 2 subunit KU80-like [Malus domestica]
LOC103411585	127.54	16.74	20.13	3.21	-2.6487	5.3e-18	2.1e-16	yes	XM_008350215	PREDICTED: glutathione reductase, cytosolic-like [Malus domestica]
LOC103411554	0	18.86	0.001	1.51	10.5603	1.93e-06	2.16e-05	yes	XM_008350181	PREDICTED: organic cation/carnitine transporter 7-like [Malus domestica]
LOC103411536	94.59	17.26	10.17	2.26	-2.16993	4.24e-11	9.12e-10	yes	XM_008350165	PREDICTED: annexin-like protein RJ4 isoform X1 [Malus domestica]
LOC103411515	0	22.09	0.001	1.5	10.5507	1.21e-07	1.64e-06	yes	XM_008350143	PREDICTED: long chain acyl-CoA synthetase 6, peroxisomal-like isoform X2 [Malus domestica]
LOC103411342	18.69	51.98	1.06	3.59	1.75992	2.49e-06	2.75e-05	yes	XM_008349982	PREDICTED: xyloglucan glycosyltransferase 4-like [Malus domestica]
LOC103411291	59.33	141.39	4.65	13.47	1.53445	1.26e-12	3.19e-11	yes	XM_008349933	PREDICTED: lysosomal alpha-mannosidase-like [Malus domestica]
LOC103411281	824.56	260.68	98.61	37.9	-1.37954	1.36e-44	1.55e-42	yes	XM_008349924	PREDICTED: GDSL esterase/lipase At2g04570-like [Malus domestica]
LOC103411269	94	14	13.2	2.39	-2.46546	1.89e-12	4.7e-11	yes	XM_008349915	PREDICTED: LOW QUALITY PROTEIN: aquaporin SIP1-1-like [Malus domestica]
LOC103411264	31.09	67.76	1.23	3.27	1.41063	4.95e-06	5.15e-05	yes	XM_008349911	PREDICTED: homeobox-leucine zipper protein HDG2-like isoform X2 [Malus domestica]
LOC103411260	52	10	5.92	1.38	-2.10093	3.29e-06	3.55e-05	yes	XM_008349906	PREDICTED: zinc finger protein HD1-like [Malus domestica]
LOC103411254	0	32.25	0.001	2.57	11.3276	6e-11	1.26e-09	yes	XM_008349899	PREDICTED: diacylglycerol kinase 5-like isoform X2 [Malus domestica]
LOC103411234	57.69	104.5	13.9	30.61	1.13892	1.15e-06	1.35e-05	yes	XM_008349882	PREDICTED: protein GLUTAMINE DUMPER 1-like [Malus domestica]
LOC103411221	3733	8093	167.58	441.73	1.39831	0	0	yes	XM_008349871	PREDICTED: probable linoleate 9S-lipoxygenase 5 [Malus domestica]
LOC103411201	73	153.5	9.37	23.95	1.3539	1.64e-11	3.71e-10	yes	XM_008349854	PREDICTED: probable calcium-binding protein CML45 [Malus domestica]
LOC103411190	36.45	73.38	2.86	7.01	1.2934	6.95e-06	7.07e-05	yes	XM_008349839	PREDICTED: 2-aminoethanethiol dioxygenase-like [Malus domestica]
LOC103411137	45.98	0	5.21	0.001	-12.3471	5.34e-12	1.27e-10	yes	XM_008349786	PREDICTED: succinate dehydrogenase [ubiquinone] iron-sulfur subunit 2, mitochondrial-like [Malus domestica]
LOC103411114	0	18	0.001	1.91	10.8994	3.85e-06	4.08e-05	yes	XM_008349771	PREDICTED: glycerophosphodiester phosphodiesterase gde1-like [Malus domestica]
LOC103411107	10.94	49.66	0.51	2.83	2.47223	1.1e-08	1.75e-07	yes	XM_008349763	PREDICTED: RING finger protein 10-like isoform X2 [Malus domestica]
LOC103411056	119	206.75	15.18	32.07	1.07905	5.01e-11	1.07e-09	yes	XM_008349706	PREDICTED: shaggy-related protein kinase kappa-like [Malus domestica]
LOC103411015	76.16	14.16	10	2.26	-2.14561	8.95e-09	1.44e-07	yes	XM_008349660	PREDICTED: REF/SRPP-like protein At1g67360 [Malus domestica]
LOC103410953	31.22	0	3.11	0.001	-11.6027	3.8e-09	6.4e-08	yes	XM_008349603	PREDICTED: cytosolic sulfotransferase 15-like [Malus domestica]
LOC103410916	28.82	67.01	1.89	5.34	1.49845	1.35e-06	1.57e-05	yes	XM_008349570	PREDICTED: mechanosensitive ion channel protein 2, chloroplastic-like isoform X2 [Malus domestica]
LOC103410894	0	15.64	0.001	1.14	10.1548	1.54e-05	0.000144506	yes	XM_008349546	PREDICTED: F-box/kelch-repeat protein At1g22040-like [Malus domestica]
LOC103410808	99.24	208.93	6.42	16.42	1.35481	2.37e-15	7.65e-14	yes	XM_008349475	PREDICTED: probable cytochrome P450 313a3 [Malus domestica]
LOC103410763	10.65	44	1.3	6.54	2.33078	2.66e-07	3.46e-06	yes	XM_008349432	PREDICTED: 54S ribosomal protein L24, mitochondrial-like [Malus domestica]
LOC103410744	31.34	0	2.85	0.001	-11.4767	3.8e-09	6.4e-08	yes	XM_008349415	PREDICTED: signal peptide peptidase [Malus domestica]
LOC103410711	44.34	76.38	2.46	5.16	1.06871	8.83e-05	0.000698668	yes	XM_008349386	PREDICTED: aspartic proteinase-like protein 2 [Malus domestica]
LOC103410688	8.35	39.8	1.26	7.29	2.5325	2.17e-07	2.87e-06	yes	XM_008349365	PREDICTED: transcription factor Maf-like [Malus domestica]
LOC103410532	90.41	162.98	5.27	11.56	1.13327	1.72e-09	3.04e-08	yes	XM_008349226	PREDICTED: probable disease resistance protein At4g33300, partial [Malus domestica]
LOC103410497	0.5	15	0.09	3.45	5.26053	3.07e-05	0.000270026	yes	XM_008349190	PREDICTED: probable calcium-binding protein CML41 isoform X1 [Malus domestica]
LOC103410452	71	22	6.42	2.42	-1.40757	3.09e-05	0.000271332	yes	XM_008349154	PREDICTED: ABC transporter B family member 13-like [Malus domestica]
LOC103410424	101	29	11.3	3.94	-1.52006	9.25e-08	1.29e-06	yes	XM_008349127	PREDICTED: thaumatin-like protein 1b [Malus domestica]
LOC103410299	42	73	1.4	2.96	1.08017	0.000125806	0.000947336	yes	XM_008349015	PREDICTED: methyltransferase-like protein 1 [Malus domestica]
LOC103410271	17.18	0	1.04	0.001	-10.0224	3.07e-05	0.000270026	yes	XM_008348999	PREDICTED: E3 ubiquitin protein ligase RIN2 [Malus domestica]
LOC103410224	83.47	139.52	4.39	8.93	1.02444	2.7e-07	3.5e-06	yes	XM_008348966	PREDICTED: conserved oligomeric Golgi complex subunit 4-like [Malus domestica]
LOC103410143	30.39	0	1.59	0.001	-10.6348	7.59e-09	1.23e-07	yes	XM_008348898	PREDICTED: vacuolar protein 8-like [Malus domestica]
LOC103409951	152.41	281	7.66	17.17	1.16447	6.82e-16	2.31e-14	yes	XM_008348729	PREDICTED: probable glycerol-3-phosphate dehydrogenase [NAD(+)] 1, cytosolic [Malus domestica]
LOC103409923	22.31	55	1.94	5.83	1.58744	4.37e-06	4.59e-05	yes	XM_008348710	PREDICTED: nuclear transcription factor Y subunit A-4-like [Malus domestica]
LOC103409886	5.16	30.12	0.41	2.93	2.8372	1.98e-06	2.22e-05	yes	XM_008348676	PREDICTED: E3 ubiquitin-protein ligase RING1-like [Malus domestica]
LOC103409790	39	77	5.39	12.93	1.26237	5.03e-06	5.22e-05	yes	XM_008348581	PREDICTED: ras-related protein RABA6a-like [Malus domestica]
LOC103409777	18.79	0	1.86	0.001	-10.8611	1.54e-05	0.000144506	yes	XM_008348569	PREDICTED: cytochrome P450 CYP736A12-like isoform X2 [Malus domestica]
LOC103409755	0	104.98	0.001	11.99	13.5495	1.04e-33	8.7e-32	yes	XM_008348552	PREDICTED: microtubule-associated protein RP/EB family member 1A-like [Malus domestica]
LOC103409739	793.15	212.75	80.1	26.12	-1.61665	3.86e-54	5.89e-52	yes	XM_008348532	PREDICTED: coatomer subunit beta'-1-like [Malus domestica]
LOC103409686	203.12	403.66	30.25	73.1	1.27294	2.67e-25	1.57e-23	yes	XM_008348494	PREDICTED: photosystem II core complex proteins psbY, chloroplastic-like [Malus domestica]
LOC103409684	73.97	20.84	7.16	2.45	-1.54718	5.18e-06	5.37e-05	yes	XM_008348492	PREDICTED: CD2 antigen cytoplasmic tail-binding protein 2-like [Malus domestica]
LOC103409654	32.06	0	3.28	0.001	-11.6795	1.9e-09	3.33e-08	yes	XM_008348467	PREDICTED: F-box/LRR-repeat protein At5g63520-like isoform X4 [Malus domestica]
LOC103409649	0	15	0.001	0.99	9.95128	3.07e-05	0.000270026	yes	XM_008348457	PREDICTED: CBS domain-containing protein CBSCBSPB1-like isoform X2 [Malus domestica]
LOC103409644	0	32.98	0.001	3.32	11.697	6e-11	1.26e-09	yes	XM_008348450	PREDICTED: SUMO-activating enzyme subunit 1A isoform X1 [Malus domestica]
LOC103409585	16.55	0	2.17	0.001	-11.0835	6.14e-05	0.000500266	yes	XM_008348401	PREDICTED: cucumber peeling cupredoxin-like [Malus domestica]
LOC103409578	59	101	4.45	9.26	1.05721	6.59e-06	6.72e-05	yes	XM_008348395	PREDICTED: zeatin O-glucosyltransferase-like [Malus domestica]
LOC103409539	69	12	4.56	0.96	-2.24793	9.13e-09	1.46e-07	yes	XM_008348365	PREDICTED: BAHD acyltransferase At5g47980-like [Malus domestica]
LOC103409522	11.73	43.89	1.45	6.58	2.18203	7.77e-07	9.44e-06	yes	XM_008348348	PREDICTED: very-long-chain enoyl-CoA reductase-like [Malus domestica]
LOC103409488	4	23.02	0.88	6.15	2.80501	2.78e-05	0.00024994	yes	XM_008348307	PREDICTED: homeobox-leucine zipper protein HAT5-like [Malus domestica]
LOC103409468	52.29	147.72	1.46	5	1.77596	3.59e-16	1.25e-14	yes	XM_008348285	PREDICTED: regulator of nonsense transcripts 1 homolog isoform X1 [Malus domestica]
LOC103409463	43.37	0	3.01	0.001	-11.5555	3.96e-11	8.54e-10	yes	XM_008348278	PREDICTED: E3 ubiquitin-protein ligase COP1-like [Malus domestica]
LOC103409453	0	14	0.001	0.94	9.87652	6.14e-05	0.000500266	yes	XM_008348268	PREDICTED: nucleolar GTP-binding protein 1-like [Malus domestica]
LOC103409441	58.5	124	2.35	6.05	1.36427	1.03e-09	1.86e-08	yes	XM_008348257	PREDICTED: disease resistance protein RPM1-like [Malus domestica]
LOC103409434	0	13.48	0.001	1.27	10.3106	0.000122627	0.000925733	yes	XM_008348252	PREDICTED: LOW QUALITY PROTEIN: probable anion transporter 5 [Malus domestica]
LOC103409417	103	247	6.25	18.23	1.54439	3.73e-21	1.76e-19	yes	XM_008348235	PREDICTED: abscisic acid 8'-hydroxylase 1-like [Malus domestica]
LOC103409416	57	97	9.13	18.89	1.04894	1.98e-05	0.000182992	yes	XM_008348234	PREDICTED: LOW QUALITY PROTEIN: transport and Golgi organization protein 2 homolog [Malus domestica]
LOC103409371	10.05	32.86	0.91	3.64	2	0.000107819	0.000838373	yes	XM_008348178	PREDICTED: GATA transcription factor 24-like isoform X2 [Malus domestica]
LOC103409318	47	85	8.37	18.41	1.13719	1.99e-05	0.000183997	yes	XM_008348127	PREDICTED: pathogenesis-related protein 1-like [Malus domestica]
LOC103409290	0	50	0.001	4.77	12.2198	2.38e-16	8.36e-15	yes	XM_008348100	PREDICTED: BAHD acyltransferase At5g47980-like [Malus domestica]
LOC103409259	0	29.75	0.001	4.12	12.0084	4.77e-10	8.95e-09	yes	XM_008348072	PREDICTED: cysteine-rich repeat secretory protein 15-like isoform X2 [Malus domestica]
LOC103409220	0	39.76	0.001	7.02	12.7773	2.38e-13	6.54e-12	yes	XM_008348034	PREDICTED: auxin-induced in root cultures protein 12-like [Malus domestica]
LOC103409129	16.02	60.25	1.41	6.47	2.19807	5.54e-09	9.19e-08	yes	XM_008347954	PREDICTED: ABSCISIC ACID-INSENSITIVE 5-like protein 2 [Malus domestica]
LOC103409090	2	22	0.37	4.91	3.73013	1.57e-06	1.8e-05	yes	XM_008347909	PREDICTED: elongation factor 2-like [Malus domestica]
LOC103409015	21.03	87.7	1.81	9.18	2.3425	9.23e-14	2.63e-12	yes	XM_008347834	PREDICTED: phenylalanine--tRNA ligase, chloroplastic/mitochondrial-like [Malus domestica]
LOC103409000	176.76	62.56	23.05	9.92	-1.21635	2.89e-09	4.97e-08	yes	XM_008347812	PREDICTED: LOW QUALITY PROTEIN: BOI-related E3 ubiquitin-protein ligase 1-like, partial [Malus domestica]
LOC103408978	79.25	29.34	5.34	2.4	-1.15381	0.000133481	0.000999443	yes	XM_008347802	PREDICTED: eukaryotic translation initiation factor 5B isoform X2 [Malus domestica]
LOC103408954	2	44	0.25	6.77	4.75916	3.67e-13	9.8e-12	yes	XM_008347768	PREDICTED: zingipain-2-like [Malus domestica]
LOC103408889	50	84	1.9	3.89	1.03377	6.8e-05	0.000549216	yes	XM_008347710	PREDICTED: protein MEI2-like 5 [Malus domestica]
LOC103408877	90	19	8.77	2.25	-1.96265	1.77e-09	3.13e-08	yes	XM_008347701	PREDICTED: very-long-chain enoyl-CoA reductase-like [Malus domestica]
LOC103408828	23	1	1.32	0.07	-4.23704	1.11e-05	0.000107836	yes	XM_008347644	PREDICTED: cationic amino acid transporter 7, chloroplastic-like isoform X1 [Malus domestica]
LOC103408762	49.36	0	8.5	0.001	-13.0532	7.17e-13	1.86e-11	yes	XM_008347588	PREDICTED: pyrophosphate--fructose 6-phosphate 1-phosphotransferase subunit beta-like [Malus domestica]
LOC103408752	43	94	2.97	7.9	1.41139	6.66e-08	9.43e-07	yes	XM_008347577	PREDICTED: inositol transporter 4-like [Malus domestica]
LOC103408745	22.64	0	2.62	0.001	-11.3554	9.64e-07	1.14e-05	yes	XM_008347570	PREDICTED: nudix hydrolase 2-like isoform X2 [Malus domestica]
LOC103408727	34.03	90.32	1.69	5.46	1.69188	6.71e-10	1.25e-08	yes	XM_008347554	PREDICTED: protein LYK5-like [Malus domestica]
LOC103408726	191	326.83	18.09	37.64	1.05707	7.29e-16	2.46e-14	yes	XM_008347553	PREDICTED: F-box protein PP2-B10-like [Malus domestica]
LOC103408692	213.67	69.51	31.46	12.44	-1.33853	1.2e-12	3.04e-11	yes	XM_008347523	PREDICTED: photosystem I reaction center subunit XI, chloroplastic-like [Malus domestica]
LOC103408654	366	119	33.81	13.36	-1.33953	2.56e-20	1.15e-18	yes	XM_008347488	PREDICTED: flavonol synthase 3-like [Malus domestica]
LOC103408644	27	121	4.06	22.11	2.44515	1.01e-19	4.41e-18	yes	XM_008347478	PREDICTED: basic proline-rich protein-like [Malus domestica]
LOC103408633	133.7	12.42	13.05	1.47	-3.15016	9.36e-22	4.62e-20	yes	XM_008347471	PREDICTED: receptor-like cytosolic serine/threonine-protein kinase RBK2 [Malus domestica]
LOC103408562	45.32	5.56	4.62	0.69	-2.74322	3.73e-07	4.77e-06	yes	XM_008347401	PREDICTED: coatomer subunit beta'-1-like [Malus domestica]
LOC103408548	0	15	0.001	0.86	9.74819	3.07e-05	0.000270026	yes	XM_008347389	PREDICTED: carboxy-terminal kinesin 2-like isoform X1 [Malus domestica]
LOC103408545	0	13.83	0.001	3.11	11.6027	6.14e-05	0.000500266	yes	XM_008347388	PREDICTED: S-formylglutathione hydrolase-like isoform X3 [Malus domestica]
LOC103408446	819	55	57.19	4.67	-3.61427	7.83e-140	3.73e-137	yes	XM_008347300	PREDICTED: cytochrome P450 77A3-like [Malus domestica]
LOC103408437	33.58	6.1	5.91	1.31	-2.17359	0.000117812	0.000909161	yes	XM_008347288	PREDICTED: 60S ribosomal protein L35a-1-like [Malus domestica]
LOC103408431	19	0	1.63	0.001	-10.6707	7.69e-06	7.66e-05	yes	XM_008347285	PREDICTED: protein IRX15-LIKE-like [Malus domestica]
LOC103408389	1213	490	185.12	90.92	-1.02579	3.15e-40	3.22e-38	yes	XM_008347246	PREDICTED: O-acyltransferase WSD1-like [Malus domestica]
LOC103408365	0	17	0.001	0.97	9.92184	7.69e-06	7.66e-05	yes	XM_008347217	PREDICTED: ankyrin repeat-containing protein At3g12360-like [Malus domestica]
LOC103408335	44	95	3.02	7.94	1.39459	8.38e-08	1.17e-06	yes	XM_008347193	PREDICTED: pyruvate kinase, cytosolic isozyme-like [Malus domestica]
LOC103408298	174	368	12.82	32.98	1.3632	1.16e-25	6.91e-24	yes	XM_008347155	PREDICTED: protein cappuccino-like [Malus domestica]
LOC103408266	48	435	5.7	62.79	3.4615	1.02e-94	3.13e-92	yes	XM_008347125	PREDICTED: protein P21-like [Malus domestica]
LOC103408191	128	26	12.98	3.2	-2.02015	4.5e-13	1.2e-11	yes	XM_008347059	PREDICTED: acyl-[acyl-carrier-protein] desaturase 6, chloroplastic-like [Malus domestica]
LOC103408186	17.88	44.15	0.87	2.62	1.59048	7.93e-05	0.000632033	yes	XM_008347054	PREDICTED: flowering time control protein FPA-like [Malus domestica]
LOC103408183	265	105	29.42	14.17	-1.05396	9.74e-11	2e-09	yes	XM_008347051	PREDICTED: chlorophyll a-b binding protein 13, chloroplastic [Malus domestica]
LOC103408176	512.36	192.26	38.64	17.63	-1.13206	1.71e-21	8.27e-20	yes	XM_008347041	PREDICTED: MLO-like protein 1 [Malus domestica]
LOC103408136	186	76	28.49	14.15	-1.00965	1.49e-07	2.01e-06	yes	XM_008347003	PREDICTED: major allergen Pru ar 1-like [Malus domestica]
LOC103408134	259.56	436.91	18.81	38.5	1.03336	6.97e-20	3.05e-18	yes	XM_008347000	PREDICTED: fumarate hydratase 1, mitochondrial [Malus domestica]
LOC103408116	14.75	0	0.87	0.001	-9.76487	0.000122627	0.000925733	yes	XM_008346988	PREDICTED: protein SCAI isoform X2 [Malus domestica]
LOC103407960	96.72	187.45	6.63	15.63	1.23724	3.79e-12	9.2e-11	yes	XM_008346834	PREDICTED: glucose-6-phosphate/phosphate translocator 1, chloroplastic-like [Malus domestica]
LOC103407933	19.72	46.44	2.69	7.7	1.51725	6.92e-05	0.000558055	yes	XM_008346807	PREDICTED: syntaxin-52-like isoform X1 [Malus domestica]
LOC103407920	116.98	47.01	11.12	5.43	-1.03413	2.54e-05	0.000230045	yes	XM_008346795	PREDICTED: zinc transporter 11-like [Malus domestica]
LOC103407916	339.39	94.34	30.46	10.3	-1.56427	1.72e-23	9.22e-22	yes	XM_008346791	PREDICTED: two-pore potassium channel 1-like isoform X1 [Malus domestica]
LOC103407823	95.61	25.08	5.01	1.6	-1.64674	4.67e-08	6.77e-07	yes	XM_008346698	PREDICTED: pentatricopeptide repeat-containing protein At2g32630-like [Malus domestica]
LOC103407818	4	309	0.45	42.06	6.54638	1.32e-98	4.25e-96	yes	XM_008346691	PREDICTED: 11-beta-hydroxysteroid dehydrogenase 1B-like [Malus domestica]
LOC103407814	69.5	124.67	3.69	8.05	1.12537	1.52e-07	2.05e-06	yes	XM_008346687	PREDICTED: BTB/POZ domain-containing protein At3g44820-like [Malus domestica]
LOC103407732	70.71	136.21	3.22	7.54	1.2275	3.26e-09	5.57e-08	yes	XM_008346615	PREDICTED: telomere repeat-binding protein 5-like isoform X1 [Malus domestica]
LOC103407728	13.44	95.22	1.06	9.12	3.10497	1.54e-19	6.57e-18	yes	XM_008346612	PREDICTED: transcription initiation factor IIA large subunit-like isoform X2 [Malus domestica]
LOC103407638	21.51	59.92	0.98	3.32	1.76033	5e-07	6.24e-06	yes	XM_008346536	PREDICTED: probable WRKY transcription factor 2 [Malus domestica]
LOC103407608	99.73	166.76	12.93	26.28	1.02324	1.83e-08	2.81e-07	yes	XM_008346509	PREDICTED: RNA-binding protein pno1-like [Malus domestica]
LOC103407607	49	12	11.57	3.45	-1.74572	6.69e-05	0.00054158	yes	XM_008346507	PREDICTED: keratin-associated protein 4-7-like [Malus domestica]
LOC103407511	323	22	38.2	3.16	-3.59558	6.98e-57	1.14e-54	yes	XM_008346431	PREDICTED: LOW QUALITY PROTEIN: 4-hydroxycoumarin synthase 1-like [Malus domestica]
LOC103407495	571	182	106.85	41.41	-1.36754	2.05e-31	1.54e-29	yes	XM_008346420	PREDICTED: non-specific lipid-transfer protein 8-like [Malus domestica]
LOC103407439	34.82	75.81	1.75	4.63	1.40366	1.85e-06	2.1e-05	yes	XM_008346378	PREDICTED: scarecrow-like protein 1 isoform X1 [Malus domestica]
LOC103407417	5.44	31.79	0.7	4.98	2.83072	6.17e-07	7.6e-06	yes	XM_008346349	PREDICTED: transcription factor TGA5-like isoform X1 [Malus domestica]
LOC103407414	239.28	77.62	23.89	9.42	-1.34261	9.03e-14	2.58e-12	yes	XM_008346345	PREDICTED: uncharacterized serine-rich protein C215.13-like [Malus domestica]
LOC103407412	89.78	33	9.59	4.29	-1.16055	4.76e-05	0.000403844	yes	XM_008346342	PREDICTED: cytosolic sulfotransferase 15-like [Malus domestica]
LOC103407408	0	24.57	0.001	2.05	11.0014	3.03e-08	4.51e-07	yes	XM_008346357	PREDICTED: ribosome maturation protein SBDS [Malus domestica]
LOC103407398	0	41.58	0.001	2.87	11.4868	1.19e-13	3.34e-12	yes	XM_008346329	PREDICTED: transketolase, chloroplastic [Malus domestica]
LOC103407355	33.2	0	2.61	0.001	-11.3498	9.53e-10	1.73e-08	yes	XM_008346291	PREDICTED: probable receptor-like protein kinase At5g39030 [Malus domestica]
LOC103407277	133	36	14.6	4.81	-1.60186	2.4e-10	4.68e-09	yes	XM_008346224	PREDICTED: sufE-like protein 2, chloroplastic [Malus domestica]
LOC103407203	1011	230	62.26	17.22	-1.85422	8.93e-82	2.22e-79	yes	XM_008346181	PREDICTED: delta(8)-fatty-acid desaturase-like [Malus domestica]
LOC103407139	0	147.2	0.001	20.73	14.3394	3.99e-47	4.88e-45	yes	XM_008346093	PREDICTED: F-box protein At5g67140 [Malus domestica]
LOC103407115	1685	639	102.55	47.28	-1.11703	8.68e-62	1.51e-59	yes	XM_008346095	PREDICTED: LOW QUALITY PROTEIN: delta(8)-fatty-acid desaturase-like [Malus domestica]
LOC103407093	3544	944	640.14	207.32	-1.62653	3.54e-226	3.33e-223	yes	XM_008346045	PREDICTED: LOW QUALITY PROTEIN: cold-shock protein CS120-like [Malus domestica]
LOC103407066	130.87	39.73	17.01	6.28	-1.43755	9.57e-09	1.53e-07	yes	XM_008346020	PREDICTED: peroxidase A2-like [Malus domestica]
LOC103407057	197	41	15.45	3.91	-1.98237	2.3e-19	9.76e-18	yes	XM_008346012	PREDICTED: cytochrome P450 CYP736A12-like [Malus domestica]
LOC103407035	290.06	56.38	35.91	8.49	-2.08055	3.54e-29	2.47e-27	yes	XM_008345993	PREDICTED: endochitinase-like [Malus domestica]
LOC103406980	44.75	98.17	1.57	4.2	1.41962	2.69e-08	4.06e-07	yes	XM_008345946	PREDICTED: alpha-aminoadipic semialdehyde synthase-like [Malus domestica]
LOC103406950	97.44	13	8.68	1.41	-2.622	1.26e-13	3.53e-12	yes	XM_008345914	PREDICTED: flavonoid 3'-monooxygenase-like, partial [Malus domestica]
LOC103406836	152.17	20.85	10.26	1.71	-2.58496	1.1e-20	5.05e-19	yes	XM_008345818	PREDICTED: flavonoid 3'-monooxygenase-like [Malus domestica]
LOC103406820	98	36.38	9.38	4.23	-1.14893	2.37e-05	0.000215863	yes	XM_008345806	PREDICTED: uncharacterized membrane protein C776.05-like [Malus domestica]
LOC103406762	16.41	0	1.31	0.001	-10.3554	6.14e-05	0.000500266	yes	XM_008345756	PREDICTED: aldehyde dehydrogenase family 2 member C4-like isoform X1 [Malus domestica]
LOC103406713	30.6	90.29	1.5	5.37	1.83996	5.71e-11	1.21e-09	yes	XM_008345708	PREDICTED: pyrophosphate-energized vacuolar membrane proton pump-like [Malus domestica]
LOC103406657	0	33.61	0.001	3.09	11.5934	3e-11	6.56e-10	yes	XM_008345660	PREDICTED: probable receptor-like protein kinase At5g47070 [Malus domestica]
LOC103406608	434	171	66.31	31.77	-1.06156	6.42e-17	2.38e-15	yes	XM_008345600	PREDICTED: 18.1 kDa class I heat shock protein-like [Malus domestica]
LOC103406597	0	59.82	0.001	2.85	11.4767	2.39e-19	1.01e-17	yes	XM_008345585	PREDICTED: kinesin-related protein 8 isoform X1 [Malus domestica]
LOC103406587	92.6	34.81	16.14	7.38	-1.12895	4.65e-05	0.000395327	yes	XM_008345573	PREDICTED: protein yippee-like At4g27745 [Malus domestica]
LOC103406577	54.59	4.52	5.84	0.59	-3.30718	5.97e-10	1.11e-08	yes	XM_008345561	PREDICTED: plastid division protein PDV1-like isoform X1 [Malus domestica]
LOC103406543	313.34	814.96	22.57	71.37	1.66091	2.12e-71	4.57e-69	yes	XM_008345531	PREDICTED: cytochrome P450 CYP82D47-like [Malus domestica]
LOC103406468	197	46.97	12.39	3.59	-1.78712	6.81e-17	2.52e-15	yes	XM_008345453	PREDICTED: cytochrome P450 714A1-like [Malus domestica]
LOC103406439	0	198.35	0.001	44.94	15.4557	3.6e-63	6.53e-61	yes	XM_008345420	PREDICTED: 40S ribosomal protein S26-1-like [Malus domestica]
LOC103406424	224.5	81.5	25.71	11.35	-1.17964	7.63e-11	1.58e-09	yes	XM_008345409	PREDICTED: ferritin-3, chloroplastic-like [Malus domestica]
LOC103406270	414	129.24	46.79	17.76	-1.39757	4.04e-24	2.21e-22	yes	XM_008345273	PREDICTED: nuclear transcription factor Y subunit B-1-like [Malus domestica]
LOC103406254	140	57	8.79	4.35	-1.01485	4.98e-06	5.18e-05	yes	XM_008345255	PREDICTED: probable pectate lyase 12 [Malus domestica]
LOC103406184	121.5	30	9.36	2.81	-1.73594	1.58e-10	3.15e-09	yes	XM_008345192	PREDICTED: probable polygalacturonase [Malus domestica]
LOC103406111	14	83	2.06	14.88	2.85266	2.95e-16	1.03e-14	yes	XM_008345128	PREDICTED: classical arabinogalactan protein 4-like [Malus domestica]
LOC103405954	33.85	393.13	2.84	40.05	3.81784	1.83e-93	5.51e-91	yes	XM_008344983	PREDICTED: S-adenosylmethionine synthase 1 [Malus domestica]
LOC103405897	17.7	0	1.65	0.001	-10.6883	3.07e-05	0.000270026	yes	XM_008344923	PREDICTED: ALA-interacting subunit 5-like [Malus domestica]
LOC103405880	1.58	25.65	0.1	1.88	4.23266	1.14e-07	1.56e-06	yes	XM_008344898	PREDICTED: kinesin light chain 3 isoform X1 [Malus domestica]
LOC103405863	42.88	99.06	3.79	10.64	1.48923	5.02e-09	8.38e-08	yes	XM_008344878	PREDICTED: phospholipase A1-IIdelta-like [Malus domestica]
LOC103405857	71.99	20.87	5.36	1.89	-1.50385	1.14e-05	0.000110673	yes	XM_008344873	PREDICTED: shaggy-related protein kinase zeta isoform X2 [Malus domestica]
LOC103405856	39.36	5.73	7.26	1.29	-2.4926	9.15e-06	9e-05	yes	XM_008344869	PREDICTED: 60S ribosomal protein L11-like isoform X1 [Malus domestica]
LOC103405838	47	111	3.9	11.19	1.52066	4.07e-10	7.73e-09	yes	XM_008344850	PREDICTED: U-box domain-containing protein 21-like [Malus domestica]
LOC103405764	141	53	19.54	8.93	-1.1297	6.46e-07	7.92e-06	yes	XM_008344789	PREDICTED: early nodulin-20-like [Malus domestica]
LOC103405754	21.57	0	2.09	0.001	-11.0293	1.93e-06	2.16e-05	yes	XM_008344780	PREDICTED: probable carboxylesterase 8 [Malus domestica]
LOC103405751	1569	299	241.15	55.87	-2.10979	2.57e-145	1.35e-142	yes	XM_008344775	PREDICTED: STS14 protein [Malus domestica]
LOC103405716	36	0	1.82	0.001	-10.8297	2.39e-10	4.66e-09	yes	XM_008344744	PREDICTED: DNA excision repair protein ERCC-6-like 2 [Malus domestica]
LOC103405697	47	148.67	2.62	10.08	1.94386	3.03e-18	1.21e-16	yes	XM_008344724	PREDICTED: phosphatidylinositol 3,4,5-trisphosphate 3-phosphatase and dual-specificity protein phosphatase PTEN [Malus domestica]
LOC103405681	15.49	0	0.9	0.001	-9.81378	0.000122627	0.000925733	yes	XM_008344711	YTH domain-contained RNA binding protein 6 [Malus domestica]
LOC103405663	14.38	49.19	1.02	4.26	2.06228	2.9e-07	3.76e-06	yes	XM_008344685	PREDICTED: probable ubiquitin-conjugating enzyme E2 25 [Malus domestica]
LOC103405648	15	0	1.18	0.001	-10.2046	0.000122627	0.000925733	yes	XM_008344671	PREDICTED: leucine-rich repeat extensin-like protein 4 [Malus domestica]
LOC103405642	0	41.54	0.001	2.86	11.4818	2.38e-13	6.54e-12	yes	XM_008344662	PREDICTED: probable transcription factor GLK1 isoform X1 [Malus domestica]
LOC103405636	250	96	20.43	9.54	-1.09863	6.44e-11	1.35e-09	yes	XM_008344656	PREDICTED: tyrosine aminotransferase-like [Malus domestica]
LOC103405572	157	37	12.74	3.65	-1.8034	5.16e-14	1.5e-12	yes	XM_008344585	PREDICTED: probable WRKY transcription factor 40 [Malus domestica]
LOC103405570	1	21	0.05	1.32	4.72247	3.01e-06	3.28e-05	yes	XM_008344583	PREDICTED: seed biotin-containing protein SBP65-like [Malus domestica]
LOC103405494	0	49.12	0.001	2.59	11.3387	4.74e-16	1.63e-14	yes	XM_008344504	PREDICTED: thyroid hormone receptor-associated protein 3-like isoform X4 [Malus domestica]
LOC103405445	86	142	3.27	6.57	1.0066	3.47e-07	4.46e-06	yes	XM_008344447	PREDICTED: golgin candidate 5 [Malus domestica]
LOC103405428	53	354	3.26	26.44	3.01978	3.01e-68	5.89e-66	yes	XM_008344425	PREDICTED: ankyrin repeat-containing protein At5g02620-like [Malus domestica]
LOC103405377	74	25.67	4.24	1.79	-1.2441	9.7e-05	0.000761817	yes	XM_008344360	PREDICTED: uncharacterized membrane protein At1g16860-like [Malus domestica]
LOC103405375	0	14.57	0.001	1.68	10.7142	3.07e-05	0.000270026	yes	XM_008344359	PREDICTED: probable nucleoside diphosphate kinase 5 isoform X2 [Malus domestica]
LOC103405364	26	188	1.8	15.79	3.13294	1.07e-38	1.05e-36	yes	XM_008344349	PREDICTED: cytochrome P450 71A1-like [Malus domestica]
LOC103405268	142	18	20.77	3.2	-2.69836	5.93e-20	2.61e-18	yes	XM_008344243	PREDICTED: cysteine-rich repeat secretory protein 38-like [Malus domestica]
LOC103405162	158.58	63.12	13.85	6.7	-1.04765	4.52e-07	5.73e-06	yes	XM_008344123	PREDICTED: GDSL esterase/lipase At4g10955-like [Malus domestica]
LOC103405151	32.38	4.39	6.31	1.04	-2.60106	2.27e-05	0.000207549	yes	XM_008344117	PREDICTED: glutathione S-transferase F9-like [Malus domestica]
LOC103405145	34	69	1.68	4.14	1.30117	1.38e-05	0.000132904	yes	XM_008344111	PREDICTED: regulatory protein NPR3-like [Malus domestica]
LOC103405143	51.51	87.02	3.18	6.52	1.03585	4.77e-05	0.000404536	yes	XM_008344110	PREDICTED: WD repeat-containing protein 26-like [Malus domestica]
LOC103405141	33.96	0	3.81	0.001	-11.8956	4.77e-10	8.95e-09	yes	XM_008344106	PREDICTED: reticulon-like protein B8 [Malus domestica]
LOC103405119	0	17	0.001	0.71	9.47168	7.69e-06	7.66e-05	yes	XM_008344082	PREDICTED: protein FAR1-RELATED SEQUENCE 2 isoform X1 [Malus domestica]
LOC103405034	2	29	0.08	1.44	4.16993	1.57e-08	2.43e-07	yes	XM_008344007	PREDICTED: calcium-transporting ATPase 12, plasma membrane-type-like [Malus domestica]
LOC103405000	0	17	0.001	0.55	9.10329	7.69e-06	7.66e-05	yes	XM_008343970	PREDICTED: histidine kinase 2 isoform X3 [Malus domestica]
LOC103404998	16.85	0	1.48	0.001	-10.5314	3.07e-05	0.000270026	yes	XM_008343965	PREDICTED: probable serine/threonine-protein kinase WNK11 [Malus domestica]
LOC103404981	30	1	3.02	0.12	-4.65344	8.82e-07	1.06e-05	yes	XM_008343942	PREDICTED: fasciclin-like arabinogalactan protein 7 [Malus domestica]
LOC103404840	0	34.21	0.001	2.41	11.2348	1.5e-11	3.42e-10	yes	XM_008343811	PREDICTED: cellulose synthase-like protein H1 isoform X3 [Malus domestica]
LOC103404802	0	13.44	0.001	0.65	9.3443	0.000122627	0.000925733	yes	XM_008343767	PREDICTED: homeobox-leucine zipper protein HDG2 isoform X1 [Malus domestica]
LOC103404791	221.54	67.54	24.49	9.08	-1.43143	2.99e-14	8.85e-13	yes	XM_008343751	PREDICTED: peroxidase 3-like [Malus domestica]
LOC103404767	398	689	37.7	79.36	1.07385	1e-31	7.77e-30	yes	XM_008343725	PREDICTED: rRNA biogenesis protein rrp36-like [Malus domestica]
LOC103404734	0	25.14	0.001	1.54	10.5887	1.52e-08	2.36e-07	yes	XM_008343692	PREDICTED: protein STRUBBELIG-RECEPTOR FAMILY 3 isoform X1 [Malus domestica]
LOC103404695	63.57	115.24	16	35.27	1.14037	3.54e-07	4.54e-06	yes	XM_008343630	PREDICTED: cinnamoyl-CoA reductase 2-like [Malus domestica]
LOC103404667	35	6	4	0.83	-2.26882	7.13e-05	0.000572492	yes	XM_008343605	PREDICTED: RING-H2 zinc finger protein RHA4a [Malus domestica]
LOC103404662	9.08	122	0.45	7.28	4.01594	1.45e-31	1.09e-29	yes	XM_008343596	PREDICTED: exocyst complex component EXO70A1-like [Malus domestica]
LOC103404648	0	25.98	0.001	2.13	11.0566	7.59e-09	1.23e-07	yes	XM_008343578	PREDICTED: COBRA-like protein 1 isoform X2 [Malus domestica]
LOC103404630	280	95	16.05	6.62	-1.27767	6.75e-15	2.11e-13	yes	XM_008343554	PREDICTED: 3-oxoacyl-[acyl-carrier-protein] synthase I, chloroplastic-like [Malus domestica]
LOC103404534	132	46	10.85	4.6	-1.23799	1.83e-07	2.44e-06	yes	XM_008343463	PREDICTED: ankyrin-3-like [Malus domestica]
LOC103404503	0	28.71	0.001	2.93	11.5167	9.53e-10	1.73e-08	yes	XM_008343446	PREDICTED: GDSL esterase/lipase At4g10955 [Malus domestica]
LOC103404490	18.54	0	1.75	0.001	-10.7731	1.54e-05	0.000144506	yes	XM_008343411	PREDICTED: EID1-like F-box protein 2 [Malus domestica]
LOC103404469	35.02	66.66	2.38	5.51	1.21109	6.88e-05	0.000555157	yes	XM_008343381	PREDICTED: SNF1-related protein kinase catalytic subunit alpha KIN10 isoform X1 [Malus domestica]
LOC103404456	50.83	5.25	3.19	0.4	-2.99548	2.38e-08	3.62e-07	yes	XM_008343369	PREDICTED: KH domain-containing protein At4g18375-like isoform X2 [Malus domestica]
LOC103404453	1	43	0.15	7.61	5.66486	2.99e-14	8.85e-13	yes	XM_008343365	PREDICTED: probable calcium-binding protein CML45 [Malus domestica]
LOC103404418	6.8	40.48	0.57	4.14	2.8606	7.88e-09	1.27e-07	yes	XM_008343321	PREDICTED: 2-aminoethanethiol dioxygenase-like [Malus domestica]
LOC103404387	182	11	9.15	0.67	-3.77154	6.4e-34	5.4e-32	yes	XM_008343289	PREDICTED: endoglucanase 6 [Malus domestica]
LOC103404378	0	13.68	0.001	0.53	9.04985	6.14e-05	0.000500266	yes	XM_008343279	PREDICTED: alpha-mannosidase 2x-like [Malus domestica]
LOC103404367	9	33	0.51	2.28	2.16046	2.59e-05	0.000234573	yes	XM_008343267	PREDICTED: U-box domain-containing protein 40-like [Malus domestica]
LOC103404335	0	33.81	0.001	5.12	12.3219	3e-11	6.56e-10	yes	XM_008343235	PREDICTED: carbonic anhydrase 2-like isoform X1 [Malus domestica]
LOC103404306	107	38	5.12	2.21	-1.2121	4.48e-06	4.68e-05	yes	XM_008343203	PREDICTED: probable galactinol--sucrose galactosyltransferase 5 [Malus domestica]
LOC103404260	83	23	5.46	1.84	-1.5692	1.53e-06	1.77e-05	yes	XM_008343156	PREDICTED: beta-1,4-mannosyl-glycoprotein 4-beta-N-acetylglucosaminyltransferase [Malus domestica]
LOC103404253	322	120	26.94	12.21	-1.14169	1.88e-14	5.66e-13	yes	XM_008343148	PREDICTED: GDSL esterase/lipase At5g14450 [Malus domestica]
LOC103404223	9.06	45.06	0.45	2.7	2.58496	7.78e-09	1.26e-07	yes	XM_008343120	PREDICTED: transcription factor GTE8-like [Malus domestica]
LOC103404199	60	229	5.72	26.53	2.21354	1.33e-31	1.02e-29	yes	XM_008343087	PREDICTED: triacylglycerol lipase 2-like [Malus domestica]
LOC103404128	0	22.05	0.001	1.47	10.5216	1.21e-07	1.64e-06	yes	XM_008342987	PREDICTED: calcium-binding mitochondrial carrier protein SCaMC-3-like isoform X1 [Malus domestica]
LOC103404052	4	51.13	0.48	7.5	3.96578	2.41e-13	6.64e-12	yes	XM_008342906	PREDICTED: early nodulin-75-like [Malus domestica]
LOC103404032	143.99	38.41	11.67	3.79	-1.62253	1.66e-11	3.76e-10	yes	XM_008342891	PREDICTED: adenylyl-sulfate kinase 3 isoform X1 [Malus domestica]
LOC103403994	2.58	21.19	0.41	4.06	3.30778	1.96e-05	0.000181704	yes	XM_008342853	PREDICTED: MADS-box protein SVP-like [Malus domestica]
LOC103403990	110.15	40.71	5.82	2.62	-1.15145	7.2e-06	7.3e-05	yes	XM_008342845	PREDICTED: nucleolar GTP-binding protein 1-like [Malus domestica]
LOC103403961	1	20.53	0.16	3.96	4.62936	5.78e-06	5.95e-05	yes	XM_008342808	PREDICTED: calmodulin-like protein 11 isoform X2 [Malus domestica]
LOC103403947	324	107	52.08	20.91	-1.31654	9.29e-18	3.62e-16	yes	XM_008342793	PREDICTED: early light-induced protein 1, chloroplastic-like [Malus domestica]
LOC103403945	0	28.06	0.001	1.61	10.6528	1.9e-09	3.33e-08	yes	XM_008342791	PREDICTED: dymeclin-like isoform X1 [Malus domestica]
LOC103403884	88.5	27.37	7.73	2.91	-1.40945	2.69e-06	2.95e-05	yes	XM_008342737	PREDICTED: LOB domain-containing protein 37-like [Malus domestica]
LOC103403867	43	80	4.13	9.35	1.17882	1.47e-05	0.000140585	yes	XM_008342719	PREDICTED: peroxidase 51-like [Malus domestica]
LOC103403833	16.98	0	2.05	0.001	-11.0014	3.07e-05	0.000270026	yes	XM_008342684	PREDICTED: ribonucleoside-diphosphate reductase small chain A-like isoform X2 [Malus domestica]
LOC103403791	0	224.02	0.001	46.73	15.5121	3.61e-71	7.68e-69	yes	XM_008342630	PREDICTED: acyl carrier protein 1, chloroplastic-like isoform X1 [Malus domestica]
LOC103403789	93.22	183.19	7.37	17.62	1.25748	3.05e-12	7.5e-11	yes	XM_008342624	tubby-like F-box protein 3 [Malus domestica]
LOC103403784	4.93	53.66	0.4	5.27	3.71973	2.78e-13	7.6e-12	yes	XM_008342619	PREDICTED: lipase-like isoform X1 [Malus domestica]
LOC103403776	0	84.14	0.001	12.05	13.5567	3.93e-27	2.5e-25	yes	XM_008342611	PREDICTED: probable esterase KAI2 [Malus domestica]
LOC103403769	15.77	50.27	0.7	2.7	1.94753	1.15e-06	1.35e-05	yes	XM_008342601	PREDICTED: cullin-1-like isoform X2 [Malus domestica]
LOC103403717	1671.18	149.85	227.74	24.83	-3.19723	1.01e-245	1.07e-242	yes	XM_008342554	PREDICTED: 60S ribosomal protein L19-1-like [Malus domestica]
LOC103403589	327	81	15.3	4.61	-1.73069	6.56e-26	3.99e-24	yes	XM_008342436	PREDICTED: two-component response regulator-like PRR95 [Malus domestica]
LOC103403579	218	79	47.34	20.86	-1.18232	1.25e-10	2.52e-09	yes	XM_008342426	PREDICTED: protein PROTON GRADIENT REGULATION 5, chloroplastic [Malus domestica]
LOC103403561	46	0	4.63	0.001	-12.1768	5.34e-12	1.27e-10	yes	XM_008342402	PREDICTED: chitinase-like protein 2 [Malus domestica]
LOC103403529	80	137	2.99	6.22	1.05677	1.82e-07	2.43e-06	yes	XM_008342370	PREDICTED: villin-4 [Malus domestica]
LOC103403526	791	316	84.55	41.07	-1.04172	3.59e-28	2.35e-26	yes	XM_008342368	PREDICTED: transcription factor bHLH147-like [Malus domestica]
LOC103403523	18.82	0	0.85	0.001	-9.73132	1.54e-05	0.000144506	yes	XM_008342365	PREDICTED: flowering time control protein FCA-like isoform X3 [Malus domestica]
LOC103403474	83	14	8.98	1.84	-2.28701	2.96e-10	5.69e-09	yes	XM_008342322	PREDICTED: L-lactate dehydrogenase B [Malus domestica]
LOC103403436	17.24	0	1.44	0.001	-10.4919	3.07e-05	0.000270026	yes	XM_008342278	PREDICTED: alcohol dehydrogenase [NADP(+)]-like [Malus domestica]
LOC103403430	0	26	0.001	1.28	10.3219	7.59e-09	1.23e-07	yes	XM_008342270	PREDICTED: inactive leucine-rich repeat receptor-like serine/threonine-protein kinase At1g60630 [Malus domestica]
LOC103403389	0	17.08	0.001	1.52	10.5699	7.69e-06	7.66e-05	yes	XM_008342207	transcription factor DIVARICATA [Malus domestica]
LOC103403376	0	22	0.001	1	9.96578	1.21e-07	1.64e-06	yes	XM_008342186	PREDICTED: katanin p80 WD40 repeat-containing subunit B1 homolog isoform X1 [Malus domestica]
LOC103403313	40	0	3.68	0.001	-11.8455	1.5e-11	3.42e-10	yes	XM_008342129	PREDICTED: protein IRX15-LIKE-like [Malus domestica]
LOC103403298	3075	719	433.14	123.14	-1.81453	1.1e-215	9.4e-213	yes	XM_008342117	PREDICTED: glutathione S-transferase U17-like [Malus domestica]
LOC103403277	0	137.34	0.001	20.77	14.3422	7.53e-44	8.33e-42	yes	XM_008342097	PREDICTED: NAC transcription factor 29-like [Malus domestica]
LOC103403205	715	1192	66.76	135.32	1.01932	1.02e-47	1.28e-45	yes	XM_008342034	NAC transcription factor 25-like [Malus domestica]
LOC103403201	220.69	84.29	19.88	9.23	-1.10692	4.93e-10	9.25e-09	yes	XM_008342032	PREDICTED: bidirectional sugar transporter N3-like [Malus domestica]
LOC103403173	0	20.25	0.001	1.85	10.8533	4.82e-07	6.02e-06	yes	XM_008342006	PREDICTED: squamosa promoter-binding-like protein 2 [Malus domestica]
LOC103403124	241	93	18.69	8.77	-1.09162	1.7e-10	3.39e-09	yes	XM_008341950	PREDICTED: scopoletin glucosyltransferase-like [Malus domestica]
LOC103403046	0	22.85	0.001	1.92	10.9069	1.21e-07	1.64e-06	yes	XM_008341860	PREDICTED: alpha-galactosidase mel1 isoform X2 [Malus domestica]
LOC103403045	0	55	0.001	1.82	10.8297	7.53e-18	2.94e-16	yes	XM_008341857	PREDICTED: alpha-glucan water dikinase 1, chloroplastic-like isoform X1 [Malus domestica]
LOC103403041	135.37	3.24	12.82	0.37	-5.11473	3.6e-30	2.6e-28	yes	XM_008341852	PREDICTED: homeobox protein knotted-1-like 6 [Malus domestica]
LOC103403039	9.14	36.95	0.41	2.03	2.30778	3.39e-06	3.66e-05	yes	XM_008341849	PREDICTED: protein NSP-INTERACTING KINASE 3-like isoform X2 [Malus domestica]
LOC103403015	23.93	59.94	1.44	4.4	1.61143	2.26e-06	2.51e-05	yes	XM_008341816	PREDICTED: serine/threonine-protein kinase OSR1-like isoform X3 [Malus domestica]
LOC103403002	540	202	32.01	14.56	-1.13651	9.05e-23	4.67e-21	yes	XM_008341797	PREDICTED: probable carotenoid cleavage dioxygenase 4, chloroplastic [Malus domestica]
LOC103402997	0	31.41	0.001	1.77	10.7895	1.2e-10	2.42e-09	yes	XM_008341788	PREDICTED: potassium transporter 6-like [Malus domestica]
LOC103402987	53	4	8.46	0.78	-3.43911	4.08e-10	7.76e-09	yes	XM_008341779	PREDICTED: MLP-like protein 423 [Malus domestica]
LOC103402964	0.11	51	0.001	1.63	10.6707	1.19e-16	4.31e-15	yes	XM_008341752	PREDICTED: paired amphipathic helix protein Sin3-like 4 isoform X1 [Malus domestica]
LOC103402962	75	24	6.05	2.35	-1.36427	2.25e-05	0.000205635	yes	XM_008341748	PREDICTED: transcription factor MYB1R1 [Malus domestica]
LOC103402959	11	51	0.45	2.56	2.50815	3.73e-09	6.35e-08	yes	XM_008341747	PREDICTED: UPF0392 protein RCOM_0530710-like [Malus domestica]
LOC103402909	0	25.4	0.001	3.92	11.9366	1.52e-08	2.36e-07	yes	XM_008341694	PREDICTED: ran guanine nucleotide release factor-like [Malus domestica]
LOC103402908	64	13	4.62	1.14	-2.01886	2.68e-07	3.48e-06	yes	XM_008341692	PREDICTED: transcription factor TCP15-like [Malus domestica]
LOC103402823	13.71	61.57	0.77	4.22	2.45431	1.14e-10	2.32e-09	yes	XM_008341589	PREDICTED: probable inactive purple acid phosphatase 1 [Malus domestica]
LOC103402784	23	0	1.65	0.001	-10.6883	9.64e-07	1.14e-05	yes	XM_008341543	PREDICTED: cytochrome P450 CYP749A22-like [Malus domestica]
LOC103402729	59.14	131.4	2.29	6.2	1.43692	9.28e-11	1.91e-09	yes	XM_008341497	PREDICTED: probable disease resistance protein At5g66900 [Malus domestica]
LOC103402727	164.82	46.39	13.59	4.65	-1.54724	3.65e-12	8.94e-11	yes	XM_008341483	leucoanthocyanidin reductase-like [Malus domestica]
LOC103402726	355	139	30.78	14.65	-1.07109	2.28e-14	6.84e-13	yes	XM_008341482	PREDICTED: AP2/ERF and B3 domain-containing transcription factor RAV1 [Malus domestica]
LOC103402701	0	13.08	0.001	0.58	9.17991	0.000122627	0.000925733	yes	XM_008341455	PREDICTED: probable disease resistance protein At5g66900 [Malus domestica]
LOC103402699	625.37	209.8	94.11	38.39	-1.29362	1.45e-31	1.09e-29	yes	XM_008341450	PREDICTED: ribulose bisphosphate carboxylase small chain, chloroplastic-like [Malus domestica]
LOC103402675	34	6	4.87	1.04	-2.22734	0.000117812	0.000909161	yes	XM_008341427	PREDICTED: zinc finger protein 6 [Malus domestica]
LOC103402629	42	82	3.42	8.11	1.24571	4.39e-06	4.6e-05	yes	XM_008341370	PREDICTED: MATE efflux family protein 5-like [Malus domestica]
LOC103402598	52.37	103.09	2.67	6.38	1.25672	1.73e-07	2.32e-06	yes	XM_008341339	PREDICTED: auxin efflux carrier component 3 isoform X2 [Malus domestica]
LOC103402594	1274	455	105.25	45.7	-1.20355	4.03e-54	6.12e-52	yes	XM_008341335	PREDICTED: serine carboxypeptidase-like 50 [Malus domestica]
LOC103402497	84.55	25.29	17.32	6.3	-1.45902	2.5e-06	2.75e-05	yes	XM_008341249	PREDICTED: ras-related protein RABD1-like [Malus domestica]
LOC103402452	118.75	10.41	20.48	2.18	-3.23182	3.29e-20	1.46e-18	yes	XM_008341202	PREDICTED: 17.3 kDa class II heat shock protein-like [Malus domestica]
LOC103402416	0	17.11	0.001	1.95	10.9293	7.69e-06	7.66e-05	yes	XM_008341167	PREDICTED: bromodomain-containing protein 4-like [Malus domestica]
LOC103402383	38.97	79.54	1.78	4.41	1.3089	2.43e-06	2.69e-05	yes	XM_008341131	PREDICTED: phosphatidylinositol 4-phosphate 5-kinase 7-like [Malus domestica]
LOC103402314	59.06	105.34	3.6	7.81	1.11733	1.85e-06	2.11e-05	yes	XM_008341052	PREDICTED: probable dolichyl pyrophosphate Man9GlcNAc2 alpha-1,3-glucosyltransferase [Malus domestica]
LOC103402296	68	17	8.53	2.59	-1.71959	2.54e-06	2.8e-05	yes	XM_008341034	PREDICTED: TMV resistance protein N-like [Malus domestica]
LOC103402210	130.11	245.31	12.02	27.55	1.19662	1.19e-14	3.63e-13	yes	XM_008340953	PREDICTED: protein AIG1-like [Malus domestica]
LOC103402203	0	19.37	0.001	1.76	10.7814	9.64e-07	1.14e-05	yes	XM_008340943	PREDICTED: F-box protein CPR30 [Malus domestica]
LOC103402179	276	53	39.52	9.23	-2.09818	3.83e-28	2.5e-26	yes	XM_008340918	PREDICTED: pathogen-related protein-like [Malus domestica]
LOC103402164	17.63	50	1.03	3.55	1.78517	2.71e-06	2.97e-05	yes	XM_008340900	PREDICTED: serine/threonine-protein kinase HT1-like isoform X1 [Malus domestica]
LOC103402161	36	4	2.78	0.38	-2.87101	4.34e-06	4.57e-05	yes	XM_008340898	PREDICTED: histidine decarboxylase-like [Malus domestica]
LOC103402159	88.43	28.04	6.94	2.68	-1.3727	4.83e-06	5.03e-05	yes	XM_008340895	PREDICTED: transcription factor VIP1-like [Malus domestica]
LOC103402155	0	15	0.001	0.64	9.32193	3.07e-05	0.000270026	yes	XM_008340890	PREDICTED: TMV resistance protein N-like isoform X1 [Malus domestica]
LOC103402151	64.22	117.51	1.89	4.21	1.15543	2.15e-07	2.85e-06	yes	XM_008340889	PREDICTED: eukaryotic translation initiation factor 5B-like [Malus domestica]
LOC103402090	30.24	0	1.12	0.001	-10.1293	7.59e-09	1.23e-07	yes	XM_008340830	PREDICTED: cellulose synthase A catalytic subunit 4 [UDP-forming] isoform X1 [Malus domestica]
LOC103402038	0	17.46	0.001	1.16	10.1799	3.85e-06	4.08e-05	yes	XM_008340791	PREDICTED: sucrose transport protein SUC4-like [Malus domestica]
LOC103401987	6.4	35	0.29	1.95	2.74935	2.57e-07	3.34e-06	yes	XM_008340720	PREDICTED: probable ubiquitin-like-specific protease 2B isoform X1 [Malus domestica]
LOC103401959	21.75	0	1.59	0.001	-10.6348	1.93e-06	2.16e-05	yes	XM_008340687	PREDICTED: pyridoxine/pyridoxamine 5'-phosphate oxidase 1, chloroplastic isoform X2 [Malus domestica]
LOC103401914	0	14.86	0.001	0.92	9.84549	3.07e-05	0.000270026	yes	XM_008340639	PREDICTED: beta-amylase 7 isoform X1 [Malus domestica]
LOC103401906	10.4	52.9	0.18	1.1	2.61143	1.25e-09	2.24e-08	yes	XM_008340629	PREDICTED: mediator of RNA polymerase II transcription subunit 12 [Malus domestica]
LOC103401898	1524	442	108.39	38.22	-1.50383	5.12e-89	1.43e-86	yes	XM_008340616	PREDICTED: probable glycerol-3-phosphate acyltransferase 8 [Malus domestica]
LOC103401870	286	488	17.81	36.94	1.0525	1.51e-22	7.74e-21	yes	XM_008340584	PREDICTED: probable eukaryotic translation initiation factor 5-1 [Malus domestica]
LOC103401841	670.34	233.31	80.24	33.96	-1.24049	1.17e-31	9.03e-30	yes	XM_008340552	PREDICTED: photosystem II 22 kDa protein, chloroplastic-like [Malus domestica]
LOC103401840	2095	5428	139.39	439.1	1.65542	0	0	yes	XM_008340554	PREDICTED: anthocyanidin 3-O-glucosyltransferase 5-like [Malus domestica]
LOC103401808	406.69	160.16	31.2	14.94	-1.06237	6.04e-16	2.05e-14	yes	XM_008340526	PREDICTED: anthocyanidin 3-O-glucosyltransferase 5-like [Malus domestica]
LOC103401798	209.31	66.84	21.92	8.51	-1.36502	9.22e-13	2.37e-11	yes	XM_008340519	PREDICTED: anthocyanidin 3-O-glucosyltransferase 5-like [Malus domestica]
LOC103401771	92	152	15.09	30.31	1.0062	1.66e-07	2.23e-06	yes	XM_008340491	PREDICTED: casein kinase I isoform alpha-like [Malus domestica]
LOC103401766	0	91.59	0.001	5.12	12.3219	1.59e-29	1.13e-27	yes	XM_008340486	PREDICTED: protein phosphatase 2C 16-like [Malus domestica]
LOC103401732	38.84	81.72	1.93	4.94	1.35591	8.01e-07	9.7e-06	yes	XM_008340454	PREDICTED: auxilin-related protein 2 isoform X1 [Malus domestica]
LOC103401700	15.15	0	2.22	0.001	-11.1163	0.000122627	0.000925733	yes	XM_008340417	PREDICTED: ubiquitin carboxyl-terminal hydrolase 27-like isoform X1 [Malus domestica]
LOC103401676	0	19.84	0.001	1.48	10.5314	9.64e-07	1.14e-05	yes	XM_008340388	PREDICTED: splicing factor U2af large subunit A-like isoform X1 [Malus domestica]
LOC103401652	149	59	26.4	12.71	-1.05457	1.22e-06	1.42e-05	yes	XM_008340365	PREDICTED: protein RALF-like 24 [Malus domestica]
LOC103401596	0	36.05	0.001	3.24	11.6618	3.78e-12	9.17e-11	yes	XM_008340313	PREDICTED: F-box protein At5g07610-like [Malus domestica]
LOC103401550	25.89	0	3.08	0.001	-11.5887	1.21e-07	1.64e-06	yes	XM_008340266	PREDICTED: probable mannitol dehydrogenase [Malus domestica]
LOC103401537	105.13	255.97	5.34	15.82	1.56684	2.74e-22	1.38e-20	yes	XM_008340251	PREDICTED: probable 1-deoxy-D-xylulose-5-phosphate synthase 2, chloroplastic isoform X1 [Malus domestica]
LOC103401509	34	78	2.04	5.69	1.47986	4.57e-07	5.78e-06	yes	XM_008340226	PREDICTED: MLO-like protein 6 [Malus domestica]
LOC103401506	24.37	60.3	1.97	5.94	1.59227	2.26e-06	2.51e-05	yes	XM_008340217	PREDICTED: adenylyl-sulfate kinase 1, chloroplastic-like isoform X1 [Malus domestica]
LOC103401407	14.39	44.49	0.64	2.42	1.91886	3.29e-06	3.55e-05	yes	XM_008340125	PREDICTED: U-box domain-containing protein 5-like [Malus domestica]
LOC103401379	0	19.06	0.001	1.28	10.3219	1.93e-06	2.16e-05	yes	XM_008340093	PREDICTED: zeaxanthin epoxidase, chloroplastic isoform X1 [Malus domestica]
LOC103401316	24.54	0	0.78	0.001	-9.60733	2.41e-07	3.15e-06	yes	XM_008340026	PREDICTED: homeobox protein HAT3.1-like isoform X1 [Malus domestica]
LOC103401181	0	40.49	0.001	3.46	11.7566	4.75e-13	1.26e-11	yes	XM_008339905	PREDICTED: splicing factor U2af large subunit B isoform X3 [Malus domestica]
LOC103401165	0.07	785.5	0.01	137.06	13.7425	5.88e-244	5.68e-241	yes	XM_008339889	PREDICTED: dehydrin DHN2-like isoform X2 [Malus domestica]
LOC103401163	23.18	0	1.23	0.001	-10.2644	4.82e-07	6.02e-06	yes	XM_008339875	PREDICTED: scarecrow-like protein 4 [Malus domestica]
LOC103401154	7134	2042	1063.72	370.2	-1.52274	0	0	yes	XM_008339870	PREDICTED: dehydrin DHN2-like [Malus domestica]
LOC103401148	0	61	0.001	3.33	11.7013	1.2e-19	5.2e-18	yes	XM_008339862	PREDICTED: U-box domain-containing protein 5-like [Malus domestica]
LOC103401144	111	2390	15.95	417.47	4.71004	0	0	yes	XM_008339860	PREDICTED: dehydrin Xero 1-like [Malus domestica]
LOC103401116	29	1	2.2	0.09	-4.61143	1.65e-06	1.89e-05	yes	XM_008339830	PREDICTED: ATPase family gene 2 protein-like [Malus domestica]
LOC103401110	28	3	3	0.39	-2.94342	6.02e-05	0.00049996	yes	XM_008339825	PREDICTED: peroxidase 72-like [Malus domestica]
LOC103401044	34.76	69.91	2.16	5.29	1.29224	1.69e-05	0.000157392	yes	XM_008339749	PREDICTED: aspartic proteinase-like protein 1 [Malus domestica]
LOC103401043	8.66	60.79	0.71	6.02	3.08387	7.56e-13	1.96e-11	yes	XM_008339748	PREDICTED: probable protein phosphatase 2C 46 [Malus domestica]
LOC103401022	208.17	37	23.43	5.06	-2.21115	5.35e-23	2.8e-21	yes	XM_008339725	PREDICTED: ethylene-responsive transcription factor 1A-like [Malus domestica]
LOC103401005	69	114	2.94	5.91	1.00734	4.65e-06	4.85e-05	yes	XM_008339708	PREDICTED: protein GRIP [Malus domestica]
LOC103400948	0	21.24	0.001	3.04	11.5699	2.41e-07	3.15e-06	yes	XM_008339647	PREDICTED: MOB kinase activator-like 1 isoform X1 [Malus domestica]
LOC103400926	88	25	9.96	3.44	-1.53374	7.8e-07	9.47e-06	yes	XM_008339617	PREDICTED: dehydration-responsive protein RD22-like [Malus domestica]
LOC103400922	21	116.21	1.34	9.01	2.74929	2.22e-21	1.06e-19	yes	XM_008339615	PREDICTED: aldehyde dehydrogenase family 7 member A1 [Malus domestica]
LOC103400917	17.1	0	1.54	0.001	-10.5887	3.07e-05	0.000270026	yes	XM_008339608	PREDICTED: oligouridylate-binding protein 1-like isoform X2 [Malus domestica]
LOC103400914	12	36	1.41	5.13	1.86326	3.93e-05	0.000339071	yes	XM_008339605	PREDICTED: ethylene-responsive transcription factor ERF017 [Malus domestica]
LOC103400912	0	24.73	0.001	0.84	9.71425	3.03e-08	4.51e-07	yes	XM_008339603	PREDICTED: auxin response factor 19-like isoform X2 [Malus domestica]
LOC103400903	127	36	16	5.51	-1.53795	1.34e-09	2.39e-08	yes	XM_008339592	PREDICTED: peroxiredoxin Q, chloroplastic [Malus domestica]
LOC103400901	82.75	0	3.82	0.001	-11.8994	6.03e-22	2.99e-20	yes	XM_008339588	PREDICTED: sucrose synthase [Malus domestica]
LOC103400898	57	94	1.93	3.88	1.00746	4.86e-05	0.000411259	yes	XM_008339583	PREDICTED: phosphoinositide phosphatase SAC3 [Malus domestica]
LOC103400796	0	33	0.001	2	10.9658	6e-11	1.26e-09	yes	XM_008339469	PREDICTED: inactive protein kinase SELMODRAFT_444075-like isoform X1 [Malus domestica]
LOC103400755	0	29.53	0.001	1.05	10.0362	4.77e-10	8.95e-09	yes	XM_008339415	PREDICTED: dentin sialophosphoprotein isoform X1 [Malus domestica]
LOC103400745	6.03	43.77	0.66	5.79	3.13303	1.34e-09	2.39e-08	yes	XM_008339404	PREDICTED: vacuolar protein sorting-associated protein 32 homolog 2-like [Malus domestica]
LOC103400712	104	310	9.18	33.25	1.85679	1.27e-33	1.05e-31	yes	XM_008339375	PREDICTED: protein phosphatase 2C 56-like [Malus domestica]
LOC103400695	6	262	0.46	24.49	5.73442	3.5e-80	8.57e-78	yes	XM_008339360	PREDICTED: vacuolar-processing enzyme-like [Malus domestica]
LOC103400651	0	27	0.001	1.1	10.1033	3.8e-09	6.4e-08	yes	XM_008339315	PREDICTED: histone-lysine N-methyltransferase ATX2 isoform X1 [Malus domestica]
LOC103400641	0	20	0.001	1.29	10.3332	9.64e-07	1.14e-05	yes	XM_008339300	PREDICTED: protein ROOT PRIMORDIUM DEFECTIVE 1 [Malus domestica]
LOC103400638	0	15.33	0.001	2.07	11.0154	3.07e-05	0.000270026	yes	XM_008339290	PREDICTED: probable RNA methyltransferase At5g51130 [Malus domestica]
LOC103400622	33.18	63.06	3.58	8.26	1.20618	9.7e-05	0.000761817	yes	XM_008339275	PREDICTED: 30S ribosomal protein S1, chloroplastic isoform X2 [Malus domestica]
LOC103400618	174	68	10.13	4.81	-1.07453	8.84e-08	1.23e-06	yes	XM_008339269	PREDICTED: transcription factor bHLH77 [Malus domestica]
LOC103400588	82.63	8.1	6.34	0.76	-3.06041	6.61e-14	1.91e-12	yes	XM_008339240	PREDICTED: aldehyde dehydrogenase family 2 member C4-like [Malus domestica]
LOC103400576	0	16.51	0.001	0.9	9.81378	7.69e-06	7.66e-05	yes	XM_008339229	PREDICTED: VIN3-like protein 1 isoform X1 [Malus domestica]
LOC103400558	0	315.47	0.001	52.88	15.6904	8.81e-100	2.92e-97	yes	XM_008339209	PREDICTED: ras-related protein RHN1-like isoform X1 [Malus domestica]
LOC103400509	724.79	203.98	78.57	26.89	-1.54691	1.21e-46	1.47e-44	yes	XM_008339190	PREDICTED: (+)-neomenthol dehydrogenase-like isoform X1 [Malus domestica]
LOC103400493	34.5	66.5	3.35	7.84	1.22669	4.06e-05	0.000348794	yes	XM_008339151	PREDICTED: thaumatin-like protein 1 [Malus domestica]
LOC103400483	22	59.7	0.34	1.11	1.70695	5e-07	6.24e-06	yes	XM_008339136	PREDICTED: dnaJ homolog subfamily C GRV2-like isoform X1 [Malus domestica]
LOC103400476	22.75	0	1	0.001	-9.96578	9.64e-07	1.14e-05	yes	XM_008339129	PREDICTED: transcriptional corepressor LEUNIG-like isoform X4 [Malus domestica]
LOC103400464	38	77	2.08	5.12	1.29956	2.85e-06	3.11e-05	yes	XM_008339115	uncharacterized LOC103400464 [Malus domestica]
LOC103400439	0	20	0.001	1.57	10.6165	9.64e-07	1.14e-05	yes	XM_008339090	PREDICTED: F-box/kelch-repeat protein At1g55270-like [Malus domestica]
LOC103400403	418	139	44.35	17.93	-1.30656	3.5e-22	1.75e-20	yes	XM_008339052	PREDICTED: blue copper protein-like [Malus domestica]
LOC103400400	30.56	0	0.91	0.001	-9.82972	7.59e-09	1.23e-07	yes	XM_008339049	PREDICTED: WD repeat-containing protein 11-like isoform X3 [Malus domestica]
LOC103400373	21.68	0	2.34	0.001	-11.1923	1.93e-06	2.16e-05	yes	XM_008339018	AP2 domain class transcription factor [Malus domestica]
LOC103400239	201	78	27.83	13.13	-1.08377	5.47e-09	9.08e-08	yes	XM_008338897	PREDICTED: chaperone protein dnaJ 11, chloroplastic-like [Malus domestica]
LOC103400136	20	56.24	2.15	7.36	1.77537	5.94e-07	7.32e-06	yes	XM_008338817	PREDICTED: DNA excision repair protein ERCC-8-like [Malus domestica]
LOC103400066	301	503	10.67	21.68	1.0228	3.43e-22	1.72e-20	yes	XM_008338757	PREDICTED: probable sucrose-phosphate synthase 1 [Malus domestica]
LOC103400019	111	33	11.04	3.99	-1.46828	6.66e-08	9.43e-07	yes	XM_008338700	PREDICTED: chitotriosidase-1 [Malus domestica]
TCONS_00045044	9	149	1.13	22.8	4.33464	1.06e-39	1.07e-37	yes	TCONS_00045044	PREDICTED: LOW QUALITY PROTEIN: transcription factor MYB90-like [Malus domestica]
