# Supplementary material for: The R2R3-type MYB transcription factor MdMYB90-like is responsible for the enhanced skin color of an apple bud sport mutant
Source: Hortic Res. 2021 Jul 1;8:156. doi: 10.1038/s41438-021-00590-3 (PMC8245648; doi:10.1038/s41438-021-00590-3)
Supplement: Supplementary file 4 — DEGs in O2-vs-M2 group samples [file 41438_2021_590_MOESM4_ESM.xlsx]

## Sheet: Sheet1
Table S3. DEGs in O2-vs-M2 group samples
gene_id	O2_count	M2_count	O2_fpkm	M2_fpkm	log2(FC)	Pvalue	FDR	significant	Symbol	Description
LOC103407928	0	2536.9	0.001	394.92	18.5912	0	0	yes	XM_008346802	PREDICTED: 40S ribosomal protein S8-like [Malus domestica]
LOC103420447	0	1981.57	0.001	271.28	18.0494	0	0	yes	XM_008358513	PREDICTED: ATP synthase subunit O, mitochondrial-like [Malus domestica]
LOC103421295	0	478.82	0.001	207.58	17.6633	2.42e-97	2.05e-95	yes	XM_008359323	PREDICTED: 60S ribosomal protein L30-like [Malus domestica]
LOC103418392	0	1114.21	0.001	183.64	17.4865	3.92e-220	9.65e-218	yes	XM_008356531	PREDICTED: 14-3-3-like protein GF14 kappa isoform X2 [Malus domestica]
LOC103413502	0	1040.73	0.001	164.88	17.3311	2.67e-206	6.16e-204	yes	XM_008351963	PREDICTED: ubiquitin-conjugating enzyme E2 variant 1D [Malus domestica]
LOC103449276	0	468.33	0.001	152.62	17.2196	7.83e-95	6.29e-93	yes	XM_008388559	PREDICTED: calvin cycle protein CP12-1, chloroplastic-like [Malus domestica]
LOC103402609	0	676.5	0.001	126.35	16.9471	2.05e-136	2.61e-134	yes	XM_008341349	PREDICTED: heavy metal-associated isoprenylated plant protein 26-like [Malus domestica]
LOC103403024	0	588.3	0.001	126.18	16.9451	7.48e-119	8.28e-117	yes	XM_008341828	PREDICTED: ADP-ribosylation factor 2 isoform X1 [Malus domestica]
LOC103409779	0	397.75	0.001	124.79	16.9291	5.97e-81	3.81e-79	yes	XM_008348571	PREDICTED: NADH dehydrogenase [ubiquinone] 1 beta subcomplex subunit 10-B-like [Malus domestica]
LOC103432223	0	673.02	0.001	123.76	16.9172	1.38e-135	1.73e-133	yes	XM_008370406	PREDICTED: histone H2A variant 1 [Malus domestica]
LOC103410626	0	1043.49	0.001	99.92	16.6085	7.69e-207	1.79e-204	yes	XM_008349312	PREDICTED: zinc transporter 4, chloroplastic-like [Malus domestica]
LOC103405141	0	814.3	0.001	99.91	16.6083	9.17e-163	1.47e-160	yes	XM_008344105	PREDICTED: reticulon-like protein B8 [Malus domestica]
LOC103418526	0	732.71	0.001	97.42	16.5719	9.82e-147	1.41e-144	yes	XM_008356642	PREDICTED: dnaJ protein homolog [Malus domestica]
LOC103451981	0	328.21	0.001	69.87	16.0924	2.81e-67	1.44e-65	yes	XM_008391440	PREDICTED: ADP-ribosylation factor 2 isoform X1 [Malus domestica]
LOC103448154	0	1408.07	0.001	61.64	15.9116	2.91e-276	1.04e-273	yes	XM_008387407	PREDICTED: protein argonaute 4 [Malus domestica]
LOC103413381	0	255.97	0.001	49.55	15.5966	5.76e-53	2.26e-51	yes	XM_008351850	PREDICTED: elongation factor 1-delta-like isoform X1 [Malus domestica]
LOC103406953	0	177	0.001	48.7	15.5716	7.24e-37	1.89e-35	yes	XM_008345916	PREDICTED: aldehyde dehydrogenase family 7 member A1-like, partial [Malus domestica]
LOC103448339	0	566.25	0.001	47.24	15.5277	7.26e-114	7.54e-112	yes	XM_008387581	PREDICTED: probable GPI-anchored adhesin-like protein PGA55 [Malus domestica]
LOC103422465	0	333.16	0.001	46.64	15.5093	2.11e-68	1.11e-66	yes	XM_008360528	PREDICTED: derlin-2.2-like [Malus domestica]
LOC103446207	0	508.84	0.001	46.22	15.4962	7.34e-103	6.76e-101	yes	XM_008385282	PREDICTED: probable purine permease 9 isoform X1 [Malus domestica]
LOC103402999	0	222.1	0.001	46.12	15.4931	3.33e-46	1.1e-44	yes	XM_008341793	PREDICTED: serine/arginine-rich splicing factor RSZ21-like isoform X2 [Malus domestica]
LOC103414559	0	449.35	0.001	45.88	15.4856	8.17e-92	6.27e-90	yes	XM_008352931	PREDICTED: S-adenosylmethionine synthase 2 [Malus domestica]
LOC103405852	0	370.41	0.001	45.88	15.4856	6.01e-76	3.5e-74	yes	XM_008344865	PREDICTED: ras-related protein Rab11D-like [Malus domestica]
LOC103403041	0	438	0.001	45.31	15.4675	5.11e-89	3.77e-87	yes	XM_008341851	PREDICTED: homeobox protein knotted-1-like 6 [Malus domestica]
LOC103406738	0	270.35	0.001	44.92	15.4551	6.37e-55	2.63e-53	yes	XM_008345736	PREDICTED: 26S proteasome non-ATPase regulatory subunit 12 homolog A-like [Malus domestica]
LOC103427506	0	411.17	0.001	43.54	15.4101	4.95e-84	3.35e-82	yes	XM_008365562	PREDICTED: ethylene-responsive transcription factor 5-like [Malus domestica]
LOC103403791	0	222.44	0.001	42.04	15.3595	3.33e-46	1.1e-44	yes	XM_008342630	PREDICTED: acyl carrier protein 1, chloroplastic-like isoform X1 [Malus domestica]
LOC103409091	0	779	0.001	41.85	15.3529	5.4e-156	8.29e-154	yes	XM_008347911	PREDICTED: ETHYLENE INSENSITIVE 3-like 1 protein [Malus domestica]
LOC103401241	0	319	0.001	41.04	15.3247	5e-65	2.45e-63	yes	XM_008339949	PREDICTED: E3 ubiquitin-protein ligase RNF185-like [Malus domestica]
LOC103427164	0	414.01	0.001	40.99	15.323	7.14e-85	4.9e-83	yes	XM_008365236	PREDICTED: allene oxide synthase-like isoform X2 [Malus domestica]
LOC103424236	0	886.53	0.001	39.92	15.2848	1.57e-176	2.81e-174	yes	XM_008362324	PREDICTED: 1,4-alpha-glucan-branching enzyme 1, chloroplastic/amyloplastic-like isoform X1 [Malus domestica]
LOC103420008	0	199.16	0.001	39.41	15.2663	7.87e-41	2.27e-39	yes	XM_008358084	PREDICTED: histone H1-like [Malus domestica]
LOC103436814	0	196.4	0.001	38.97	15.2501	2.06e-41	6.07e-40	yes	XM_008375264	PREDICTED: MOB kinase activator-like 1 [Malus domestica]
LOC103451064	0	376.63	0.001	36.21	15.1441	2.37e-77	1.42e-75	yes	XM_008390494	PREDICTED: probable low-specificity L-threonine aldolase 1 isoform X1 [Malus domestica]
LOC103441968	0	252.54	0.001	35.52	15.1163	4.06e-52	1.56e-50	yes	XM_008380683	PREDICTED: uncharacterized RNA-binding protein C1827.05c [Malus domestica]
LOC103450984	0	202.1	0.001	34.71	15.0831	2.14e-41	6.3e-40	yes	XM_008390398	PREDICTED: superoxide dismutase [Cu-Zn] 1-like [Malus domestica]
LOC103452027	0	179	0.001	34.51	15.0747	3.77e-37	9.87e-36	yes	XM_008391500	PREDICTED: 14 kDa proline-rich protein DC2.15-like [Malus domestica]
LOC103441665	0	227.47	0.001	34.04	15.0549	2.45e-47	8.27e-46	yes	XM_008380358	PREDICTED: MADS-box protein JOINTLESS-like [Malus domestica]
LOC103403377	0	470.93	0.001	32.99	15.0097	2.17e-95	1.76e-93	yes	XM_008342189	PREDICTED: pyruvate kinase, cytosolic isozyme [Malus domestica]
LOC103424548	0	212.48	0.001	30.86	14.9135	6.13e-44	1.93e-42	yes	XM_008362628	PREDICTED: NEP1-interacting protein-like 2 isoform X1 [Malus domestica]
LOC103433154	0	474.8	0.001	30.81	14.9111	3.16e-96	2.59e-94	yes	XM_008371385	PREDICTED: protein NRT1/ PTR FAMILY 6.1-like [Malus domestica]
LOC103426213	0	392.63	0.001	30.33	14.8885	7.87e-80	4.9e-78	yes	XM_008364307	PREDICTED: aspartic proteinase PCS1-like [Malus domestica]
LOC103446980	0	458.85	0.001	30.07	14.876	1.33e-92	1.04e-90	yes	XM_008386154	PREDICTED: ruBisCO large subunit-binding protein subunit beta, chloroplastic [Malus domestica]
LOC103440477	0	438.7	0.001	29.91	14.8683	2.68e-89	1.99e-87	yes	XM_008379166	PREDICTED: nucleobase-ascorbate transporter 3-like [Malus domestica]
LOC103401474	0	399.23	0.001	28.59	14.8032	3.13e-81	2.02e-79	yes	XM_008340180	PREDICTED: metal transporter Nramp3-like [Malus domestica]
LOC103417975	0	298.15	0.001	28.27	14.787	2.12e-61	9.77e-60	yes	XM_008356133	PREDICTED: protein SRG1-like [Malus domestica]
LOC103413641	0	73.63	0.001	27.08	14.7249	4.76e-16	5.1e-15	yes	XM_008352095	PREDICTED: cyclin-C1-2-like [Malus domestica]
LOC103431292	0	166.99	0.001	26.84	14.7121	2.56e-34	6.18e-33	yes	XM_008369430	PREDICTED: MFP1 attachment factor 1-like [Malus domestica]
LOC103405942	0	401.29	0.001	26.74	14.7067	8.63e-82	5.58e-80	yes	XM_008344972	PREDICTED: coatomer subunit delta-like [Malus domestica]
LOC103403784	0	301.9	0.001	26.68	14.7035	3.01e-62	1.42e-60	yes	XM_008342618	PREDICTED: lipase-like isoform X1 [Malus domestica]
LOC103424476	0	335.46	0.001	26.5	14.6937	5.76e-69	3.05e-67	yes	XM_008362560	PREDICTED: auxin transporter-like protein 2 [Malus domestica]
LOC103430685	0	248.53	0.001	25.99	14.6657	5.47e-51	2.04e-49	yes	XM_008368839	PREDICTED: probable protein phosphatase 2C 39 [Malus domestica]
LOC103419695	0	85.06	0.001	25.62	14.645	1.25e-18	1.55e-17	yes	XM_008357791	PREDICTED: amidase 1-like [Malus domestica]
LOC103411230	0	143.65	0.001	24.91	14.6044	4.71e-30	9.79e-29	yes	XM_008349878	PREDICTED: U3 small nucleolar ribonucleoprotein protein IMP3 [Malus domestica]
LOC103435446	0	160.62	0.001	24.87	14.6021	4.83e-34	1.15e-32	yes	XM_008373843	PREDICTED: vesicle transport protein GOT1B-like [Malus domestica]
LOC103407912	0	310	0.001	24.78	14.5969	4.63e-63	2.2e-61	yes	XM_008346788	PREDICTED: polyadenylate-binding protein RBP47B'-like [Malus domestica]
LOC103431790	0	429.32	0.001	24.31	14.5693	4.62e-87	3.26e-85	yes	XM_008369959	PREDICTED: stromal 70 kDa heat shock-related protein, chloroplastic-like [Malus domestica]
LOC103412519	0	253	0.001	23.66	14.5302	4.06e-52	1.56e-50	yes	XM_008351065	PREDICTED: probable pyruvate, phosphate dikinase regulatory protein, chloroplastic [Malus domestica]
LOC103428991	0	248.9	0.001	23.43	14.5161	2.85e-51	1.08e-49	yes	XM_008367133	PREDICTED: B2 protein-like [Malus domestica]
LOC103455835	0	384.3	0.001	23.42	14.5155	7.17e-78	4.33e-76	yes	XM_008395431	PREDICTED: far upstream element-binding protein 2 isoform X1 [Malus domestica]
LOC103444588	0	567.92	0.001	23.39	14.5136	3.84e-114	4.01e-112	yes	XM_008383540	PREDICTED: alpha,alpha-trehalose-phosphate synthase [UDP-forming] 6 [Malus domestica]
LOC103429245	0	280.37	0.001	23.37	14.5124	1.87e-57	7.96e-56	yes	XM_008367391	PREDICTED: bifunctional aspartate aminotransferase and glutamate/aspartate-prephenate aminotransferase-like isoform X1 [Malus domestica]
LOC103441925	0	136.93	0.001	23.29	14.5074	1.24e-28	2.43e-27	yes	XM_008380642	PREDICTED: probable signal peptidase complex subunit 2 [Malus domestica]
LOC103440663	0	233	0.001	23.24	14.5043	1.32e-47	4.54e-46	yes	XM_008379353	PREDICTED: mRNA-decapping enzyme subunit 2-like isoform X1 [Malus domestica]
LOC103402800	0.02	363.79	0.001	22.85	14.4799	2.91e-74	1.66e-72	yes	XM_008341556	PREDICTED: NAC domain-containing protein 78-like isoform X1 [Malus domestica]
LOC103432829	0	332.09	0.001	22.58	14.4628	4.03e-68	2.09e-66	yes	XM_008371033	PREDICTED: phosphoinositide phospholipase C 2-like isoform X2 [Malus domestica]
LOC103418465	0	154.67	0.001	22.33	14.4467	1.29e-32	2.93e-31	yes	XM_008356596	PREDICTED: protein FLC EXPRESSOR [Malus domestica]
LOC103417826	0	112.65	0.001	21.66	14.4027	4.55e-24	7.35e-23	yes	XM_008355985	PREDICTED: protein LOW PSII ACCUMULATION 2, chloroplastic-like isoform X1 [Malus domestica]
LOC103436977	0	182.64	0.001	21.59	14.3981	5.31e-38	1.42e-36	yes	XM_008375441	PREDICTED: hyoscyamine 6-dioxygenase-like isoform X1 [Malus domestica]
LOC103445962	0	227.85	0.001	21.19	14.3711	2.45e-47	8.27e-46	yes	XM_008385014	PREDICTED: transcription factor GTE1 isoform X2 [Malus domestica]
LOC103444539	0	236.09	0.001	21.1	14.365	3.61e-48	1.26e-46	yes	XM_008383487	PREDICTED: F-box protein SKP2A [Malus domestica]
LOC103436846	0	112	0.001	20.89	14.3505	8.77e-24	1.4e-22	yes	XM_008375291	PREDICTED: dolichol phosphate-mannose biosynthesis regulatory protein-like [Malus domestica]
LOC103452189	0	260.7	0.001	20.84	14.3471	8.17e-54	3.28e-52	yes	XM_008391703	PREDICTED: pyruvate dehydrogenase E1 component subunit beta-1, mitochondrial [Malus domestica]
LOC103430779	0	255	0.001	20.43	14.3184	1.1e-52	4.3e-51	yes	XM_008368923	PREDICTED: protein pleiotropic regulatory locus 1-like [Malus domestica]
LOC103421771	0	73.6	0.001	20.21	14.3028	4.76e-16	5.1e-15	yes	XM_008359815	PREDICTED: ribose-phosphate pyrophosphokinase 4-like [Malus domestica]
LOC103429307	0	205.56	0.001	19.82	14.2747	3.05e-42	9.18e-41	yes	XM_008367456	PREDICTED: serine racemase-like isoform X1 [Malus domestica]
LOC103433918	0	191.27	0.001	19.59	14.2578	5.45e-40	1.53e-38	yes	XM_008372213	PREDICTED: ATP-dependent Clp protease proteolytic subunit-related protein 3, chloroplastic [Malus domestica]
LOC103424289	0	320.28	0.001	19.48	14.2497	2.62e-65	1.29e-63	yes	XM_008362377	PREDICTED: BEL1-like homeodomain protein 1 [Malus domestica]
LOC103454166	0	332.2	0.001	19.43	14.246	4.03e-68	2.09e-66	yes	XM_008393755	PREDICTED: BEL1-like homeodomain protein 1 [Malus domestica]
LOC103437681	0	173.97	0.001	19.14	14.2243	5.13e-36	1.31e-34	yes	XM_008376203	PREDICTED: uncharacterized methyltransferase At1g78140, chloroplastic-like isoform X1 [Malus domestica]
LOC103428302	0	165.65	0.001	19.03	14.216	4.91e-34	1.17e-32	yes	XM_008366402	PREDICTED: hypersensitive-induced response protein 1 isoform X3 [Malus domestica]
LOC103437166	0	498	0.001	18.89	14.2053	1.23e-100	1.11e-98	yes	XM_008375624	PREDICTED: probable E3 ubiquitin ligase SUD1 [Malus domestica]
LOC103409034	0	226.93	0.001	18.62	14.1846	2.45e-47	8.27e-46	yes	XM_008347855	PREDICTED: phosphoglycerate kinase, chloroplastic [Malus domestica]
LOC103439020	0	193	0.001	18.61	14.1838	1.47e-40	4.22e-39	yes	XM_008377566	PREDICTED: splicing factor 3B subunit 4 [Malus domestica]
LOC103407119	0	263.74	0.001	18.52	14.1768	1.16e-54	4.74e-53	yes	XM_008346069	PREDICTED: succinate dehydrogenase [ubiquinone] flavoprotein subunit 1, mitochondrial [Malus domestica]
LOC103415518	0	230	0.001	18.43	14.1698	6.63e-48	2.29e-46	yes	XM_008353843	PREDICTED: 2-oxoisovalerate dehydrogenase subunit alpha 2, mitochondrial-like [Malus domestica]
LOC103411536	0	158.87	0.001	18.37	14.1651	9.32e-34	2.2e-32	yes	XM_008350170	PREDICTED: annexin-like protein RJ4 isoform X2 [Malus domestica]
TCONS_00059571	0	77	0.001	18.27	14.1572	1.27e-16	1.42e-15	yes	TCONS_00059571	PREDICTED: UDP-glycosyltransferase 76C3-like [Malus domestica]
LOC103438591	0	248.82	0.001	18.24	14.1548	2.85e-51	1.08e-49	yes	XM_008377118	PREDICTED: 3'-5' exoribonuclease 1-like [Malus domestica]
LOC103438090	0	195.59	0.001	17.99	14.1349	3.97e-41	1.16e-39	yes	XM_008376633	PREDICTED: TPR repeat-containing thioredoxin TDX isoform X2 [Malus domestica]
LOC103429660	0	287.78	0.001	17.93	14.1301	3.81e-59	1.68e-57	yes	XM_008367792	PREDICTED: transcription factor GTE12-like isoform X1 [Malus domestica]
LOC103452374	0	118	0.001	17.7	14.1115	3.27e-25	5.61e-24	yes	XM_008391867	PREDICTED: probable alpha-galactosidase [Malus domestica]
LOC103444509	0	186.53	0.001	17.5	14.0951	7.47e-39	2.04e-37	yes	XM_008383439	PREDICTED: urease accessory protein F [Malus domestica]
LOC103407414	0	200.1	0.001	17.38	14.0851	4.11e-41	1.2e-39	yes	XM_008346344	PREDICTED: uncharacterized serine-rich protein C215.13-like [Malus domestica]
LOC103400647	0	221	0.001	17.24	14.0735	6.39e-46	2.09e-44	yes	XM_008339307	PREDICTED: probable protein phosphatase 2C 33 [Malus domestica]
LOC103417587	0	127.52	0.001	17.13	14.0642	2.29e-26	4.11e-25	yes	XM_008355762	PREDICTED: (+)-neomenthol dehydrogenase-like isoform X1 [Malus domestica]
LOC103449566	0	332	0.001	17.01	14.0541	4.03e-68	2.09e-66	yes	XM_008388891	PREDICTED: BEL1-like homeodomain protein 1 [Malus domestica]
LOC103406726	0	42.63	0.001	16.89	14.0439	1.11e-09	7.2e-09	yes	XM_008345717	PREDICTED: NHP2-like protein 1 [Malus domestica]
LOC103410740	0	161.67	0.001	16.86	14.0413	3.46e-33	7.99e-32	yes	XM_008349408	PREDICTED: eukaryotic translation initiation factor 3 subunit L-like [Malus domestica]
LOC103433155	0	141.66	0.001	16.71	14.0284	9.06e-30	1.87e-28	yes	XM_008371389	PREDICTED: mediator-associated protein 2-like [Malus domestica]
LOC103400639	0	208.65	0.001	16.69	14.0267	4.33e-43	1.33e-41	yes	XM_008339291	PREDICTED: casein kinase I-like [Malus domestica]
LOC103431889	0	94.93	0.001	16.64	14.0224	8.42e-20	1.13e-18	yes	XM_008370064	PREDICTED: 60S ribosomal protein L17-2-like [Malus domestica]
LOC103421401	0	120.51	0.001	16.56	14.0154	8.76e-26	1.53e-24	yes	XM_008359430	PREDICTED: uncharacterized RNA-binding protein C1827.05c [Malus domestica]
LOC103406711	0	160.47	0.001	16.54	14.0137	4.83e-34	1.15e-32	yes	XM_008345702	PREDICTED: protein SRG1-like [Malus domestica]
LOC103456075	0	185.94	0.001	16.03	13.9685	7.47e-39	2.04e-37	yes	XM_008395704	PREDICTED: oligouridylate-binding protein 1B-like [Malus domestica]
LOC103409522	0	114.25	0.001	15.81	13.9485	2.36e-24	3.87e-23	yes	XM_008348349	PREDICTED: very-long-chain enoyl-CoA reductase-like [Malus domestica]
LOC103443524	0	196.59	0.001	15.79	13.9467	2.06e-41	6.07e-40	yes	XM_008382396	PREDICTED: serine/threonine-protein kinase HT1-like [Malus domestica]
LOC103428845	0	331.27	0.001	15.72	13.9403	4.03e-68	2.09e-66	yes	XM_008366968	EIN3 binding F-box 1 [Malus domestica]
LOC103445731	0	99	0.001	15.63	13.932	1.19e-20	1.65e-19	yes	XM_008384754	PREDICTED: probable acyl-activating enzyme 6 [Malus domestica]
LOC103420809	0	199.34	0.001	15.53	13.9228	7.87e-41	2.27e-39	yes	XM_008358849	PREDICTED: V-type proton ATPase subunit H-like [Malus domestica]
LOC103448306	0	40.17	0.001	15.28	13.8994	4.18e-09	2.57e-08	yes	XM_008387551	PREDICTED: small nuclear ribonucleoprotein E-like isoform X2 [Malus domestica]
LOC103448625	0	136.51	0.001	15.25	13.8965	2.38e-28	4.63e-27	yes	XM_008387887	PREDICTED: F-box protein FBW2 [Malus domestica]
LOC103401142	0	153	0.001	15.17	13.8889	2.49e-32	5.58e-31	yes	XM_008339853	PREDICTED: pheophytinase, chloroplastic isoform X1 [Malus domestica]
LOC103436862	0	492.07	0.001	14.97	13.8698	3.03e-99	2.61e-97	yes	XM_008375315	PREDICTED: pleiotropic drug resistance protein 1-like isoform X1 [Malus domestica]
LOC103427265	0	337.26	0.001	14.82	13.8553	3.01e-69	1.61e-67	yes	XM_008365332	PREDICTED: protein argonaute 4-like [Malus domestica]
LOC103427148	0	72	0.001	14.78	13.8514	1.78e-15	1.84e-14	yes	XM_008365219	PREDICTED: probable S-adenosylmethionine-dependent methyltransferase At5g38780 [Malus domestica]
LOC103423024	0	110.84	0.001	14.59	13.8327	1.69e-23	2.69e-22	yes	XM_008361094	PREDICTED: cytochrome c-type biogenesis ccda-like chloroplastic protein [Malus domestica]
LOC103403776	0	111.87	0.001	14.51	13.8248	8.77e-24	1.4e-22	yes	XM_008342611	PREDICTED: probable esterase KAI2 [Malus domestica]
LOC103430547	0	60.06	0.001	14.47	13.8208	1.24e-12	1.06e-11	yes	XM_008368694	PREDICTED: solute carrier family 40 member 2-like [Malus domestica]
LOC103430742	0	73.74	0.001	14.43	13.8168	4.76e-16	5.1e-15	yes	XM_008368889	PREDICTED: signal recognition particle 19 kDa protein-like [Malus domestica]
LOC103430993	0	162.38	0.001	14.39	13.8128	1.81e-33	4.22e-32	yes	XM_008369139	PREDICTED: enoyl-[acyl-carrier-protein] reductase [NADH] 1, chloroplastic-like isoform X1 [Malus domestica]
LOC103448395	0	80.35	0.001	14.21	13.7946	1.76e-17	2.05e-16	yes	XM_008387654	PREDICTED: autophagy-related protein 8C-like [Malus domestica]
LOC103437141	0	116	0.001	14.21	13.7946	1.22e-24	2.03e-23	yes	XM_008375592	PREDICTED: thylakoid lumenal protein At1g12250, chloroplastic isoform X1 [Malus domestica]
LOC103438049	0	129.13	0.001	14.18	13.7916	1.19e-26	2.17e-25	yes	XM_008376584	PREDICTED: probable S-adenosylmethionine-dependent methyltransferase At5g38780 [Malus domestica]
LOC103415869	0	182.27	0.001	14.16	13.7895	5.31e-38	1.42e-36	yes	XM_008354149	PREDICTED: WD-40 repeat-containing protein MSI4-like [Malus domestica]
LOC103435930	0	143.8	0.001	14.11	13.7844	4.71e-30	9.79e-29	yes	XM_008374363	PREDICTED: pyruvate decarboxylase 2-like [Malus domestica]
LOC103443795	0	135.21	0.001	14.01	13.7742	4.58e-28	8.76e-27	yes	XM_008382692	PREDICTED: E3 ubiquitin-protein ligase RING1-like [Malus domestica]
LOC103431929	0	153.24	0.001	13.96	13.769	2.49e-32	5.58e-31	yes	XM_008370103	PREDICTED: UDP-glycosyltransferase 85A2-like [Malus domestica]
LOC103409435	0	214.41	0.001	13.93	13.7659	3.2e-44	1.02e-42	yes	XM_008348249	PREDICTED: urea-proton symporter DUR3-like, partial [Malus domestica]
LOC103434273	0	161.94	0.001	13.82	13.7545	3.46e-33	7.99e-32	yes	XM_008372606	PREDICTED: basic leucine zipper and W2 domain-containing protein 2 isoform X1 [Malus domestica]
LOC103410599	0	182	0.001	13.82	13.7545	5.31e-38	1.42e-36	yes	XM_008349284	PREDICTED: probable polyamine transporter At1g31830 isoform X1 [Malus domestica]
LOC103403740	0	182.22	0.001	13.81	13.7534	5.31e-38	1.42e-36	yes	XM_008342573	PREDICTED: eukaryotic translation initiation factor 2 subunit gamma-like isoform X2 [Malus domestica]
LOC103407863	0	72	0.001	13.75	13.7471	1.78e-15	1.84e-14	yes	XM_008346732	PREDICTED: biotin carboxylase 1, chloroplastic-like [Malus domestica]
LOC103424794	0	213.23	0.001	13.6	13.7313	6.13e-44	1.93e-42	yes	XM_008362887	F-box-containing protein 1 [Malus domestica]
LOC103407846	0	135.23	0.001	13.32	13.7013	4.58e-28	8.76e-27	yes	XM_008346721	PREDICTED: 3-hydroxyisobutyryl-CoA hydrolase 1-like isoform X1 [Malus domestica]
LOC103419701	0	79	0.001	13.27	13.6959	3.4e-17	3.92e-16	yes	XM_008357797	PREDICTED: aquaporin NIP1-1-like [Malus domestica]
LOC103419705	0	91.1	0.001	12.88	13.6528	5.95e-19	7.56e-18	yes	XM_008357800	PREDICTED: chlorophyll a-b binding protein of LHCII type 1 [Malus domestica]
LOC103405957	0	135.9	0.001	12.78	13.6416	2.38e-28	4.63e-27	yes	XM_008344985	PREDICTED: pto-interacting protein 1 [Malus domestica]
LOC103446130	0	497.37	0.001	12.77	13.6405	2.34e-100	2.08e-98	yes	XM_008385206	PREDICTED: ABC transporter C family member 2 [Malus domestica]
TCONS_00047664	0	30	0.001	12.62	13.6234	8.16e-07	3.89e-06	yes	TCONS_00047664	PREDICTED: GTP-binding protein SAR1A-like [Malus domestica]
LOC103402827	0	168.3	0.001	12.59	13.62	1.34e-34	3.25e-33	yes	XM_008341595	PREDICTED: triose phosphate/phosphate translocator, chloroplastic-like [Malus domestica]
LOC103436599	0	199.96	0.001	12.5	13.6096	4.11e-41	1.2e-39	yes	XM_008375040	PREDICTED: probable LRR receptor-like serine/threonine-protein kinase At5g10290 [Malus domestica]
LOC103431031	0	40	0.001	12.47	13.6062	4.18e-09	2.57e-08	yes	XM_008369178	PREDICTED: 23 kDa jasmonate-induced protein-like [Malus domestica]
LOC103409648	0	173	0.001	12.42	13.6004	9.85e-36	2.48e-34	yes	XM_008348454	PREDICTED: non-specific phospholipase C6-like [Malus domestica]
LOC103450891	0	142.97	0.001	12.32	13.5887	4.71e-30	9.79e-29	yes	XM_008390294	PREDICTED: serine/threonine-protein phosphatase PP1 isoform X1 [Malus domestica]
LOC103437882	0	115.99	0.001	12.12	13.5651	1.22e-24	2.03e-23	yes	XM_008376402	PREDICTED: uroporphyrinogen decarboxylase-like [Malus domestica]
LOC103411894	0	70.06	0.001	12.09	13.5615	3.43e-15	3.49e-14	yes	XM_008350508	PREDICTED: ras-related protein RABC1 [Malus domestica]
LOC103403671	0	123.59	0.001	11.98	13.5483	1.21e-26	2.2e-25	yes	XM_008342512	PREDICTED: syntaxin-22-like [Malus domestica]
LOC103443519	0	107.96	0.001	11.95	13.5447	6.29e-23	9.7e-22	yes	XM_008382402	PREDICTED: abscisic acid receptor PYL8-like [Malus domestica]
LOC103439655	0	89.12	0.001	11.9	13.5387	2.19e-18	2.69e-17	yes	XM_008378231	PREDICTED: chloride conductance regulatory protein ICln-like [Malus domestica]
LOC103413993	0.01	187.68	0.001	11.84	13.5314	3.88e-39	1.07e-37	yes	XM_008352415	PREDICTED: poly(rC)-binding protein 1-like isoform X1 [Malus domestica]
LOC103434041	0	110.71	0.001	11.78	13.5241	1.69e-23	2.69e-22	yes	XM_008372442	PREDICTED: F-box protein FBW2-like [Malus domestica]
LOC103415881	0	64.8	0.001	11.76	13.5216	9.12e-14	8.45e-13	yes	XM_008354160	PREDICTED: cleavage and polyadenylation specificity factor subunit 5-like [Malus domestica]
LOC103428869	0	261	0.001	11.73	13.5179	4.26e-54	1.72e-52	yes	XM_008366995	PREDICTED: eukaryotic translation initiation factor 3 subunit C-like [Malus domestica]
LOC103447889	0	150.15	0.001	11.69	13.513	9.23e-32	2.03e-30	yes	XM_008387098	PREDICTED: double-stranded RNA-binding protein 2 [Malus domestica]
LOC103456266	0	249.56	0.001	11.64	13.5068	2.85e-51	1.08e-49	yes	XM_008395951	PREDICTED: probable methyltransferase PMT26 isoform X1 [Malus domestica]
LOC103430312	0	114.8	0.001	11.61	13.5031	2.36e-24	3.87e-23	yes	XM_008368450	PREDICTED: adenosine kinase 2-like [Malus domestica]
LOC103429366	0	93.89	0.001	11.61	13.5031	1.62e-19	2.13e-18	yes	XM_008367518	PREDICTED: shaggy-related protein kinase zeta isoform X1 [Malus domestica]
LOC103419807	0	99.86	0.001	11.6	13.5018	6.17e-21	8.7e-20	yes	XM_008357896	PREDICTED: nuclear transcription factor Y subunit C-2-like [Malus domestica]
LOC103409036	0	99.86	0.001	11.6	13.5018	6.17e-21	8.7e-20	yes	XM_008347856	PREDICTED: nuclear transcription factor Y subunit C-2-like [Malus domestica]
LOC103443666	0	107.06	0.001	11.56	13.4969	1.21e-22	1.85e-21	yes	XM_008382556	PREDICTED: 25.3 kDa vesicle transport protein-like [Malus domestica]
LOC103450414	0	117.86	0.001	11.53	13.4931	3.27e-25	5.61e-24	yes	XM_008389754	PREDICTED: guanine nucleotide-binding protein subunit beta-like protein 1 homolog [Malus domestica]
LOC103437507	0	107	0.001	11.52	13.4919	1.21e-22	1.85e-21	yes	XM_008375984	PREDICTED: RNA pseudouridine synthase 7-like [Malus domestica]
LOC103451963	0	188.97	0.001	11.5	13.4893	2.02e-39	5.61e-38	yes	XM_008391415	PREDICTED: pre-mRNA-processing factor 17 isoform X1 [Malus domestica]
LOC103440503	0	113.33	0.001	11.43	13.4805	4.55e-24	7.35e-23	yes	XM_008379207	PREDICTED: F-box/LRR-repeat protein At3g48880-like isoform X2 [Malus domestica]
LOC103417731	0	85.13	0.001	11.41	13.478	1.25e-18	1.55e-17	yes	XM_008355906	PREDICTED: CBS domain-containing protein CBSX3, mitochondrial-like [Malus domestica]
LOC103446821	0	134	0.001	11.37	13.4729	8.79e-28	1.67e-26	yes	XM_008385966	PREDICTED: acetyl-CoA acetyltransferase, cytosolic 1 isoform X1 [Malus domestica]
LOC103401841	0	85.31	0.001	11.25	13.4576	1.25e-18	1.55e-17	yes	XM_008340552	PREDICTED: photosystem II 22 kDa protein, chloroplastic-like [Malus domestica]
LOC103407784	0	73.97	0.001	11.12	13.4409	4.76e-16	5.1e-15	yes	XM_008346660	PREDICTED: lactoylglutathione lyase isoform X1 [Malus domestica]
LOC103431294	0	123.6	0.001	10.92	13.4147	1.21e-26	2.2e-25	yes	XM_008369433	PREDICTED: transcription factor MYB44-like [Malus domestica]
LOC103436703	0	136.64	0.001	10.85	13.4054	2.38e-28	4.63e-27	yes	XM_008375153	PREDICTED: short-chain dehydrogenase/reductase family 42E member 1 [Malus domestica]
LOC103449589	0	153.62	0.001	10.83	13.4027	2.49e-32	5.58e-31	yes	XM_008388915	PREDICTED: neurofilament heavy polypeptide-like [Malus domestica]
LOC103435675	0	128.71	0.001	10.74	13.3907	1.19e-26	2.17e-25	yes	XM_008374074	PREDICTED: light-inducible protein CPRF2-like isoform X1 [Malus domestica]
LOC103448551	0	61.36	0.001	10.71	13.3867	6.48e-13	5.62e-12	yes	XM_008387813	PREDICTED: 50S ribosomal protein L24, chloroplastic-like [Malus domestica]
LOC103424150	0	140.08	0.001	10.71	13.3867	3.35e-29	6.76e-28	yes	XM_008362228	PREDICTED: nuclear transcription factor Y subunit A-3-like isoform X1 [Malus domestica]
LOC103444297	0	147.8	0.001	10.52	13.3608	3.43e-31	7.42e-30	yes	XM_008383234	PREDICTED: coatomer subunit delta-like [Malus domestica]
LOC103403542	0	166.76	0.001	10.5	13.3581	2.56e-34	6.18e-33	yes	XM_008342384	PREDICTED: aldehyde dehydrogenase 22A1-like [Malus domestica]
LOC103447133	0	80.94	0.001	10.49	13.3567	9.08e-18	1.08e-16	yes	XM_008386311	PREDICTED: zinc finger A20 and AN1 domain-containing stress-associated protein 8-like [Malus domestica]
LOC103404175	0	227.69	0.001	10.4	13.3443	2.45e-47	8.27e-46	yes	XM_008343061	PREDICTED: cation/H(+) antiporter 18-like [Malus domestica]
LOC103437523	0	94.46	0.001	10.37	13.3401	8.42e-20	1.13e-18	yes	XM_008376004	PREDICTED: SUMO-activating enzyme subunit 1A isoform X1 [Malus domestica]
LOC103400591	0	87.59	0.001	10.37	13.3401	3.32e-19	4.28e-18	yes	XM_008339244	PREDICTED: vacuolar protein sorting-associated protein 35A-like [Malus domestica]
TCONS_00057320	0	25	0.001	10.37	13.3401	1.11e-05	4.51e-05	yes	TCONS_00057320	PREDICTED: uncharacterized protein LOC103416325 [Malus domestica]
LOC103402259	0	134.9	0.001	10.35	13.3373	4.58e-28	8.76e-27	yes	XM_008340995	PREDICTED: F-box/kelch-repeat protein At1g22040-like [Malus domestica]
LOC103442096	0	74.76	0.001	10.34	13.3359	2.46e-16	2.69e-15	yes	XM_008380845	PREDICTED: translocon-associated protein subunit beta-like [Malus domestica]
LOC103455340	0	103.85	0.001	10.3	13.3304	8.67e-22	1.27e-20	yes	XM_008394919	PREDICTED: microtubule-associated protein RP/EB family member 1A [Malus domestica]
LOC103431845	0	82.05	0.001	10.28	13.3276	4.69e-18	5.65e-17	yes	XM_008370016	PREDICTED: NAC transcription factor 29-like [Malus domestica]
LOC103407540	0	44.66	0.001	10.27	13.3261	2.93e-10	2.02e-09	yes	XM_008346454	PREDICTED: probable phenylalanine--tRNA ligase alpha subunit [Malus domestica]
LOC103423627	0	99.33	0.001	10.26	13.3247	6.17e-21	8.7e-20	yes	XM_008361716	PREDICTED: solute carrier family 40 member 1-like [Malus domestica]
LOC103438054	0	126.72	0.001	10.16	13.3106	4.39e-26	7.79e-25	yes	XM_008376591	PREDICTED: eukaryotic peptide chain release factor GTP-binding subunit ERF3A-like isoform X1 [Malus domestica]
LOC103433381	0	142.9	0.001	10.15	13.3092	4.71e-30	9.79e-29	yes	XM_008371634	PREDICTED: arginine biosynthesis bifunctional protein ArgJ, chloroplastic [Malus domestica]
LOC103445712	0	119.62	0.001	10.14	13.3078	1.69e-25	2.93e-24	yes	XM_008384734	PREDICTED: light-inducible protein CPRF2-like isoform X1 [Malus domestica]
LOC103420443	0	147	0.001	10.11	13.3035	6.6e-31	1.41e-29	yes	XM_008358509	PREDICTED: transcription factor bHLH130-like [Malus domestica]
LOC103439859	0	187	0.001	10.05	13.2949	3.88e-39	1.07e-37	yes	XM_008378483	PREDICTED: cyclic nucleotide-gated ion channel 1-like isoform X1 [Malus domestica]
LOC103402210	0	97.48	0.001	10.04	13.2935	2.28e-20	3.12e-19	yes	XM_008340955	PREDICTED: protein AIG1-like [Malus domestica]
LOC103437680	0	116.29	0.001	10.03	13.292	6.32e-25	1.06e-23	yes	XM_008376168	PREDICTED: cytochrome P450 71A3-like [Malus domestica]
LOC103422852	0	42.97	0.001	9.96	13.2819	1.11e-09	7.2e-09	yes	XM_008360903	PREDICTED: protein transport protein Sec61 subunit beta [Malus domestica]
LOC103425797	0	109.89	0.001	9.89	13.2718	3.26e-23	5.1e-22	yes	XM_008363897	PREDICTED: pentatricopeptide repeat-containing protein At4g35850, mitochondrial-like [Malus domestica]
LOC103420769	0	46.53	0.001	9.89	13.2718	1.5e-10	1.06e-09	yes	XM_008358804	PREDICTED: quinone oxidoreductase-like [Malus domestica]
LOC103403759	0	130.63	0.001	9.84	13.2644	6.22e-27	1.15e-25	yes	XM_008342591	calmodulin binding transcription activator 1 [Malus domestica]
LOC103423273	0	96.29	0.001	9.75	13.2512	4.38e-20	5.93e-19	yes	XM_008361341	PREDICTED: pyridoxal kinase isoform X1 [Malus domestica]
LOC103443541	0	105	0.001	9.74	13.2497	4.5e-22	6.69e-21	yes	XM_008382418	PREDICTED: probable protein phosphatase 2C 76 isoform X1 [Malus domestica]
LOC103450903	0	85.72	0.001	9.68	13.2408	6.43e-19	8.14e-18	yes	XM_008390309	PREDICTED: F-actin-capping protein subunit alpha-like [Malus domestica]
LOC103448771	0	144.24	0.001	9.68	13.2408	2.45e-30	5.14e-29	yes	XM_008388040	PREDICTED: probable plastidic glucose transporter 2 [Malus domestica]
LOC103426785	0	55.85	0.001	9.68	13.2408	8.77e-12	6.92e-11	yes	XM_008364863	PREDICTED: thiosulfate sulfurtransferase 18-like isoform X2 [Malus domestica]
LOC103436449	0	123.45	0.001	9.62	13.2318	1.21e-26	2.2e-25	yes	XM_008374875	PREDICTED: cyclin-D3-1 [Malus domestica]
LOC103421435	0	108.43	0.001	9.62	13.2318	6.29e-23	9.7e-22	yes	XM_008359469	PREDICTED: WD repeat-containing protein LWD1 [Malus domestica]
LOC103414815	0	77.08	0.001	9.61	13.2303	1.27e-16	1.42e-15	yes	XM_008353184	PREDICTED: choline monooxygenase, chloroplastic-like [Malus domestica]
LOC103415317	0	20	0.001	9.57	13.2243	0.000276113	0.000870619	yes	XM_008353659	PREDICTED: HVA22-like protein a, partial [Malus domestica]
LOC103444202	0	75	0.001	9.55	13.2213	2.46e-16	2.69e-15	yes	XM_008383125	MYB transcription factor [Malus domestica]
LOC103420824	0	31.82	0.001	9.5	13.2137	4.24e-07	2.09e-06	yes	XM_008358869	PREDICTED: polyadenylate-binding protein 2-like [Malus domestica]
LOC103405954	0	102.88	0.001	9.5	13.2137	8.67e-22	1.27e-20	yes	XM_008344983	PREDICTED: S-adenosylmethionine synthase 1 [Malus domestica]
LOC103435740	0	66.17	0.001	9.49	13.2122	4.74e-14	4.48e-13	yes	XM_008374147	PREDICTED: rho GDP-dissociation inhibitor 1-like [Malus domestica]
LOC103405205	0	127	0.001	9.48	13.2107	2.29e-26	4.11e-25	yes	XM_008344176	PREDICTED: vacuolar cation/proton exchanger 2-like [Malus domestica]
LOC103453678	0	98.08	0.001	9.46	13.2076	1.19e-20	1.65e-19	yes	XM_008393244	PREDICTED: rae1-like protein At1g80670 [Malus domestica]
LOC103442815	0	77.28	0.001	9.38	13.1954	6.59e-17	7.46e-16	yes	XM_008381615	PREDICTED: KH domain-containing protein At4g18375, partial [Malus domestica]
LOC103418191	0	56	0.001	9.34	13.1892	8.77e-12	6.92e-11	yes	XM_008356331	PREDICTED: gamma-glutamyl hydrolase 2-like [Malus domestica]
LOC103437283	0	147.54	0.001	9.31	13.1846	6.6e-31	1.41e-29	yes	XM_008375758	PREDICTED: E3 ubiquitin-protein ligase KEG-like isoform X1 [Malus domestica]
LOC103449092	0	129.12	0.001	9.24	13.1737	1.19e-26	2.17e-25	yes	XM_008388368	PREDICTED: LEC14B protein-like isoform X1 [Malus domestica]
LOC103444143	0	58	0.001	9.24	13.1737	2.39e-12	1.98e-11	yes	XM_008383056	PREDICTED: probable receptor-like protein kinase At1g67000 [Malus domestica]
LOC103449081	0	128.33	0.001	9.21	13.169	1.19e-26	2.17e-25	yes	XM_008388361	PREDICTED: FRIGIDA-like protein 4a [Malus domestica]
LOC103439021	0	93.22	0.001	9.2	13.1674	1.62e-19	2.13e-18	yes	XM_008377567	PREDICTED: 3-hydroxyisobutyryl-CoA hydrolase-like protein 1, mitochondrial isoform X1 [Malus domestica]
LOC103437310	0	63.51	0.001	9.2	13.1674	1.75e-13	1.59e-12	yes	XM_008375790	PREDICTED: peptidyl-prolyl cis-trans isomerase CYP19-4-like isoform X1 [Malus domestica]
LOC103401231	0	49	0.001	9.2	13.1674	3.96e-11	2.95e-10	yes	XM_008339943	PREDICTED: BES1/BZR1 homolog protein 2-like [Malus domestica]
LOC103410363	0	23	0.001	9.14	13.158	4.04e-05	0.000151224	yes	XM_008349077	PREDICTED: mediator of RNA polymerase II transcription subunit 15a-like [Malus domestica]
LOC103406512	0	47	0.001	9.1	13.1517	7.72e-11	5.6e-10	yes	XM_008345504	PREDICTED: transmembrane ascorbate ferrireductase 1-like [Malus domestica]
LOC103450954	0	74.06	0.001	9.02	13.1389	4.76e-16	5.1e-15	yes	XM_008390361	PREDICTED: amidase 1-like [Malus domestica]
LOC103439557	0	104.37	0.001	9.02	13.1389	4.5e-22	6.69e-21	yes	XM_008378114	PREDICTED: autophagy-related protein 18c-like isoform X1 [Malus domestica]
LOC103449105	0	29	0.001	9	13.1357	1.57e-06	7.22e-06	yes	XM_008388385	PREDICTED: U1 small nuclear ribonucleoprotein C-like [Malus domestica]
LOC103450401	0	187.89	0.001	8.96	13.1293	2.02e-39	5.61e-38	yes	XM_008389739	PREDICTED: protein IQ-DOMAIN 32 isoform X1 [Malus domestica]
LOC103445400	0	33.12	0.001	8.96	13.1293	2.2e-07	1.12e-06	yes	XM_008384407	PREDICTED: 60S ribosomal protein L13a-1 [Malus domestica]
LOC103414744	0	139.48	0.001	8.96	13.1293	3.35e-29	6.76e-28	yes	XM_008353118	PREDICTED: chaperonin 60 subunit beta 2, chloroplastic [Malus domestica]
LOC103412268	0	46.86	0.001	8.96	13.1293	7.72e-11	5.6e-10	yes	XM_008350857	PREDICTED: T-complex protein 1 subunit gamma-like [Malus domestica]
LOC103422658	0	122.71	0.001	8.95	13.1277	2.34e-26	4.2e-25	yes	XM_008360719	PREDICTED: UDP-glycosyltransferase 87A1-like isoform X1 [Malus domestica]
LOC103419243	0	119.48	0.001	8.94	13.1261	1.69e-25	2.93e-24	yes	XM_008357359	PREDICTED: E3 ubiquitin-protein ligase At1g12760-like isoform X2 [Malus domestica]
LOC103444774	0	32.96	0.001	8.91	13.1212	2.2e-07	1.12e-06	yes	XM_008383721	PREDICTED: peroxidase 12-like [Malus domestica]
LOC103432210	0	73.57	0.001	8.87	13.1147	4.76e-16	5.1e-15	yes	XM_008370389	PREDICTED: ADP-ribosylation factor 1 [Malus domestica]
LOC103425653	0	58.91	0.001	8.84	13.1098	2.39e-12	1.98e-11	yes	XM_008363744	PREDICTED: MIP18 family protein At1g68310-like [Malus domestica]
LOC103450964	0	82	0.001	8.83	13.1082	9.08e-18	1.08e-16	yes	XM_008390374	PREDICTED: GDSL esterase/lipase At1g54790-like isoform X1 [Malus domestica]
LOC103442537	0	68.69	0.001	8.83	13.1082	6.62e-15	6.63e-14	yes	XM_008381338	PREDICTED: formimidoyltransferase-cyclodeaminase-like isoform X1 [Malus domestica]
LOC103436952	0	98.47	0.001	8.81	13.1049	1.19e-20	1.65e-19	yes	XM_008375412	PREDICTED: casein kinase II subunit beta-like isoform X1 [Malus domestica]
LOC103428625	0	79	0.001	8.81	13.1049	3.4e-17	3.92e-16	yes	XM_008366778	PREDICTED: vesicular GABA transporter-like, partial [Malus domestica]
LOC103410931	0	94.78	0.001	8.78	13.1	8.42e-20	1.13e-18	yes	XM_008349583	PREDICTED: probable rhamnogalacturonate lyase B, partial [Malus domestica]
LOC103450636	0	157.57	0.001	8.76	13.0967	1.8e-33	4.21e-32	yes	XM_008390002	PREDICTED: long chain acyl-CoA synthetase 9, chloroplastic-like [Malus domestica]
LOC103424086	0	33.18	0.001	8.73	13.0918	2.2e-07	1.12e-06	yes	XM_008362159	PREDICTED: very-long-chain enoyl-CoA reductase-like [Malus domestica]
LOC103404458	0	113	0.001	8.62	13.0735	4.55e-24	7.35e-23	yes	XM_008343370	PREDICTED: polypyrimidine tract-binding protein homolog 1-like isoform X1 [Malus domestica]
LOC103442774	0	100.34	0.001	8.61	13.0718	3.21e-21	4.59e-20	yes	XM_008381581	PREDICTED: senescence-associated carboxylesterase 101-like [Malus domestica]
LOC103411109	0	86.78	0.001	8.57	13.0651	6.43e-19	8.14e-18	yes	XM_008349765	PREDICTED: GEM-like protein 5 [Malus domestica]
LOC103434248	0	108.7	0.001	8.55	13.0617	6.29e-23	9.7e-22	yes	XM_008372571	PREDICTED: probable UDP-arabinopyranose mutase 5 isoform X1 [Malus domestica]
LOC103406446	0	48	0.001	8.54	13.06	7.72e-11	5.6e-10	yes	XM_008345426	PREDICTED: GDP-Man:Man(3)GlcNAc(2)-PP-Dol alpha-1,2-mannosyltransferase-like [Malus domestica]
LOC103455242	0	55.39	0.001	8.53	13.0583	8.77e-12	6.92e-11	yes	XM_008394831	PREDICTED: ubiquitin-conjugating enzyme E2-23 kDa-like [Malus domestica]
LOC103439735	0	58.57	0.001	8.53	13.0583	2.39e-12	1.98e-11	yes	XM_008378331	PREDICTED: protein phosphatase inhibitor 2 isoform X2 [Malus domestica]
LOC103450196	0	61.24	0.001	8.51	13.0549	6.48e-13	5.62e-12	yes	XM_008389507	PREDICTED: ras-related protein RABE1a [Malus domestica]
LOC103439099	0	54.77	0.001	8.44	13.043	1.68e-11	1.29e-10	yes	XM_008377650	PREDICTED: vacuolar protein sorting-associated protein 55 homolog [Malus domestica]
LOC103431003	0	56.83	0.001	8.36	13.0293	4.58e-12	3.7e-11	yes	XM_008369151	PREDICTED: dnaJ homolog subfamily B member 7-like isoform X2 [Malus domestica]
LOC103411833	0	23.56	0.001	8.36	13.0293	4.04e-05	0.000151224	yes	XM_008350450	PREDICTED: glutamate decarboxylase-like [Malus domestica]
LOC103441967	0	25	0.001	8.3	13.0189	1.11e-05	4.51e-05	yes	XM_008380682	PREDICTED: trafficking protein particle complex subunit 2-like [Malus domestica]
LOC103452087	0	89	0.001	8.29	13.0172	2.19e-18	2.69e-17	yes	XM_008391573	PREDICTED: trihelix transcription factor GT-1-like isoform X1 [Malus domestica]
LOC103444752	0	70	0.001	8.26	13.0119	3.43e-15	3.49e-14	yes	XM_008383700	PREDICTED: protein HOTHEAD-like [Malus domestica]
LOC103418371	0	44.33	0.001	8.26	13.0119	5.7e-10	3.83e-09	yes	XM_008356498	PREDICTED: UDP-N-acetylglucosamine--dolichyl-phosphate N-acetylglucosaminephosphotransferase-like [Malus domestica]
LOC103407174	0	70.99	0.001	8.24	13.0084	3.43e-15	3.49e-14	yes	XM_008346127	PREDICTED: LOB domain-containing protein 37-like [Malus domestica]
LOC103442252	0	84.53	0.001	8.19	12.9996	1.25e-18	1.55e-17	yes	XM_008381026	PREDICTED: probable aldo-keto reductase 2 isoform X1 [Malus domestica]
LOC103418305	0	93.27	0.001	8.17	12.9961	1.62e-19	2.13e-18	yes	XM_008356436	PREDICTED: mitogen-activated protein kinase 7 [Malus domestica]
LOC103443249	0.01	142	0.001	8.15	12.9926	9.06e-30	1.87e-28	yes	XM_008382061	PREDICTED: ABC transporter E family member 2-like [Malus domestica]
LOC103409015	0	90.76	0.001	8.15	12.9926	5.95e-19	7.56e-18	yes	XM_008347833	PREDICTED: phenylalanine--tRNA ligase, chloroplastic/mitochondrial-like [Malus domestica]
LOC103446359	0	131.52	0.001	8.12	12.9873	3.24e-27	6.01e-26	yes	XM_008385449	PREDICTED: transcription factor VOZ1 [Malus domestica]
LOC103425154	0	40.34	0.001	8.12	12.9873	4.18e-09	2.57e-08	yes	XM_008363227	PREDICTED: Golgi apparatus membrane protein-like protein ECHIDNA isoform X2 [Malus domestica]
LOC103448503	0	93.14	0.001	8.1	12.9837	1.62e-19	2.13e-18	yes	XM_008387761	PREDICTED: cytochrome P450 CYP736A12-like [Malus domestica]
LOC103445952	0	98.22	0.001	8.08	12.9801	1.19e-20	1.65e-19	yes	XM_008385006	PREDICTED: CTP synthase isoform X2 [Malus domestica]
LOC103401959	0	105.59	0.001	8.07	12.9784	2.34e-22	3.51e-21	yes	XM_008340686	PREDICTED: pyridoxine/pyridoxamine 5'-phosphate oxidase 1, chloroplastic isoform X1 [Malus domestica]
LOC103439329	0	41	0.001	8.06	12.9766	2.15e-09	1.36e-08	yes	XM_008377876	beclin-1-like protein [Malus domestica]
LOC103446025	0	62.57	0.001	8.04	12.973	3.37e-13	2.98e-12	yes	XM_008385083	PREDICTED: actin-related protein 2/3 complex subunit 2A [Malus domestica]
LOC103434184	0	119	0.001	8.03	12.9712	1.69e-25	2.93e-24	yes	XM_008372495	PREDICTED: poly(rC)-binding protein 1 isoform X1 [Malus domestica]
LOC103453592	0	160.49	0.001	8	12.9658	4.83e-34	1.15e-32	yes	XM_008393142	PREDICTED: aminopeptidase M1-like isoform X1 [Malus domestica]
LOC103453115	0	41.51	0.001	8	12.9658	2.15e-09	1.36e-08	yes	XM_008392663	PREDICTED: tetratricopeptide repeat protein 1-like isoform X2 [Malus domestica]
LOC103446139	0	90.65	0.001	7.99	12.964	5.95e-19	7.56e-18	yes	XM_008385216	PREDICTED: probable RNA 3'-terminal phosphate cyclase-like protein [Malus domestica]
LOC103435155	0	87.25	0.001	7.97	12.9604	3.32e-19	4.28e-18	yes	XM_008373544	PREDICTED: peroxisomal (S)-2-hydroxy-acid oxidase GLO1-like isoform X1 [Malus domestica]
LOC103412801	0	39	0.001	7.94	12.9549	8.1e-09	4.85e-08	yes	XM_008351329	PREDICTED: probable phytol kinase 2, chloroplastic [Malus domestica]
LOC103417187	0	35.18	0.001	7.93	12.9531	5.88e-08	3.21e-07	yes	XM_008355379	PREDICTED: chitin elicitor receptor kinase 1-like, partial [Malus domestica]
LOC103423242	0	54.43	0.001	7.91	12.9495	1.68e-11	1.29e-10	yes	XM_008361312	PREDICTED: SNF1-related protein kinase regulatory subunit beta-3 [Malus domestica]
LOC103407744	0	36.79	0.001	7.89	12.9458	3.04e-08	1.71e-07	yes	XM_008346623	PREDICTED: 50S ribosomal protein L15, chloroplastic-like [Malus domestica]
LOC103421373	0	86.52	0.001	7.88	12.944	6.43e-19	8.14e-18	yes	XM_008359396	PREDICTED: pinin-like [Malus domestica]
LOC103452583	0	79.46	0.001	7.85	12.9385	3.4e-17	3.92e-16	yes	XM_008392093	PREDICTED: short-chain dehydrogenase TIC 32, chloroplastic-like [Malus domestica]
LOC103447768	0	136	0.001	7.83	12.9348	2.38e-28	4.63e-27	yes	XM_008386971	PREDICTED: probable NOT transcription complex subunit VIP2 isoform X2 [Malus domestica]
LOC103440129	0	111	0.001	7.83	12.9348	1.69e-23	2.69e-22	yes	XM_008378802	PREDICTED: zinc finger CCCH domain-containing protein 63 [Malus domestica]
LOC103432585	0	83.31	0.001	7.82	12.933	2.42e-18	2.96e-17	yes	XM_008370780	PREDICTED: probable E3 ubiquitin-protein ligase BAH1-like 1 [Malus domestica]
LOC103450479	0	56.86	0.001	7.81	12.9311	4.58e-12	3.7e-11	yes	XM_008389837	PREDICTED: maf-like protein DDB_G0281937 isoform X1 [Malus domestica]
LOC103410576	0.01	50	0.001	7.78	12.9256	2.03e-11	1.55e-10	yes	XM_008349260	PREDICTED: auxin-responsive protein IAA1 [Malus domestica]
LOC103401026	0	24.86	0.001	7.77	12.9237	2.12e-05	8.29e-05	yes	XM_008339729	PREDICTED: 40S ribosomal protein S30 [Malus domestica]
LOC103442469	0	106.15	0.001	7.74	12.9181	2.34e-22	3.51e-21	yes	XM_008381257	PREDICTED: 6-phosphogluconate dehydrogenase, decarboxylating 3 [Malus domestica]
LOC103431694	0	37.2	0.001	7.74	12.9181	1.57e-08	9.12e-08	yes	XM_008369874	PREDICTED: DNA-directed RNA polymerases II and IV subunit 5A-like [Malus domestica]
LOC103455249	0	111.85	0.001	7.69	12.9088	8.77e-24	1.4e-22	yes	XM_008394840	PREDICTED: nucleobase-ascorbate transporter 6 [Malus domestica]
TCONS_00037293	0	17	0.001	7.67	12.905	0.000122627	0.000420776	yes	TCONS_00037293	PREDICTED: nicastrin-like [Malus domestica]
LOC103447448	0	83	0.001	7.65	12.9012	4.69e-18	5.65e-17	yes	XM_008386642	PREDICTED: pre-mRNA-splicing factor cwc22 isoform X2 [Malus domestica]
LOC103402989	0	133.55	0.001	7.65	12.9012	8.79e-28	1.67e-26	yes	XM_008341781	PREDICTED: threonine--tRNA ligase, mitochondrial-like [Malus domestica]
LOC103420274	0	41.38	0.001	7.63	12.8975	2.15e-09	1.36e-08	yes	XM_008358335	PREDICTED: E3 ubiquitin-protein ligase RNF12-B-like [Malus domestica]
LOC103421962	0	64.92	0.001	7.59	12.8899	9.12e-14	8.45e-13	yes	XM_008360002	PREDICTED: LOW QUALITY PROTEIN: isocitrate dehydrogenase [NADP], chloroplastic-like [Malus domestica]
LOC103407365	0	67.58	0.001	7.59	12.8899	1.28e-14	1.25e-13	yes	XM_008346308	PREDICTED: COP9 signalosome complex subunit 7 isoform X2 [Malus domestica]
LOC103434148	0	122.29	0.001	7.56	12.8842	2.34e-26	4.2e-25	yes	XM_008372455	zeta-carotene desaturase, chloroplastic/chromoplastic-like [Malus domestica]
LOC103413054	0	53.09	0.001	7.56	12.8842	2.74e-12	2.25e-11	yes	XM_008351553	PREDICTED: cytochrome b5 reductase 4 [Malus domestica]
LOC103413765	0	26.02	0.001	7.52	12.8765	1.11e-05	4.51e-05	yes	XM_008352204	PREDICTED: tetraketide alpha-pyrone reductase 1-like [Malus domestica]
LOC103441467	0	118.37	0.001	7.49	12.8707	3.27e-25	5.61e-24	yes	XM_008380155	PREDICTED: neurofilament heavy polypeptide-like isoform X1 [Malus domestica]
LOC103403558	0	50.01	0.001	7.46	12.865	2.03e-11	1.55e-10	yes	XM_008342399	PREDICTED: GTP-binding protein SAR1A [Malus domestica]
LOC103415273	0	29.81	0.001	7.43	12.8591	8.16e-07	3.89e-06	yes	XM_008353617	PREDICTED: NAP1-related protein 1-like isoform X2 [Malus domestica]
LOC103414573	0	43.34	0.001	7.42	12.8572	5.7e-10	3.83e-09	yes	XM_008352944	PREDICTED: probable phenylalanine--tRNA ligase alpha subunit [Malus domestica]
LOC103441440	0	101.93	0.001	7.4	12.8533	1.67e-21	2.41e-20	yes	XM_008380123	PREDICTED: gamma aminobutyrate transaminase 3, chloroplastic isoform X1 [Malus domestica]
LOC103442360	0	101.16	0.001	7.39	12.8514	3.21e-21	4.59e-20	yes	XM_008381141	PREDICTED: polypyrimidine tract-binding protein homolog 1-like isoform X1 [Malus domestica]
LOC103435642	0	70	0.001	7.38	12.8494	3.43e-15	3.49e-14	yes	XM_008374038	PREDICTED: cleavage and polyadenylation specificity factor CPSF30-like [Malus domestica]
LOC103429480	0	87.43	0.001	7.37	12.8474	3.32e-19	4.28e-18	yes	XM_008367629	PREDICTED: LOW QUALITY PROTEIN: protein SENSITIVE TO PROTON RHIZOTOXICITY 1-like [Malus domestica]
LOC103402286	0	75.61	0.001	7.37	12.8474	2.46e-16	2.69e-15	yes	XM_008341025	PREDICTED: Golgi apparatus membrane protein TVP38 [Malus domestica]
LOC103408833	0	89.42	0.001	7.36	12.8455	1.14e-18	1.43e-17	yes	XM_008347650	PREDICTED: endonuclease 4-like [Malus domestica]
LOC103445057	0	86.84	0.001	7.33	12.8396	6.43e-19	8.14e-18	yes	XM_008384022	PREDICTED: protein RMD5 homolog A-like [Malus domestica]
LOC103400883	0	47.93	0.001	7.26	12.8258	7.72e-11	5.6e-10	yes	XM_008339582	PREDICTED: protein RTE1-HOMOLOG-like isoform X3 [Malus domestica]
TCONS_00007187	0	24	0.001	7.23	12.8198	2.12e-05	8.29e-05	yes	TCONS_00007187	PREDICTED: 50S ribosomal protein L7/L12-like [Malus domestica]
LOC103434933	0	65	0.001	7.2	12.8138	9.12e-14	8.45e-13	yes	XM_008373309	PREDICTED: pentatricopeptide repeat-containing protein At4g18975, chloroplastic-like [Malus domestica]
LOC103406684	0	125.69	0.001	7.2	12.8138	8.42e-26	1.48e-24	yes	XM_008345673	PREDICTED: probable cyclic nucleotide-gated ion channel 5 [Malus domestica]
LOC103406587	0	38.99	0.001	7.19	12.8118	8.1e-09	4.85e-08	yes	XM_008345574	PREDICTED: protein yippee-like At4g27745 [Malus domestica]
LOC103447314	0	93.9	0.001	7.18	12.8098	1.62e-19	2.13e-18	yes	XM_008386513	PREDICTED: UDP-glycosyltransferase 87A1-like [Malus domestica]
LOC103406000	0	66.42	0.001	7.18	12.8098	2.46e-14	2.37e-13	yes	XM_008345029	PREDICTED: nicastrin [Malus domestica]
LOC103408039	0	79.93	0.001	7.14	12.8017	1.76e-17	2.05e-16	yes	XM_008346909	PREDICTED: tyrosine-sulfated glycopeptide receptor 1-like [Malus domestica]
LOC103406334	0	173.2	0.001	7.14	12.8017	5.13e-36	1.31e-34	yes	XM_008345331	PREDICTED: 2-oxoglutarate dehydrogenase, mitochondrial-like [Malus domestica]
LOC103447744	0	59.9	0.001	7.13	12.7997	1.24e-12	1.06e-11	yes	XM_008386936	PREDICTED: ras-related protein RABE1c-like [Malus domestica]
LOC103429318	0	43.49	0.001	7.07	12.7875	5.7e-10	3.83e-09	yes	XM_008367469	PREDICTED: ras-related protein RABA5d-like [Malus domestica]
LOC103408483	0	25.27	0.001	7.06	12.7855	1.11e-05	4.51e-05	yes	XM_008347332	PREDICTED: phosphoinositide phosphatase SAC8-like [Malus domestica]
LOC103403410	0	71	0.001	7.03	12.7793	3.43e-15	3.49e-14	yes	XM_008342235	PREDICTED: protein S-acyltransferase 11-like isoform X1 [Malus domestica]
LOC103439721	0	148	0.001	7.02	12.7773	3.43e-31	7.42e-30	yes	XM_008378310	PREDICTED: transcriptional corepressor SEUSS-like [Malus domestica]
LOC103447635	0	71.44	0.001	7.01	12.7752	1.78e-15	1.84e-14	yes	XM_008386822	PREDICTED: mitogen-activated protein kinase kinase kinase A-like [Malus domestica]
LOC103426806	0	101.88	0.001	7	12.7731	1.67e-21	2.41e-20	yes	XM_008364887	PREDICTED: U1 small nuclear ribonucleoprotein 70 kDa-like isoform X2 [Malus domestica]
LOC103454985	0	69.22	0.001	6.99	12.7711	6.62e-15	6.63e-14	yes	XM_008394576	PREDICTED: SUMO-activating enzyme subunit 1B-1-like [Malus domestica]
LOC103413649	0	112	0.001	6.99	12.7711	8.77e-24	1.4e-22	yes	XM_008352101	PREDICTED: transcription factor HBP-1b(c38)-like [Malus domestica]
LOC103452946	0	85.15	0.001	6.98	12.769	1.25e-18	1.55e-17	yes	XM_008392468	PREDICTED: dnaJ homolog subfamily B member 4 [Malus domestica]
LOC103446839	0	139	0.001	6.93	12.7586	6.45e-29	1.29e-27	yes	XM_008385992	PREDICTED: probable galacturonosyltransferase 4 isoform X1 [Malus domestica]
LOC103453401	0	52.71	0.001	6.91	12.7545	5.34e-12	4.29e-11	yes	XM_008392941	PREDICTED: DNA repair protein XRCC4 isoform X1 [Malus domestica]
LOC103417715	0	81.04	0.001	6.89	12.7503	9.08e-18	1.08e-16	yes	XM_008355875	PREDICTED: macrophage erythroblast attacher-like [Malus domestica]
LOC103407013	0	25.99	0.001	6.89	12.7503	1.11e-05	4.51e-05	yes	XM_008345976	PREDICTED: protein TIFY 3B-like, partial [Malus domestica]
LOC103439716	0	76.71	0.001	6.85	12.7419	1.27e-16	1.42e-15	yes	XM_008378302	PREDICTED: arginine/serine-rich-splicing factor RSP41 isoform X1 [Malus domestica]
LOC103417980	0	169.14	0.001	6.82	12.7356	6.96e-35	1.71e-33	yes	XM_008356139	PREDICTED: probable sucrose-phosphate synthase 1 [Malus domestica]
LOC103411593	0	87.93	0.001	6.81	12.7334	3.32e-19	4.28e-18	yes	XM_008350226	PREDICTED: serine/threonine-protein kinase HT1-like [Malus domestica]
LOC103440695	0	89.85	0.001	6.78	12.7271	1.14e-18	1.43e-17	yes	XM_008379387	PREDICTED: dnaJ homolog 1, mitochondrial-like [Malus domestica]
TCONS_00031198	0	29	0.001	6.77	12.7249	1.57e-06	7.22e-06	yes	TCONS_00031198	PREDICTED: phenylalanine--tRNA ligase beta subunit, cytoplasmic [Malus domestica]
LOC103411055	0	68	0.001	6.76	12.7228	1.28e-14	1.25e-13	yes	XM_008349705	PREDICTED: bifunctional protein FolD 4, chloroplastic-like [Malus domestica]
LOC103401099	0	64	0.001	6.76	12.7228	9.12e-14	8.45e-13	yes	XM_008339808	PREDICTED: D-2-hydroxyglutarate dehydrogenase, mitochondrial-like [Malus domestica]
LOC103442015	0	49.11	0.001	6.74	12.7185	3.96e-11	2.95e-10	yes	XM_008380758	PREDICTED: glutathione S-transferase zeta class-like isoform X1 [Malus domestica]
LOC103417736	0	64.66	0.001	6.74	12.7185	9.12e-14	8.45e-13	yes	XM_008355893	PREDICTED: actin-1 [Malus domestica]
LOC103443442	0	126	0.001	6.72	12.7142	4.39e-26	7.79e-25	yes	XM_008382290	PREDICTED: methyltransferase-like protein 13 isoform X1 [Malus domestica]
LOC103438910	0	59	0.001	6.71	12.7121	1.24e-12	1.06e-11	yes	XM_008377451	PREDICTED: probable serine/threonine-protein kinase At4g35230 [Malus domestica]
LOC103409815	0	77.84	0.001	6.7	12.7099	6.59e-17	7.46e-16	yes	XM_008348605	PREDICTED: LOW QUALITY PROTEIN: plasma membrane ATPase 1-like, partial [Malus domestica]
LOC103402038	0	120.24	0.001	6.7	12.7099	8.76e-26	1.53e-24	yes	XM_008340792	PREDICTED: sucrose transport protein SUC4-like [Malus domestica]
LOC103428919	0	86.39	0.001	6.64	12.697	6.43e-19	8.14e-18	yes	XM_008367048	PREDICTED: tubby-like F-box protein 8 [Malus domestica]
LOC103403769	0	140.81	0.001	6.64	12.697	1.74e-29	3.55e-28	yes	XM_008342599	PREDICTED: cullin-1-like isoform X1 [Malus domestica]
LOC103405877	0	86.77	0.001	6.61	12.6904	6.43e-19	8.14e-18	yes	XM_008344895	PREDICTED: serine hydroxymethyltransferase 3, chloroplastic-like isoform X1 [Malus domestica]
LOC103455894	0	68.65	0.001	6.6	12.6883	1.28e-14	1.25e-13	yes	XM_008395508	PREDICTED: F-box/kelch-repeat protein At5g43190-like [Malus domestica]
LOC103440384	0	108.84	0.001	6.58	12.6839	3.26e-23	5.1e-22	yes	XM_008379058	PREDICTED: glucose-1-phosphate adenylyltransferase large subunit 1-like isoform X1 [Malus domestica]
LOC103418769	0	58.22	0.001	6.58	12.6839	2.39e-12	1.98e-11	yes	XM_008356885	PREDICTED: peroxisome biogenesis protein 5-like [Malus domestica]
LOC103426328	0	66.25	0.001	6.57	12.6817	2.46e-14	2.37e-13	yes	XM_008364421	PREDICTED: zinc finger CCCH domain-containing protein 1-like [Malus domestica]
LOC103413771	0	53.79	0.001	6.57	12.6817	3.21e-11	2.41e-10	yes	XM_008352210	PREDICTED: UNC93-like protein 3 [Malus domestica]
LOC103411877	0	50.4	0.001	6.56	12.6795	2.03e-11	1.55e-10	yes	XM_008350494	PREDICTED: single-stranded DNA-bindig protein WHY2, mitochondrial-like isoform X2 [Malus domestica]
LOC103415830	0	42.61	0.001	6.55	12.6773	1.11e-09	7.2e-09	yes	XM_008354111	PREDICTED: probable iron/ascorbate oxidoreductase DDB_G0283291 [Malus domestica]
LOC103410531	0	66.34	0.001	6.55	12.6773	2.46e-14	2.37e-13	yes	XM_008349225	PREDICTED: DNA-3-methyladenine glycosylase-like [Malus domestica]
LOC103436905	0	60	0.001	6.54	12.6751	1.24e-12	1.06e-11	yes	XM_008375358	PREDICTED: 29 kDa ribonucleoprotein A, chloroplastic [Malus domestica]
LOC103428156	0	28.6	0.001	6.54	12.6751	1.57e-06	7.22e-06	yes	XM_008366257	PREDICTED: ubiquitin carboxyl-terminal hydrolase 12-like [Malus domestica]
LOC103404840	0	112	0.001	6.54	12.6751	8.77e-24	1.4e-22	yes	XM_008343809	PREDICTED: cellulose synthase-like protein H1 isoform X1 [Malus domestica]
LOC103424575	0	73.38	0.001	6.52	12.6707	9.2e-16	9.73e-15	yes	XM_008362668	PREDICTED: serine/threonine-protein kinase 16-like [Malus domestica]
LOC103417364	0	63.5	0.001	6.51	12.6684	1.75e-13	1.59e-12	yes	XM_008355558	PREDICTED: soluble inorganic pyrophosphatase 1, chloroplastic-like [Malus domestica]
LOC103416461	0	90	0.001	6.51	12.6684	1.14e-18	1.43e-17	yes	XM_008354703	PREDICTED: dihydrolipoyllysine-residue acetyltransferase component of pyruvate dehydrogenase complex, mitochondrial-like [Malus domestica]
LOC103407506	0	33.22	0.001	6.49	12.664	2.2e-07	1.12e-06	yes	XM_008346428	PREDICTED: 50S ribosomal protein L1, chloroplastic-like [Malus domestica]
LOC103405856	0	36.4	0.001	6.48	12.6618	3.04e-08	1.71e-07	yes	XM_008344870	PREDICTED: 60S ribosomal protein L11-like isoform X2 [Malus domestica]
LOC103432429	0	22.99	0.001	6.47	12.6595	4.04e-05	0.000151224	yes	XM_008370623	PREDICTED: N-alpha-acetyltransferase 20-like [Malus domestica]
LOC103434445	0	91.35	0.001	6.46	12.6573	5.95e-19	7.56e-18	yes	XM_008372802	PREDICTED: transcription initiation factor IIF subunit alpha-like [Malus domestica]
LOC103454206	0	59.45	0.001	6.45	12.6551	1.24e-12	1.06e-11	yes	XM_008393802	PREDICTED: vacuolar protein sorting-associated protein 27-like [Malus domestica]
LOC103421134	0	98.56	0.001	6.4	12.6439	1.19e-20	1.65e-19	yes	XM_008359169	PREDICTED: serine/threonine-protein kinase tricorner-like isoform X1 [Malus domestica]
LOC103448413	0	106.89	0.001	6.39	12.6416	1.21e-22	1.85e-21	yes	XM_008387679	PREDICTED: glucose-1-phosphate adenylyltransferase large subunit 1-like isoform X2 [Malus domestica]
LOC103432486	0	80	0.001	6.39	12.6416	1.76e-17	2.05e-16	yes	XM_008370689	PREDICTED: CUGBP Elav-like family member 5 isoform X1 [Malus domestica]
LOC103417889	0	181.58	0.001	6.38	12.6393	1.02e-37	2.71e-36	yes	XM_008356044	PREDICTED: probable GPI-anchored adhesin-like protein PGA55 [Malus domestica]
LOC103400226	0	17	0.001	6.37	12.6371	0.000122627	0.000420776	yes	XM_008338884	PREDICTED: 1-acyl-sn-glycerol-3-phosphate acyltransferase 2-like [Malus domestica]
LOC103444728	0	67.32	0.001	6.34	12.6303	2.46e-14	2.37e-13	yes	XM_008383680	PREDICTED: probable choline kinase 1 isoform X1 [Malus domestica]
LOC103451864	0	44.1	0.001	6.32	12.6257	5.7e-10	3.83e-09	yes	XM_008391305	PREDICTED: uncharacterized methyltransferase At2g41040, chloroplastic-like [Malus domestica]
LOC103405681	0	109.84	0.001	6.31	12.6234	3.26e-23	5.1e-22	yes	XM_008344708	YTH domain-contained RNA binding protein 6 [Malus domestica]
LOC103405499	0	69	0.001	6.3	12.6211	6.62e-15	6.63e-14	yes	XM_008344508	PREDICTED: DNA repair protein XRCC1 [Malus domestica]
LOC103433750	0	72.03	0.001	6.29	12.6188	1.78e-15	1.84e-14	yes	XM_008372029	PREDICTED: serine/threonine-protein kinase HT1 [Malus domestica]
LOC103439216	0	27.18	0.001	6.28	12.6165	5.78e-06	2.46e-05	yes	XM_008377761	PREDICTED: tropinone reductase homolog At1g07440-like isoform X2 [Malus domestica]
LOC103416132	0	20.71	0.001	6.28	12.6165	0.000145836	0.000490846	yes	XM_008354392	PREDICTED: ribosome biogenesis protein TSR3-like [Malus domestica]
LOC103441700	0.03	80.36	0.001	6.27	12.6142	1.76e-17	2.05e-16	yes	XM_008380400	PREDICTED: CBL-interacting serine/threonine-protein kinase 8 isoform X1 [Malus domestica]
LOC103429864	0	54.35	0.001	6.27	12.6142	1.68e-11	1.29e-10	yes	XM_008367993	PREDICTED: LOW QUALITY PROTEIN: 26S protease regulatory subunit 6B homolog [Malus domestica]
LOC103435652	0	79.85	0.001	6.26	12.6119	1.76e-17	2.05e-16	yes	XM_008374046	PREDICTED: chitobiosyldiphosphodolichol beta-mannosyltransferase-like isoform X1 [Malus domestica]
LOC103444431	0	128	0.001	6.24	12.6073	2.29e-26	4.11e-25	yes	XM_008383358	PREDICTED: 26S proteasome non-ATPase regulatory subunit 2 homolog A isoform X1 [Malus domestica]
LOC103429548	0	45.66	0.001	6.22	12.6027	1.5e-10	1.06e-09	yes	XM_008367697	PREDICTED: DAG protein, chloroplastic-like [Malus domestica]
LOC103425089	0	43.63	0.001	6.22	12.6027	5.7e-10	3.83e-09	yes	XM_008363164	PREDICTED: methylthioribose kinase-like [Malus domestica]
LOC103413202	0.01	120.69	0.001	6.22	12.6027	8.76e-26	1.53e-24	yes	XM_008351686	PREDICTED: phosphatidylinositol/phosphatidylcholine transfer protein SFH8-like isoform X1 [Malus domestica]
LOC103445616	0	106.87	0.001	6.2	12.5981	1.21e-22	1.85e-21	yes	XM_008384630	PREDICTED: probable methyltransferase PMT3 [Malus domestica]
LOC103424483	0	39.68	0.001	6.2	12.5981	4.18e-09	2.57e-08	yes	XM_008362567	PREDICTED: 4-coumarate--CoA ligase-like 9 [Malus domestica]
LOC103419719	0	59.96	0.001	6.2	12.5981	1.24e-12	1.06e-11	yes	XM_008357813	PREDICTED: p21-activated protein kinase-interacting protein 1-like [Malus domestica]
LOC103412707	0	63.95	0.001	6.2	12.5981	9.12e-14	8.45e-13	yes	XM_008351243	PREDICTED: DNA-damage-repair/toleration protein DRT100-like [Malus domestica]
LOC103434467	0	31.44	0.001	6.19	12.5957	4.24e-07	2.09e-06	yes	XM_008372834	PREDICTED: 60S ribosomal protein L23a-1 [Malus domestica]
LOC103446103	0	78.52	0.001	6.18	12.5934	3.4e-17	3.92e-16	yes	XM_008385164	PREDICTED: histidinol dehydrogenase, chloroplastic-like [Malus domestica]
LOC103436935	0	59.5	0.001	6.15	12.5864	1.24e-12	1.06e-11	yes	XM_008375390	PREDICTED: dnaJ homolog subfamily C member 2-like [Malus domestica]
LOC103409466	0	59.5	0.001	6.15	12.5864	1.24e-12	1.06e-11	yes	XM_008348281	PREDICTED: dnaJ homolog subfamily C member 2-like [Malus domestica]
LOC103426050	0	40.45	0.001	6.14	12.584	4.18e-09	2.57e-08	yes	XM_008364147	PREDICTED: molybdopterin synthase catalytic subunit [Malus domestica]
LOC103425669	0	48.71	0.001	6.1	12.5746	3.96e-11	2.95e-10	yes	XM_008363757	PREDICTED: endo-1,3;1,4-beta-D-glucanase-like [Malus domestica]
LOC103412646	0	52.3	0.001	6.1	12.5746	5.34e-12	4.29e-11	yes	XM_008351190	PREDICTED: serine/arginine-rich splicing factor 33-like [Malus domestica]
LOC103430525	0	47.14	0.001	6.08	12.5699	7.72e-11	5.6e-10	yes	XM_008368680	PREDICTED: E3 ubiquitin-protein ligase RMA1H1-like isoform X1 [Malus domestica]
LOC103411037	0	38.75	0.001	6.05	12.5627	8.1e-09	4.85e-08	yes	XM_008349684	PREDICTED: membralin-like [Malus domestica]
LOC103412642	0	63.83	0.001	6.04	12.5603	9.12e-14	8.45e-13	yes	XM_008351184	PREDICTED: tubulin alpha-3 chain [Malus domestica]
LOC103445749	0	75	0.001	6.03	12.5579	2.46e-16	2.69e-15	yes	XM_008384777	PREDICTED: chitobiosyldiphosphodolichol beta-mannosyltransferase-like isoform X1 [Malus domestica]
LOC103411976	0	93.1	0.001	6.03	12.5579	1.62e-19	2.13e-18	yes	XM_008350586	PREDICTED: LOW QUALITY PROTEIN: protein SENSITIVE TO PROTON RHIZOTOXICITY 1-like [Malus domestica]
LOC103441450	0	59.1	0.001	5.98	12.5459	1.24e-12	1.06e-11	yes	XM_008380134	PREDICTED: OTU domain-containing protein DDB_G0284757-like isoform X1 [Malus domestica]
LOC103434851	0	42	0.001	5.97	12.5435	1.11e-09	7.2e-09	yes	XM_008373218	PREDICTED: 54S ribosomal protein L17, mitochondrial [Malus domestica]
LOC103411457	0	20	0.001	5.97	12.5435	0.000276113	0.000870619	yes	XM_008350089	PREDICTED: heat shock protein 90-1-like [Malus domestica]
LOC103410439	0	98.08	0.001	5.97	12.5435	1.19e-20	1.65e-19	yes	XM_008349141	PREDICTED: phosphatidylinositol/phosphatidylcholine transfer protein SFH8-like [Malus domestica]
LOC103451770	0	65	0.001	5.89	12.5241	9.12e-14	8.45e-13	yes	XM_008391195	PREDICTED: probable WRKY transcription factor 57 isoform X1 [Malus domestica]
LOC103427870	0	127.43	0.001	5.87	12.5191	2.29e-26	4.11e-25	yes	XM_008365954	PREDICTED: protein lingerer-like [Malus domestica]
LOC103403583	0	41	0.001	5.87	12.5191	2.15e-09	1.36e-08	yes	XM_008342430	PREDICTED: cell division protein FtsY homolog, chloroplastic-like [Malus domestica]
LOC103440418	0	84.07	0.001	5.86	12.5167	2.42e-18	2.96e-17	yes	XM_008379098	PREDICTED: probable protein phosphatase 2C 55 [Malus domestica]
LOC103440488	0	62.55	0.001	5.84	12.5118	3.37e-13	2.98e-12	yes	XM_008379179	PREDICTED: lysophospholipid acyltransferase LPEAT1 [Malus domestica]
LOC103439267	0	47.7	0.001	5.83	12.5093	7.72e-11	5.6e-10	yes	XM_008377810	PREDICTED: phosphomannomutase-like isoform X2 [Malus domestica]
LOC103445506	0	67.65	0.001	5.82	12.5068	1.28e-14	1.25e-13	yes	XM_008384530	PREDICTED: histone deacetylase 19 [Malus domestica]
LOC103407929	0	87.84	0.001	5.82	12.5068	3.32e-19	4.28e-18	yes	XM_008346803	PREDICTED: beta-(1,2)-xylosyltransferase-like [Malus domestica]
LOC103409795	0	41.43	0.001	5.81	12.5043	2.15e-09	1.36e-08	yes	XM_008348586	PREDICTED: nudix hydrolase 18, mitochondrial-like [Malus domestica]
LOC103419928	0	25	0.001	5.8	12.5018	1.11e-05	4.51e-05	yes	XM_008358016	PREDICTED: mitochondrial import inner membrane translocase subunit TIM22-1-like [Malus domestica]
LOC103426095	0	53.89	0.001	5.79	12.4993	3.21e-11	2.41e-10	yes	XM_008364185	PREDICTED: 14-3-3-like protein B isoform X2 [Malus domestica]
LOC103426151	0	49.78	0.001	5.77	12.4944	2.03e-11	1.55e-10	yes	XM_008364240	PREDICTED: 2-isopropylmalate synthase 1, chloroplastic-like [Malus domestica]
LOC103440274	0	72.61	0.001	5.76	12.4919	9.2e-16	9.73e-15	yes	XM_008378946	PREDICTED: protein BASIC PENTACYSTEINE6-like [Malus domestica]
LOC103400399	0	72	0.001	5.74	12.4868	1.78e-15	1.84e-14	yes	XM_008339045	PREDICTED: actin-related protein 6-like [Malus domestica]
LOC103413177	0	34.84	0.001	5.73	12.4843	5.88e-08	3.21e-07	yes	XM_008351666	PREDICTED: 30S ribosomal protein S10, chloroplastic-like [Malus domestica]
LOC103404469	0	76.54	0.001	5.73	12.4843	1.27e-16	1.42e-15	yes	XM_008343381	PREDICTED: SNF1-related protein kinase catalytic subunit alpha KIN10 isoform X1 [Malus domestica]
LOC103441702	0	66.57	0.001	5.72	12.4818	2.46e-14	2.37e-13	yes	XM_008380405	PREDICTED: auxin-responsive protein IAA8-like [Malus domestica]
LOC103422177	0	28	0.001	5.72	12.4818	3.01e-06	1.34e-05	yes	XM_008360213	PREDICTED: IAA-amino acid hydrolase ILR1-like 6 [Malus domestica]
LOC103441627	0	25.8	0.001	5.7	12.4767	1.11e-05	4.51e-05	yes	XM_008380310	PREDICTED: phosphopantothenate--cysteine ligase 1-like [Malus domestica]
LOC103411721	0	20.45	0.001	5.7	12.4767	0.000145836	0.000490846	yes	XM_008350356	PREDICTED: lanC-like protein GCL1 [Malus domestica]
LOC103443495	0	116	0.001	5.69	12.4742	1.22e-24	2.03e-23	yes	XM_008382359	PREDICTED: transcriptional corepressor LEUNIG-like isoform X2 [Malus domestica]
LOC103435540	0	55.83	0.001	5.69	12.4742	8.77e-12	6.92e-11	yes	XM_008373933	PREDICTED: phosphoglycerate kinase 1, chloroplastic-like [Malus domestica]
LOC103414048	0	20	0.001	5.69	12.4742	0.000276113	0.000870619	yes	XM_008352464	PREDICTED: mitochondrial succinate-fumarate transporter 1-like, partial [Malus domestica]
LOC103434728	0	30.22	0.001	5.67	12.4691	8.16e-07	3.89e-06	yes	XM_008373081	PREDICTED: amidase 1-like [Malus domestica]
LOC103413990	0	57	0.001	5.67	12.4691	4.58e-12	3.7e-11	yes	XM_008352411	PREDICTED: perakine reductase-like [Malus domestica]
LOC103435653	0.02	76	0.001	5.65	12.464	1.27e-16	1.42e-15	yes	XM_008374049	PREDICTED: protein TRIGALACTOSYLDIACYLGLYCEROL 1, chloroplastic-like isoform X1 [Malus domestica]
LOC103436766	0	77	0.001	5.63	12.4589	1.27e-16	1.42e-15	yes	XM_008375217	PREDICTED: protein notum homolog isoform X2 [Malus domestica]
LOC103438779	0	111	0.001	5.62	12.4564	1.69e-23	2.69e-22	yes	XM_008377326	PREDICTED: inactive poly [ADP-ribose] polymerase RCD1-like [Malus domestica]
LOC103454568	0	72.44	0.001	5.61	12.4538	9.2e-16	9.73e-15	yes	XM_008394169	PREDICTED: E3 ubiquitin-protein ligase At1g12760-like isoform X4 [Malus domestica]
LOC103422717	0	39.44	0.001	5.61	12.4538	8.1e-09	4.85e-08	yes	XM_008360778	PREDICTED: tropinone reductase homolog At1g07440-like isoform X2 [Malus domestica]
LOC103412853	0	39.44	0.001	5.61	12.4538	8.1e-09	4.85e-08	yes	XM_008351371	PREDICTED: tropinone reductase homolog At1g07440-like isoform X2 [Malus domestica]
LOC103405014	0	86	0.001	5.61	12.4538	6.43e-19	8.14e-18	yes	XM_008343986	PREDICTED: probable WRKY transcription factor 20 isoform X1 [Malus domestica]
LOC103433935	0	47.99	0.001	5.6	12.4512	7.72e-11	5.6e-10	yes	XM_008372245	PREDICTED: E3 ubiquitin-protein ligase SDIR1 isoform X1 [Malus domestica]
LOC103431429	0	50.01	0.001	5.57	12.4435	2.03e-11	1.55e-10	yes	XM_008369586	PREDICTED: oligouridylate-binding protein 1B-like [Malus domestica]
LOC103437904	0	63	0.001	5.56	12.4409	1.75e-13	1.59e-12	yes	XM_008376429	PREDICTED: cleavage stimulation factor subunit 1 isoform X1 [Malus domestica]
LOC103418130	0	39.21	0.001	5.55	12.4383	8.1e-09	4.85e-08	yes	XM_008356276	PREDICTED: blue copper protein-like [Malus domestica]
LOC103440257	0	61.4	0.001	5.54	12.4357	3.37e-13	2.98e-12	yes	XM_008378923	PREDICTED: BRCA1-A complex subunit BRE [Malus domestica]
LOC103438069	0	42.63	0.001	5.54	12.4357	1.11e-09	7.2e-09	yes	XM_008376609	PREDICTED: uncharacterized GPI-anchored protein At4g28100-like [Malus domestica]
LOC103439136	0	44.05	0.001	5.53	12.4331	5.7e-10	3.83e-09	yes	XM_008377687	PREDICTED: peroxisomal membrane protein 11D-like [Malus domestica]
LOC103439023	0	63.97	0.001	5.53	12.4331	9.12e-14	8.45e-13	yes	XM_008377570	PREDICTED: squamosa promoter-binding-like protein 8 [Malus domestica]
LOC103421841	0	66.64	0.001	5.52	12.4305	2.46e-14	2.37e-13	yes	XM_008359879	PREDICTED: probable trans-2-enoyl-CoA reductase, mitochondrial [Malus domestica]
LOC103425364	0	56.04	0.001	5.5	12.4252	8.77e-12	6.92e-11	yes	XM_008363445	PREDICTED: protein EI24 homolog [Malus domestica]
LOC103419052	0	40.9	0.001	5.49	12.4226	2.15e-09	1.36e-08	yes	XM_008357177	PREDICTED: thioredoxin-related transmembrane protein 2-like [Malus domestica]
LOC103449486	0	64	0.001	5.48	12.42	9.12e-14	8.45e-13	yes	XM_008388811	PREDICTED: sorting nexin 1-like isoform X1 [Malus domestica]
LOC103448880	0	21	0.001	5.47	12.4173	0.000145836	0.000490846	yes	XM_008388136	PREDICTED: probable leucine-rich repeat receptor-like serine/threonine-protein kinase At3g14840 [Malus domestica]
LOC103436678	0	37.91	0.001	5.47	12.4173	1.57e-08	9.12e-08	yes	XM_008375125	PREDICTED: chlorophyll a-b binding protein of LHCII type I, chloroplastic isoform X2 [Malus domestica]
LOC103408882	0	29	0.001	5.47	12.4173	1.57e-06	7.22e-06	yes	XM_008347704	PREDICTED: salt tolerance-like protein [Malus domestica]
LOC103430509	0	75.86	0.001	5.46	12.4147	2.46e-16	2.69e-15	yes	XM_008368654	PREDICTED: transcription factor UNE12-like isoform X1 [Malus domestica]
LOC103420241	0	42.98	0.001	5.46	12.4147	1.11e-09	7.2e-09	yes	XM_008358303	PREDICTED: F-box/kelch-repeat protein At2g44130-like [Malus domestica]
LOC103401029	0	57	0.001	5.46	12.4147	4.58e-12	3.7e-11	yes	XM_008339732	PREDICTED: protein S-acyltransferase 10-like isoform X1 [Malus domestica]
LOC103438288	0	115.77	0.001	5.44	12.4094	1.22e-24	2.03e-23	yes	XM_008376828	PREDICTED: general negative regulator of transcription subunit 3-like isoform X1 [Malus domestica]
LOC103403425	0	71.2	0.001	5.44	12.4094	1.78e-15	1.84e-14	yes	XM_008342263	PREDICTED: BUD13 homolog [Malus domestica]
LOC103448464	0	29.46	0.001	5.43	12.4067	1.57e-06	7.22e-06	yes	XM_008387727	PREDICTED: cellulose synthase-like protein G3 [Malus domestica]
LOC103447408	0	102.47	0.001	5.42	12.4041	1.67e-21	2.41e-20	yes	XM_008386597	PREDICTED: large proline-rich protein BAG6 isoform X1 [Malus domestica]
TCONS_00014962	0	31	0.001	5.42	12.4041	8.16e-07	3.89e-06	yes	TCONS_00014962	PREDICTED: DNA-directed RNA polymerase III subunit rpc31 isoform X1 [Malus domestica]
LOC103432899	0	62	0.001	5.4	12.3987	3.37e-13	2.98e-12	yes	XM_008371115	PREDICTED: uroporphyrinogen decarboxylase isoform X1 [Malus domestica]
LOC103407408	0	72.21	0.001	5.4	12.3987	1.78e-15	1.84e-14	yes	XM_008346341	PREDICTED: ribosome maturation protein SBDS [Malus domestica]
LOC103441602	0	21.06	0.001	5.38	12.3934	0.000145836	0.000490846	yes	XM_008380283	PREDICTED: 60S ribosomal protein L30 [Malus domestica]
LOC103411857	0	59	0.001	5.38	12.3934	1.24e-12	1.06e-11	yes	XM_008350471	PREDICTED: dihydroorotase, mitochondrial-like isoform X1 [Malus domestica]
LOC103451594	0	17	0.001	5.37	12.3907	0.000122627	0.000420776	yes	XM_008391009	PREDICTED: glycine-rich cell wall structural protein 1-like [Malus domestica]
LOC103450850	0	57.2	0.001	5.37	12.3907	4.58e-12	3.7e-11	yes	XM_008390249	PREDICTED: RNA polymerase II-associated protein 3 isoform X1 [Malus domestica]
LOC103424156	0	42.05	0.001	5.37	12.3907	1.11e-09	7.2e-09	yes	XM_008362235	PREDICTED: transcription initiation factor TFIID subunit 9-like [Malus domestica]
LOC103401163	0	91.69	0.001	5.37	12.3907	5.95e-19	7.56e-18	yes	XM_008339875	PREDICTED: scarecrow-like protein 4 [Malus domestica]
LOC103404221	0	49.94	0.001	5.35	12.3853	2.03e-11	1.55e-10	yes	XM_008343110	PREDICTED: thymidylate kinase isoform X1 [Malus domestica]
LOC103440533	0	35.17	0.001	5.34	12.3826	5.88e-08	3.21e-07	yes	XM_008379249	PREDICTED: protein phosphatase inhibitor 2-like isoform X2 [Malus domestica]
LOC103405180	0	54.77	0.001	5.33	12.3799	1.68e-11	1.29e-10	yes	XM_008344146	PREDICTED: protein Ycf2-like isoform X1 [Malus domestica]
LOC103436381	0	61.84	0.001	5.32	12.3772	3.37e-13	2.98e-12	yes	XM_008374806	PREDICTED: lipoyl synthase, chloroplastic-like [Malus domestica]
LOC103429217	0	47.75	0.001	5.3	12.3718	7.72e-11	5.6e-10	yes	XM_008367383	PREDICTED: DDRGK domain-containing protein 1 isoform X4 [Malus domestica]
LOC103408071	0	37	0.001	5.3	12.3718	3.04e-08	1.71e-07	yes	XM_008346934	PREDICTED: 6-phosphofructokinase 5, chloroplastic-like [Malus domestica]
LOC103407364	0	26.42	0.001	5.3	12.3718	5.78e-06	2.46e-05	yes	XM_008346299	PREDICTED: cell division control protein 2 homolog A-like, partial [Malus domestica]
LOC103448063	0	40.01	0.001	5.28	12.3663	4.18e-09	2.57e-08	yes	XM_008387301	PREDICTED: lactoylglutathione lyase isoform X1 [Malus domestica]
LOC103441878	0	52.58	0.001	5.28	12.3663	5.34e-12	4.29e-11	yes	XM_008380591	sieve element occlusion a [Malus domestica]
LOC103429430	0	70.67	0.001	5.28	12.3663	3.43e-15	3.49e-14	yes	XM_008367581	PREDICTED: serine hydroxymethyltransferase 3, chloroplastic-like [Malus domestica]
LOC103422718	0	40.04	0.001	5.28	12.3663	4.18e-09	2.57e-08	yes	XM_008360780	PREDICTED: D-xylose-proton symporter-like 3, chloroplastic [Malus domestica]
LOC103410866	0	47	0.001	5.28	12.3663	7.72e-11	5.6e-10	yes	XM_008349516	PREDICTED: translocase of chloroplast 34 [Malus domestica]
LOC103410744	0	52.92	0.001	5.28	12.3663	2.74e-12	2.25e-11	yes	XM_008349414	PREDICTED: signal peptide peptidase [Malus domestica]
LOC103423112	0	135	0.001	5.27	12.3636	4.58e-28	8.76e-27	yes	XM_008361178	PREDICTED: autophagy-related protein 18g-like isoform X1 [Malus domestica]
LOC103417749	0	53.21	0.001	5.26	12.3608	2.74e-12	2.25e-11	yes	XM_008355909	PREDICTED: protein kinase APK1A, chloroplastic-like [Malus domestica]
LOC103453099	0	96.84	0.001	5.24	12.3554	2.28e-20	3.12e-19	yes	XM_008392637	PREDICTED: ARM REPEAT PROTEIN INTERACTING WITH ABF2-like isoform X1 [Malus domestica]
LOC103406413	0	33.91	0.001	5.24	12.3554	1.14e-07	6.03e-07	yes	XM_008345395	PREDICTED: protein yippee-like [Malus domestica]
LOC103432777	0	62.78	0.001	5.23	12.3526	1.75e-13	1.59e-12	yes	XM_008370985	PREDICTED: phospholipase A1-Ibeta2, chloroplastic-like [Malus domestica]
LOC103450395	0	74.6	0.001	5.2	12.3443	4.76e-16	5.1e-15	yes	XM_008389737	PREDICTED: WD-40 repeat-containing protein MSI4 isoform X1 [Malus domestica]
LOC103431762	0	105.08	0.001	5.19	12.3415	4.5e-22	6.69e-21	yes	XM_008369934	PREDICTED: chloride channel protein CLC-c-like [Malus domestica]
LOC103456199	0	79.71	0.001	5.17	12.3359	1.76e-17	2.05e-16	yes	XM_008395860	PREDICTED: neurofilament heavy polypeptide-like isoform X2 [Malus domestica]
LOC103430747	0	20	0.001	5.17	12.3359	0.000276113	0.000870619	yes	XM_008368893	PREDICTED: methyltransferase-like protein 13 [Malus domestica]
LOC103429777	0.02	90	0.001	5.15	12.3304	1.14e-18	1.43e-17	yes	XM_008367908	uncharacterized LOC103446969 [Malus domestica]
LOC103427467	0	48	0.001	5.15	12.3304	7.72e-11	5.6e-10	yes	XM_008365523	PREDICTED: peptide methionine sulfoxide reductase A5-like [Malus domestica]
LOC103408542	0	21	0.001	5.15	12.3304	0.000145836	0.000490846	yes	XM_008347385	PREDICTED: KH domain-containing protein At4g18375-like isoform X2 [Malus domestica]
LOC103434162	0	57	0.001	5.13	12.3247	4.58e-12	3.7e-11	yes	XM_008372474	PREDICTED: GDP-mannose 3,5-epimerase 2 [Malus domestica]
LOC103426889	0	45	0.001	5.13	12.3247	2.93e-10	2.02e-09	yes	XM_008364972	PREDICTED: psbP domain-containing protein 4, chloroplastic-like isoform X1 [Malus domestica]
LOC103407055	0	83.22	0.001	5.13	12.3247	4.69e-18	5.65e-17	yes	XM_008346011	PREDICTED: RNA demethylase ALKBH5-like [Malus domestica]
LOC103451523	0	74	0.001	5.12	12.3219	4.76e-16	5.1e-15	yes	XM_008390930	PREDICTED: vacuolar fusion protein CCZ1 homolog B-like isoform X2 [Malus domestica]
LOC103445610	0	28	0.001	5.12	12.3219	3.01e-06	1.34e-05	yes	XM_008384624	PREDICTED: dolichyl-diphosphooligosaccharide--protein glycosyltransferase subunit 2-like [Malus domestica]
LOC103414176	0	109.62	0.001	5.12	12.3219	3.26e-23	5.1e-22	yes	XM_008352581	PREDICTED: sphingoid long-chain bases kinase 1-like [Malus domestica]
LOC103424588	0	25	0.001	5.11	12.3191	1.11e-05	4.51e-05	yes	XM_008362680	PREDICTED: myosin-1-like [Malus domestica]
LOC103404335	0	37.22	0.001	5.11	12.3191	1.57e-08	9.12e-08	yes	XM_008343235	PREDICTED: carbonic anhydrase 2-like isoform X1 [Malus domestica]
LOC103449129	0	94.51	0.001	5.1	12.3163	8.42e-20	1.13e-18	yes	XM_008388413	PREDICTED: cullin-1-like [Malus domestica]
LOC103412162	0	28.83	0.001	5.1	12.3163	1.57e-06	7.22e-06	yes	XM_008350756	PREDICTED: ankyrin repeat and SAM domain-containing protein 6-like [Malus domestica]
LOC103402478	0	21.63	0.001	5.1	12.3163	7.68e-05	0.000275015	yes	XM_008341232	PREDICTED: nifU-like protein 2, chloroplastic [Malus domestica]
LOC103406657	0	59.64	0.001	5.08	12.3106	1.24e-12	1.06e-11	yes	XM_008345652	PREDICTED: probable receptor-like protein kinase At5g47070 [Malus domestica]
LOC103427078	0	24	0.001	5.07	12.3078	2.12e-05	8.29e-05	yes	XM_008365145	PREDICTED: protein DDI1 homolog [Malus domestica]
LOC103408862	0	78	0.001	5.07	12.3078	6.59e-17	7.46e-16	yes	XM_008347680	PREDICTED: apoptosis inhibitor 5-like isoform X1 [Malus domestica]
LOC103443110	0	32.96	0.001	5.06	12.3049	2.2e-07	1.12e-06	yes	XM_008381897	PREDICTED: probable RNA-binding protein 18 [Malus domestica]
LOC103435752	0	66	0.001	5.06	12.3049	4.74e-14	4.48e-13	yes	XM_008374160	PREDICTED: protein PHR1-LIKE 1-like isoform X1 [Malus domestica]
LOC103425916	0	47.78	0.001	5.05	12.3021	7.72e-11	5.6e-10	yes	XM_008364017	PREDICTED: PHD finger protein ING1-like [Malus domestica]
LOC103403995	0	33.73	0.001	5.05	12.3021	1.14e-07	6.03e-07	yes	XM_008342857	PREDICTED: MADS-box protein AGL24-like isoform X3 [Malus domestica]
LOC103454454	0	45.94	0.001	5.04	12.2992	1.5e-10	1.06e-09	yes	XM_008394039	PREDICTED: protein ABIL2-like isoform X2 [Malus domestica]
LOC103428278	0	31.11	0.001	5.03	12.2963	4.24e-07	2.09e-06	yes	XM_008366374	PREDICTED: high-affinity nitrate transporter 3.2 [Malus domestica]
LOC103417080	0	64.05	0.001	5.01	12.2906	9.12e-14	8.45e-13	yes	XM_008355284	PREDICTED: COBRA-like protein 1 isoform X1 [Malus domestica]
LOC103447834	0	55.31	0.001	5	12.2877	8.77e-12	6.92e-11	yes	XM_008387039	PREDICTED: F-box/LRR-repeat protein 25-like [Malus domestica]
LOC103440224	0	64.76	0.001	5	12.2877	9.12e-14	8.45e-13	yes	XM_008378898	PREDICTED: BAG family molecular chaperone regulator 1 [Malus domestica]
LOC103428918	0	36.65	0.001	5	12.2877	3.04e-08	1.71e-07	yes	XM_008367047	PREDICTED: F-box/kelch-repeat protein At1g22040-like, partial [Malus domestica]
LOC103406982	0	45.46	0.001	4.99	12.2848	2.93e-10	2.02e-09	yes	XM_008345948	PREDICTED: vacuolar protein sorting-associated protein 27-like [Malus domestica]
LOC103438647	0	52.16	0.001	4.98	12.2819	5.34e-12	4.29e-11	yes	XM_008377182	ABSCISIC ACID-INSENSITIVE 5-like protein 2 [Malus domestica]
LOC103431961	0	43.9	0.001	4.98	12.2819	5.7e-10	3.83e-09	yes	XM_008370133	PREDICTED: importin subunit alpha-1a-like [Malus domestica]
LOC103416495	0	56.57	0.001	4.98	12.2819	4.58e-12	3.7e-11	yes	XM_008354739	PREDICTED: protein KTI12 homolog isoform X1 [Malus domestica]
LOC103401786	0	54	0.001	4.98	12.2819	3.21e-11	2.41e-10	yes	XM_008340503	PREDICTED: histone deacetylase 14 isoform X1 [Malus domestica]
LOC103402653	0	64.75	0.001	4.97	12.279	9.12e-14	8.45e-13	yes	XM_008341400	PREDICTED: amino-acid permease BAT1 homolog isoform X2 [Malus domestica]
LOC103441633	0	47.99	0.001	4.95	12.2732	7.72e-11	5.6e-10	yes	XM_008380319	PREDICTED: random slug protein 5-like isoform X1 [Malus domestica]
LOC103432437	0	61.63	0.001	4.94	12.2703	3.37e-13	2.98e-12	yes	XM_008370633	PREDICTED: pentatricopeptide repeat-containing protein At4g02820, mitochondrial [Malus domestica]
LOC103439637	0	85.51	0.001	4.93	12.2674	1.25e-18	1.55e-17	yes	XM_008378209	PREDICTED: E3 ubiquitin protein ligase RIN2 [Malus domestica]
LOC103428178	0	48.81	0.001	4.93	12.2674	3.96e-11	2.95e-10	yes	XM_008366274	PREDICTED: grpE protein homolog, mitochondrial-like isoform X1 [Malus domestica]
LOC103430661	0	22.85	0.001	4.92	12.2644	4.04e-05	0.000151224	yes	XM_008368814	PREDICTED: protein SPIRAL1-like 1 [Malus domestica]
LOC103436035	0	71.07	0.001	4.9	12.2586	3.43e-15	3.49e-14	yes	XM_008374447	PREDICTED: probably inactive leucine-rich repeat receptor-like protein kinase At5g48380 [Malus domestica]
LOC103428152	0	63.13	0.001	4.9	12.2586	1.75e-13	1.59e-12	yes	XM_008366251	PREDICTED: serine/threonine-protein kinase PBS1-like isoform X1 [Malus domestica]
LOC103418397	0	36	0.001	4.9	12.2586	3.04e-08	1.71e-07	yes	XM_008356527	PREDICTED: vesicle-associated protein 1-3-like [Malus domestica]
LOC103413643	0	23	0.001	4.9	12.2586	4.04e-05	0.000151224	yes	XM_008352097	PREDICTED: splicing factor U2af small subunit B-like [Malus domestica]
LOC103438009	0	68.97	0.001	4.88	12.2527	6.62e-15	6.63e-14	yes	XM_008376544	PREDICTED: AMSH-like ubiquitin thioesterase 1 isoform X1 [Malus domestica]
LOC103413575	0	35	0.001	4.88	12.2527	5.88e-08	3.21e-07	yes	XM_008352040	PREDICTED: E3 ubiquitin-protein ligase RING1-like [Malus domestica]
LOC103448940	0	41	0.001	4.87	12.2497	2.15e-09	1.36e-08	yes	XM_008388203	PREDICTED: probable chlorophyll(ide) b reductase NYC1, chloroplastic [Malus domestica]
LOC103436592	0	18.99	0.001	4.87	12.2497	0.000276113	0.000870619	yes	XM_008375032	PREDICTED: GATA transcription factor 28-like [Malus domestica]
LOC103422096	0	124.18	0.001	4.86	12.2467	1.21e-26	2.2e-25	yes	XM_008360131	PREDICTED: calmodulin-binding transcription activator 2-like [Malus domestica]
LOC103413028	0	94	0.001	4.85	12.2438	1.62e-19	2.13e-18	yes	XM_008351524	PREDICTED: 4-hydroxy-3-methylbut-2-en-1-yl diphosphate synthase, chloroplastic [Malus domestica]
LOC103429426	0	53.84	0.001	4.84	12.2408	3.21e-11	2.41e-10	yes	XM_008367576	PREDICTED: probable VAMP-like protein At1g33475 isoform X2 [Malus domestica]
LOC103430634	0	45.74	0.001	4.83	12.2378	1.5e-10	1.06e-09	yes	XM_008368780	PREDICTED: lipid phosphate phosphatase 2-like [Malus domestica]
LOC103453644	0	60.14	0.001	4.81	12.2318	1.24e-12	1.06e-11	yes	XM_008393200	PREDICTED: biotin carboxylase 1, chloroplastic isoform X2 [Malus domestica]
LOC103406584	0	55.83	0.001	4.81	12.2318	8.77e-12	6.92e-11	yes	XM_008345566	PREDICTED: spermine synthase-like [Malus domestica]
LOC103436803	0	62	0.001	4.8	12.2288	3.37e-13	2.98e-12	yes	XM_008375257	PREDICTED: E3 ubiquitin-protein ligase At1g63170-like isoform X1 [Malus domestica]
LOC103436568	0	30.68	0.001	4.8	12.2288	8.16e-07	3.89e-06	yes	XM_008375098	PREDICTED: mediator of RNA polymerase II transcription subunit 18 isoform X2 [Malus domestica]
LOC103411612	0	23	0.001	4.8	12.2288	4.04e-05	0.000151224	yes	XM_008350245	PREDICTED: annexin D2-like [Malus domestica]
LOC103408447	0	33.74	0.001	4.8	12.2288	1.14e-07	6.03e-07	yes	XM_008347296	PREDICTED: protein-lysine methyltransferase METTL21C-like isoform X1 [Malus domestica]
LOC103404388	0	76.99	0.001	4.8	12.2288	1.27e-16	1.42e-15	yes	XM_008343286	PREDICTED: probable inactive receptor kinase At1g27190 [Malus domestica]
LOC103453415	0	37	0.001	4.79	12.2258	3.04e-08	1.71e-07	yes	XM_008392958	PREDICTED: actin-related protein 9-like [Malus domestica]
LOC103447042	0	52	0.001	4.78	12.2228	5.34e-12	4.29e-11	yes	XM_008386214	PREDICTED: LOW QUALITY PROTEIN: F-box/kelch-repeat protein At1g55270 [Malus domestica]
LOC103428698	0	106	0.001	4.78	12.2228	2.34e-22	3.51e-21	yes	XM_008366822	PREDICTED: ubiquitin carboxyl-terminal hydrolase 5-like isoform X2 [Malus domestica]
LOC103418536	0	44	0.001	4.78	12.2228	5.7e-10	3.83e-09	yes	XM_008356652	PREDICTED: suppressor protein SRP40-like [Malus domestica]
LOC103418448	0	32.81	0.001	4.77	12.2198	2.2e-07	1.12e-06	yes	XM_008356606	PREDICTED: common plant regulatory factor 1-like [Malus domestica]
LOC103412177	0	59.28	0.001	4.75	12.2137	1.24e-12	1.06e-11	yes	XM_008350774	PREDICTED: glycine-rich cell wall structural protein 1.8-like isoform X2 [Malus domestica]
LOC103418492	0	44	0.001	4.74	12.2107	5.7e-10	3.83e-09	yes	XM_008356615	PREDICTED: vacuolar protein sorting-associated protein 36-like [Malus domestica]
LOC103442955	0	27	0.001	4.73	12.2076	5.78e-06	2.46e-05	yes	XM_008381736	PREDICTED: protein kinase and PP2C-like domain-containing protein [Malus domestica]
LOC103414084	0	22	0.001	4.73	12.2076	7.68e-05	0.000275015	yes	XM_008352499	PREDICTED: probable cellulose synthase A catalytic subunit 2 [UDP-forming] [Malus domestica]
LOC103439272	0	52.32	0.001	4.69	12.1954	5.34e-12	4.29e-11	yes	XM_008377845	PREDICTED: phosphoglycerate mutase-like [Malus domestica]
LOC103427950	0	53.59	0.001	4.69	12.1954	3.21e-11	2.41e-10	yes	XM_008366033	PREDICTED: solute carrier family 35 member F1-like isoform X1 [Malus domestica]
LOC103422534	0	34.88	0.001	4.68	12.1923	5.88e-08	3.21e-07	yes	XM_008360601	PREDICTED: nudix hydrolase 2-like [Malus domestica]
LOC103420563	0	43.53	0.001	4.67	12.1892	5.7e-10	3.83e-09	yes	XM_008358623	PREDICTED: ubiquinone biosynthesis protein COQ9-B, mitochondrial-like [Malus domestica]
LOC103446131	0	117	0.001	4.66	12.1861	6.32e-25	1.06e-23	yes	XM_008385209	PREDICTED: DNA damage-binding protein 1-like [Malus domestica]
LOC103400592	0	36.38	0.001	4.66	12.1861	3.04e-08	1.71e-07	yes	XM_008339243	PREDICTED: nudix hydrolase 20, chloroplastic-like [Malus domestica]
LOC103424955	0	19.1	0.001	4.65	12.183	0.000276113	0.000870619	yes	XM_008363038	PREDICTED: ras-related protein RHN1-like [Malus domestica]
LOC103441594	0	24	0.001	4.63	12.1768	2.12e-05	8.29e-05	yes	XM_008380277	PREDICTED: probable CCR4-associated factor 1 homolog 5 isoform X2 [Malus domestica]
LOC103440930	0	89	0.001	4.63	12.1768	2.19e-18	2.69e-17	yes	XM_008379621	PREDICTED: monosaccharide-sensing protein 2-like [Malus domestica]
LOC103437036	0	24	0.001	4.62	12.1737	2.12e-05	8.29e-05	yes	XM_008375500	PREDICTED: decapping nuclease DXO homolog, chloroplastic-like [Malus domestica]
LOC103417684	0	24	0.001	4.61	12.1706	2.12e-05	8.29e-05	yes	XM_008355844	PREDICTED: mitochondrial import inner membrane translocase subunit TIM14-1 isoform X2 [Malus domestica]
LOC103432275	0	17	0.001	4.6	12.1674	0.000122627	0.000420776	yes	XM_008370461	PREDICTED: tetraspanin-19-like [Malus domestica]
LOC103427562	0	16	0.001	4.6	12.1674	0.000245094	0.000790323	yes	XM_008365621	PREDICTED: uncharacterized protein LOC103427562 [Malus domestica]
LOC103449869	0	29.63	0.001	4.59	12.1643	1.57e-06	7.22e-06	yes	XM_008389192	PREDICTED: ganglioside-induced differentiation-associated protein 2 isoform X2 [Malus domestica]
LOC103419655	0	42.35	0.001	4.59	12.1643	1.11e-09	7.2e-09	yes	XM_008357753	PREDICTED: nitric oxide synthase-interacting protein-like [Malus domestica]
LOC103416294	0	26.22	0.001	4.57	12.158	5.78e-06	2.46e-05	yes	XM_008354552	PREDICTED: LYR motif-containing protein At3g19508-like [Malus domestica]
LOC103414675	0	57.65	0.001	4.56	12.1548	4.58e-12	3.7e-11	yes	XM_008353047	PREDICTED: E3 ubiquitin-protein ligase CIP8-like [Malus domestica]
LOC103400460	0	50.41	0.001	4.56	12.1548	2.03e-11	1.55e-10	yes	XM_008339111	PREDICTED: protein arginine N-methyltransferase PRMT10-like [Malus domestica]
LOC103450989	0	71	0.001	4.55	12.1517	3.43e-15	3.49e-14	yes	XM_008390405	PREDICTED: double-stranded RNA-binding protein 3-like isoform X2 [Malus domestica]
LOC103439722	0	41	0.001	4.55	12.1517	2.15e-09	1.36e-08	yes	XM_008378314	PREDICTED: inactive rhomboid protein 1-like [Malus domestica]
LOC103450753	0	68.82	0.001	4.53	12.1453	6.62e-15	6.63e-14	yes	XM_008390131	PREDICTED: probable receptor-like protein kinase At3g55450 [Malus domestica]
LOC103424162	0	38.66	0.001	4.52	12.1421	8.1e-09	4.85e-08	yes	XM_008362248	PREDICTED: F-box protein FBW2-like [Malus domestica]
LOC103412398	0	57.62	0.001	4.52	12.1421	4.58e-12	3.7e-11	yes	XM_008350968	PREDICTED: cullin-4-like [Malus domestica]
LOC103411670	0	23	0.001	4.52	12.1421	4.04e-05	0.000151224	yes	XM_008350302	PREDICTED: uncharacterized protein LOC103411670 isoform X2 [Malus domestica]
LOC103446114	0	41.81	0.001	4.51	12.1389	2.15e-09	1.36e-08	yes	XM_008385180	PREDICTED: ADP-ribosylation factor GTPase-activating protein AGD12-like [Malus domestica]
LOC103441100	0	33.72	0.001	4.51	12.1389	1.14e-07	6.03e-07	yes	XM_008379796	PREDICTED: ethylene-responsive transcription factor ERF011-like [Malus domestica]
LOC103451140	0	60.3	0.001	4.5	12.1357	6.48e-13	5.62e-12	yes	XM_008390579	PREDICTED: protein TRIGALACTOSYLDIACYLGLYCEROL 3, chloroplastic isoform X1 [Malus domestica]
LOC103437499	0	53.81	0.001	4.49	12.1325	3.21e-11	2.41e-10	yes	XM_008375976	PREDICTED: homeobox-leucine zipper protein ATHB-6-like isoform X2 [Malus domestica]
LOC103419485	0	56.52	0.001	4.49	12.1325	8.77e-12	6.92e-11	yes	XM_008357579	PREDICTED: vesicle-associated protein 2-2-like [Malus domestica]
LOC103405241	0	50.89	0.001	4.48	12.1293	1.04e-11	8.14e-11	yes	XM_008344222	PREDICTED: peroxisome biogenesis protein 16 isoform X1 [Malus domestica]
LOC103437969	0	76	0.001	4.47	12.1261	1.27e-16	1.42e-15	yes	XM_008376503	PREDICTED: histone deacetylase 15-like isoform X1 [Malus domestica]
LOC103426508	0	52	0.001	4.47	12.1261	5.34e-12	4.29e-11	yes	XM_008364591	PREDICTED: transcription factor-like protein DPB isoform X3 [Malus domestica]
LOC103408718	0	15.89	0.001	4.47	12.1261	0.000245094	0.000790323	yes	XM_008347547	PREDICTED: ankyrin repeat domain-containing protein 39-like [Malus domestica]
LOC103450781	0	30.67	0.001	4.46	12.1228	8.16e-07	3.89e-06	yes	XM_008390161	PREDICTED: general transcription factor IIH subunit 5-like [Malus domestica]
LOC103433333	0	16.6	0.001	4.46	12.1228	0.000122627	0.000420776	yes	XM_008371580	PREDICTED: nuclear transcription factor Y subunit B-1-like isoform X1 [Malus domestica]
LOC103439970	0	51.8	0.001	4.45	12.1196	5.34e-12	4.29e-11	yes	XM_008378624	PREDICTED: stomatin-like protein 2, mitochondrial isoform X1 [Malus domestica]
LOC103456328	0	66	0.001	4.44	12.1163	4.74e-14	4.48e-13	yes	XM_008396034	PREDICTED: inositol-tetrakisphosphate 1-kinase 4 [Malus domestica]
LOC103442677	0	49.58	0.001	4.44	12.1163	2.03e-11	1.55e-10	yes	XM_008381490	PREDICTED: protein-tyrosine-phosphatase IBR5 [Malus domestica]
LOC103433432	0	26.94	0.001	4.44	12.1163	5.78e-06	2.46e-05	yes	XM_008371695	PREDICTED: uncharacterized protein LOC103433432 isoform X1 [Malus domestica]
LOC103452117	0	30.62	0.001	4.42	12.1098	8.16e-07	3.89e-06	yes	XM_008391606	PREDICTED: transmembrane protein 136-like isoform X1 [Malus domestica]
LOC103445097	0	71.43	0.001	4.42	12.1098	1.78e-15	1.84e-14	yes	XM_008384069	floral homeotic protein APETALA 2 [Malus domestica]
LOC103427554	0	21.3	0.001	4.42	12.1098	7.68e-05	0.000275015	yes	XM_008365617	PREDICTED: F-box protein PP2-A15-like [Malus domestica]
LOC103406566	0	34.67	0.001	4.42	12.1098	5.88e-08	3.21e-07	yes	XM_008345550	PREDICTED: reticulon-like protein B1 [Malus domestica]
LOC103452004	0	84.33	0.001	4.41	12.1066	2.42e-18	2.96e-17	yes	XM_008391473	PREDICTED: cysteine-rich receptor-like protein kinase 2 isoform X1 [Malus domestica]
LOC103441868	0	15.51	0.001	4.41	12.1066	0.000245094	0.000790323	yes	XM_008380579	PREDICTED: cytochrome b-c1 complex subunit 6-like [Malus domestica]
LOC103442493	0	61.84	0.001	4.4	12.1033	3.37e-13	2.98e-12	yes	XM_008381284	PREDICTED: isoprenylcysteine alpha-carbonyl methylesterase ICME-like [Malus domestica]
LOC103425465	0	44.57	0.001	4.4	12.1033	2.93e-10	2.02e-09	yes	XM_008363548	PREDICTED: protein KTI12 homolog isoform X2 [Malus domestica]
LOC103408240	0	85.83	0.001	4.4	12.1033	6.43e-19	8.14e-18	yes	XM_008347097	PREDICTED: potassium transporter 2-like isoform X2 [Malus domestica]
LOC103429871	0	27.37	0.001	4.39	12.1	3.01e-06	1.34e-05	yes	XM_008367999	PREDICTED: cinnamoyl-CoA reductase 1-like isoform X2 [Malus domestica]
LOC103429039	0	27.69	0.001	4.39	12.1	3.01e-06	1.34e-05	yes	XM_008367183	PREDICTED: 50S ribosomal protein L29, chloroplastic-like [Malus domestica]
LOC103405902	0	100	0.001	4.39	12.1	6.17e-21	8.7e-20	yes	XM_008344931	PREDICTED: auxin response factor 8 isoform X1 [Malus domestica]
LOC103449822	0	48	0.001	4.38	12.0967	7.72e-11	5.6e-10	yes	XM_008389143	PREDICTED: fructokinase-2 isoform X1 [Malus domestica]
LOC103408909	0	54.62	0.001	4.38	12.0967	1.68e-11	1.29e-10	yes	XM_008347727	PREDICTED: probable methyltransferase PMT26 [Malus domestica]
TCONS_00057906	0	20	0.001	4.37	12.0934	0.000276113	0.000870619	yes	TCONS_00057906	PREDICTED: dehydrogenase/reductase SDR family member on chromosome X-like [Malus domestica]
LOC103447427	0	16	0.001	4.36	12.0901	0.000245094	0.000790323	yes	XM_008386648	PREDICTED: serine hydroxymethyltransferase, mitochondrial-like [Malus domestica]
LOC103435080	0	27	0.001	4.36	12.0901	5.78e-06	2.46e-05	yes	XM_008373476	PREDICTED: dof zinc finger protein DOF2.1-like [Malus domestica]
LOC103417384	0	19.22	0.001	4.36	12.0901	0.000276113	0.000870619	yes	XM_008355576	PREDICTED: nudix hydrolase 3-like [Malus domestica]
LOC103453074	0	30.52	0.001	4.34	12.0835	8.16e-07	3.89e-06	yes	XM_008392609	PREDICTED: dual specificity protein phosphatase 1-like isoform X1 [Malus domestica]
LOC103410485	0	44.97	0.001	4.33	12.0802	2.93e-10	2.02e-09	yes	XM_008349181	PREDICTED: bifunctional phosphatase IMPL2, chloroplastic-like isoform X1 [Malus domestica]
LOC103404993	0	67.22	0.001	4.33	12.0802	2.46e-14	2.37e-13	yes	XM_008343958	scarecrow-like transcription factor PAT1 [Malus domestica]
LOC103449116	0	37.29	0.001	4.31	12.0735	1.57e-08	9.12e-08	yes	XM_008388400	PREDICTED: OTU domain-containing protein 6B [Malus domestica]
LOC103443255	0	55	0.001	4.31	12.0735	1.68e-11	1.29e-10	yes	XM_008382070	PREDICTED: metal tolerance protein C4-like [Malus domestica]
LOC103437514	0.01	71.64	0.001	4.3	12.0701	1.78e-15	1.84e-14	yes	XM_008375991	PREDICTED: protein DEK-like isoform X1 [Malus domestica]
LOC103452062	0	69.88	0.001	4.29	12.0668	6.62e-15	6.63e-14	yes	XM_008391540	PREDICTED: ultraviolet-B receptor UVR8 [Malus domestica]
LOC103430594	0	51.85	0.001	4.29	12.0668	5.34e-12	4.29e-11	yes	XM_008368739	MYBR domain class transcription factor [Malus domestica]
LOC103420472	0	126.03	0.001	4.29	12.0668	4.39e-26	7.79e-25	yes	XM_008358534	PREDICTED: callose synthase 1-like [Malus domestica]
LOC103408335	0	56.65	0.001	4.29	12.0668	4.58e-12	3.7e-11	yes	XM_008347193	PREDICTED: pyruvate kinase, cytosolic isozyme-like [Malus domestica]
LOC103455536	0	87.33	0.001	4.28	12.0634	3.32e-19	4.28e-18	yes	XM_008395126	PREDICTED: serine/threonine-protein kinase/endoribonuclease IRE1a-like [Malus domestica]
LOC103444225	0	20	0.001	4.28	12.0634	0.000276113	0.000870619	yes	XM_008383144	PREDICTED: COX assembly mitochondrial protein 2 homolog [Malus domestica]
LOC103441515	0	68.68	0.001	4.27	12.06	6.62e-15	6.63e-14	yes	XM_008380192	PREDICTED: homeobox protein knotted-1-like 3 isoform X1 [Malus domestica]
LOC103426624	0	63.98	0.001	4.27	12.06	9.12e-14	8.45e-13	yes	XM_008364705	PREDICTED: palmitoyl-acyl carrier protein thioesterase, chloroplastic-like [Malus domestica]
LOC103432039	0	45.25	0.001	4.26	12.0566	2.93e-10	2.02e-09	yes	XM_008370210	PREDICTED: protein FLX-like 1 isoform X1 [Malus domestica]
LOC103451735	0	42.87	0.001	4.25	12.0532	1.11e-09	7.2e-09	yes	XM_008391156	PREDICTED: translin-associated protein X-like [Malus domestica]
LOC103411091	0	35.65	0.001	4.25	12.0532	5.88e-08	3.21e-07	yes	XM_008349746	PREDICTED: auxin response factor 1-like [Malus domestica]
LOC103427588	0	77.73	0.001	4.24	12.0498	6.59e-17	7.46e-16	yes	XM_008365646	PREDICTED: serine hydroxymethyltransferase 7-like [Malus domestica]
LOC103402188	0	19.32	0.001	4.23	12.0464	0.000276113	0.000870619	yes	XM_008340924	PREDICTED: CBS domain-containing protein CBSCBSPB3-like [Malus domestica]
LOC103421597	0	32.48	0.001	4.22	12.043	2.2e-07	1.12e-06	yes	XM_008359643	PREDICTED: pentatricopeptide repeat-containing protein At4g35850, mitochondrial-like [Malus domestica]
LOC103405901	0	57.07	0.001	4.22	12.043	4.58e-12	3.7e-11	yes	XM_008344930	PREDICTED: notchless protein homolog [Malus domestica]
LOC103404032	0	47.17	0.001	4.21	12.0396	7.72e-11	5.6e-10	yes	XM_008342891	PREDICTED: adenylyl-sulfate kinase 3 isoform X1 [Malus domestica]
LOC103449888	0	28	0.001	4.19	12.0327	3.01e-06	1.34e-05	yes	XM_008389213	PREDICTED: hexokinase-2-like [Malus domestica]
LOC103423696	0	86.27	0.001	4.19	12.0327	6.43e-19	8.14e-18	yes	XM_008361780	PREDICTED: LOW QUALITY PROTEIN: probable inactive serine/threonine-protein kinase scy1 [Malus domestica]
LOC103413800	0	36	0.001	4.19	12.0327	3.04e-08	1.71e-07	yes	XM_008352242	PREDICTED: serine hydroxymethyltransferase 7-like [Malus domestica]
LOC103414331	0	19	0.001	4.18	12.0293	0.000276113	0.000870619	yes	XM_008352729	PREDICTED: protein Iojap-related, mitochondrial-like [Malus domestica]
LOC103435259	0	66.44	0.001	4.15	12.0189	2.46e-14	2.37e-13	yes	XM_008373677	PREDICTED: autophagy-related protein 13 isoform X1 [Malus domestica]
LOC103433157	0	36.42	0.001	4.15	12.0189	3.04e-08	1.71e-07	yes	XM_008371393	PREDICTED: peptidyl-prolyl cis-trans isomerase FKBP19, chloroplastic isoform X1 [Malus domestica]
LOC103425694	0	57.08	0.001	4.15	12.0189	4.58e-12	3.7e-11	yes	XM_008363782	PREDICTED: folate-biopterin transporter 1, chloroplastic-like isoform X1 [Malus domestica]
LOC103434013	0	26	0.001	4.14	12.0154	1.11e-05	4.51e-05	yes	XM_008372326	PREDICTED: PTI1-like tyrosine-protein kinase 3 [Malus domestica]
LOC103431954	0	69	0.001	4.14	12.0154	6.62e-15	6.63e-14	yes	XM_008370125	PREDICTED: GATA transcription factor 26-like [Malus domestica]
LOC103451696	0	21.04	0.001	4.13	12.0119	0.000145836	0.000490846	yes	XM_008391112	PREDICTED: APO protein 2, chloroplastic-like [Malus domestica]
LOC103431176	0	38	0.001	4.12	12.0084	1.57e-08	9.12e-08	yes	XM_008369317	PREDICTED: TBCC domain-containing protein 1-like [Malus domestica]
LOC103402142	0	80	0.001	4.12	12.0084	1.76e-17	2.05e-16	yes	XM_008340879	PREDICTED: DEAD-box ATP-dependent RNA helicase 21-like [Malus domestica]
LOC103452499	0	31	0.001	4.11	12.0049	8.16e-07	3.89e-06	yes	XM_008391995	PREDICTED: mediator-associated protein 2-like [Malus domestica]
LOC103443840	0	80.78	0.001	4.11	12.0049	1.76e-17	2.05e-16	yes	XM_008382742	PREDICTED: dipeptidyl peptidase 8 isoform X1 [Malus domestica]
LOC103421320	0	39.58	0.001	4.11	12.0049	4.18e-09	2.57e-08	yes	XM_008359347	PREDICTED: phosphoribosylformylglycinamidine cyclo-ligase, chloroplastic/mitochondrial-like [Malus domestica]
LOC103417629	0	51	0.001	4.11	12.0049	1.04e-11	8.14e-11	yes	XM_008355803	PREDICTED: beclin-1-like protein [Malus domestica]
LOC103412115	0	39.64	0.001	4.11	12.0049	4.18e-09	2.57e-08	yes	XM_008350714	PREDICTED: cytochrome P450 87A3-like [Malus domestica]
LOC103407916	0	41.54	0.001	4.11	12.0049	2.15e-09	1.36e-08	yes	XM_008346791	PREDICTED: two-pore potassium channel 1-like isoform X1 [Malus domestica]
LOC103416576	0	30.1	0.001	4.1	12.0014	8.16e-07	3.89e-06	yes	XM_008354821	PREDICTED: mitochondrial import receptor subunit TOM20-like [Malus domestica]
LOC103442472	0	46.89	0.001	4.09	11.9979	7.72e-11	5.6e-10	yes	XM_008381260	PREDICTED: F-box/FBD/LRR-repeat protein At1g13570-like [Malus domestica]
LOC103422903	0	47.26	0.001	4.09	11.9979	7.72e-11	5.6e-10	yes	XM_008360964	PREDICTED: COP9 signalosome complex subunit 2-like [Malus domestica]
LOC103415024	0	33	0.001	4.09	11.9979	2.2e-07	1.12e-06	yes	XM_008353382	PREDICTED: mitochondrial ribosome-associated GTPase 1-like [Malus domestica]
LOC103450782	0	30	0.001	4.08	11.9944	8.16e-07	3.89e-06	yes	XM_008390166	PREDICTED: LOW QUALITY PROTEIN: acetyltransferase NSI [Malus domestica]
LOC103453792	0	101.22	0.001	4.07	11.9908	3.21e-21	4.59e-20	yes	XM_008393371	PREDICTED: pumilio homolog 6, chloroplastic [Malus domestica]
LOC103414022	0	59	0.001	4.06	11.9873	1.24e-12	1.06e-11	yes	XM_008352446	PREDICTED: ferrochelatase-2, chloroplastic-like [Malus domestica]
LOC103406924	0	30.67	0.001	4.06	11.9873	8.16e-07	3.89e-06	yes	XM_008345924	PREDICTED: rRNA-processing protein FCF1 homolog [Malus domestica]
LOC103445208	0	42.43	0.001	4.04	11.9801	1.11e-09	7.2e-09	yes	XM_008384194	PREDICTED: isocitrate dehydrogenase [NAD] regulatory subunit 1, mitochondrial isoform X2 [Malus domestica]
LOC103449572	0	49	0.001	4.03	11.9766	3.96e-11	2.95e-10	yes	XM_008388897	PREDICTED: nuclear transcription factor Y subunit A-10-like [Malus domestica]
LOC103448544	0	28.66	0.001	4.03	11.9766	1.57e-06	7.22e-06	yes	XM_008387807	PREDICTED: probable U3 small nucleolar RNA-associated protein 11 isoform X1 [Malus domestica]
LOC103439035	0	74	0.001	4.03	11.9766	4.76e-16	5.1e-15	yes	XM_008377586	PREDICTED: protein FAM63B-like isoform X1 [Malus domestica]
LOC103417608	0	33.61	0.001	4.03	11.9766	1.14e-07	6.03e-07	yes	XM_008355779	PREDICTED: rRNA-processing protein FCF1 homolog [Malus domestica]
LOC103424922	0	37	0.001	4.02	11.973	3.04e-08	1.71e-07	yes	XM_008363011	PREDICTED: OTU domain-containing protein 5-like, partial [Malus domestica]
LOC103454542	0	45.09	0.001	4.01	11.9694	2.93e-10	2.02e-09	yes	XM_008394120	PREDICTED: trinucleotide repeat-containing gene 6B protein-like [Malus domestica]
LOC103425373	0	40.06	0.001	4.01	11.9694	4.18e-09	2.57e-08	yes	XM_008363453	PREDICTED: LOW QUALITY PROTEIN: KH domain-containing protein At1g09660/At1g09670-like [Malus domestica]
LOC103420810	0	48.56	0.001	4	11.9658	3.96e-11	2.95e-10	yes	XM_008358851	PREDICTED: cinnamoyl-CoA reductase 2-like isoform X1 [Malus domestica]
LOC103410741	0	44.89	0.001	3.99	11.9622	2.93e-10	2.02e-09	yes	XM_008349409	PREDICTED: aspartate aminotransferase, cytoplasmic-like [Malus domestica]
LOC103403036	0	60.68	0.001	3.99	11.9622	6.48e-13	5.62e-12	yes	XM_008341846	PREDICTED: cysteine-rich receptor-like protein kinase 10 [Malus domestica]
LOC103456243	0	20.48	0.001	3.98	11.9586	0.000145836	0.000490846	yes	XM_008395929	PREDICTED: thiosulfate sulfurtransferase 18-like isoform X1 [Malus domestica]
LOC103408633	0	37.04	0.001	3.98	11.9586	3.04e-08	1.71e-07	yes	XM_008347471	PREDICTED: receptor-like cytosolic serine/threonine-protein kinase RBK2 [Malus domestica]
LOC103427691	0	34.86	0.001	3.97	11.9549	5.88e-08	3.21e-07	yes	XM_008365762	PREDICTED: UDP-N-acetylglucosamine transferase subunit ALG13 homolog [Malus domestica]
LOC103443367	0	68.15	0.001	3.96	11.9513	1.28e-14	1.25e-13	yes	XM_008382200	YTH domain-contained RNA binding protein 6 [Malus domestica]
LOC103436932	0	67.37	0.001	3.96	11.9513	2.46e-14	2.37e-13	yes	XM_008375384	PREDICTED: two-component response regulator-like APRR2 [Malus domestica]
LOC103441807	0	58	0.001	3.94	11.944	2.39e-12	1.98e-11	yes	XM_008380515	PREDICTED: regulator of nonsense transcripts UPF3 isoform X2 [Malus domestica]
LOC103456183	0	38	0.001	3.93	11.9403	1.57e-08	9.12e-08	yes	XM_008395843	PREDICTED: calmodulin-lysine N-methyltransferase isoform X1 [Malus domestica]
LOC103429538	0	38.55	0.001	3.93	11.9403	8.1e-09	4.85e-08	yes	XM_008367682	PREDICTED: protein BASIC PENTACYSTEINE4-like isoform X2 [Malus domestica]
LOC103410916	0	57	0.001	3.93	11.9403	4.58e-12	3.7e-11	yes	XM_008349569	PREDICTED: mechanosensitive ion channel protein 2, chloroplastic-like isoform X1 [Malus domestica]
LOC103447009	0	26.53	0.001	3.92	11.9366	5.78e-06	2.46e-05	yes	XM_008386183	PREDICTED: protein YLS3-like [Malus domestica]
LOC103418152	0	48.47	0.001	3.92	11.9366	3.96e-11	2.95e-10	yes	XM_008356296	PREDICTED: probable plastidic glucose transporter 2, partial [Malus domestica]
LOC103403013	0	29.47	0.001	3.91	11.933	1.57e-06	7.22e-06	yes	XM_008341810	PREDICTED: AMSH-like ubiquitin thioesterase 2 isoform X2 [Malus domestica]
LOC103452971	0	35	0.001	3.9	11.9293	5.88e-08	3.21e-07	yes	XM_008392493	PREDICTED: calcium-dependent protein kinase 13-like [Malus domestica]
LOC103419881	0	30	0.001	3.9	11.9293	8.16e-07	3.89e-06	yes	XM_008357970	PREDICTED: LOW QUALITY PROTEIN: polyadenylate-binding protein-interacting protein 9-like [Malus domestica]
LOC103434505	0	23	0.001	3.89	11.9256	4.04e-05	0.000151224	yes	XM_008372872	PREDICTED: psbP-like protein 2, chloroplastic isoform X1 [Malus domestica]
LOC103420541	0	44.42	0.001	3.89	11.9256	2.93e-10	2.02e-09	yes	XM_008358609	PREDICTED: transcription factor BOA-like [Malus domestica]
LOC103411502	0	42.75	0.001	3.89	11.9256	1.11e-09	7.2e-09	yes	XM_008350135	PREDICTED: probable WRKY transcription factor 71 [Malus domestica]
LOC103409259	0	31	0.001	3.89	11.9256	8.16e-07	3.89e-06	yes	XM_008348072	PREDICTED: cysteine-rich repeat secretory protein 15-like isoform X2 [Malus domestica]
LOC103402725	0	34.36	0.001	3.89	11.9256	1.14e-07	6.03e-07	yes	XM_008341480	PREDICTED: methionine aminopeptidase 1B, chloroplastic [Malus domestica]
LOC103434638	0	31.46	0.001	3.88	11.9218	4.24e-07	2.09e-06	yes	XM_008372994	PREDICTED: anthocyanidin reductase isoform X2 [Malus domestica]
LOC103428803	0	24.3	0.001	3.88	11.9218	2.12e-05	8.29e-05	yes	XM_008366918	PREDICTED: ABSCISIC ACID-INSENSITIVE 5-like protein 7 [Malus domestica]
LOC103400294	0	32	0.001	3.87	11.9181	4.24e-07	2.09e-06	yes	XM_008338945	PREDICTED: ankyrin repeat protein SKIP35-like [Malus domestica]
LOC103435909	0	21	0.001	3.86	11.9144	0.000145836	0.000490846	yes	XM_008374337	PREDICTED: tropomyosin-like [Malus domestica]
LOC103428100	0	35.63	0.001	3.86	11.9144	5.88e-08	3.21e-07	yes	XM_008366198	PREDICTED: probable serine/threonine-protein kinase Cx32, chloroplastic [Malus domestica]
LOC103404911	0	21	0.001	3.86	11.9144	0.000145836	0.000490846	yes	XM_008343875	PREDICTED: AF4/FMR2 family member 4-like [Malus domestica]
LOC103423119	0	30.03	0.001	3.85	11.9106	8.16e-07	3.89e-06	yes	XM_008361188	PREDICTED: thiamine pyrophosphokinase 1-like isoform X1 [Malus domestica]
LOC103420455	0	37.94	0.001	3.85	11.9106	1.57e-08	9.12e-08	yes	XM_008358522	PREDICTED: alpha-N-acetylglucosaminidase-like isoform X1 [Malus domestica]
LOC103428706	0	56.77	0.001	3.84	11.9069	4.58e-12	3.7e-11	yes	XM_008366832	PREDICTED: V-type proton ATPase subunit B2 [Malus domestica]
LOC103406569	0	28.33	0.001	3.84	11.9069	3.01e-06	1.34e-05	yes	XM_008345551	PREDICTED: acidic endochitinase-like [Malus domestica]
LOC103404065	0	29.58	0.001	3.84	11.9069	1.57e-06	7.22e-06	yes	XM_008342919	PREDICTED: 26S proteasome regulatory subunit RPN13 isoform X1 [Malus domestica]
LOC103401284	0	75.69	0.001	3.84	11.9069	2.46e-16	2.69e-15	yes	XM_008339993	PREDICTED: ethylene receptor [Malus domestica]
LOC103425191	0	53.06	0.001	3.83	11.9031	2.74e-12	2.25e-11	yes	XM_008363269	PREDICTED: acyl-coenzyme A oxidase 2, peroxisomal-like [Malus domestica]
LOC103443106	0	37.98	0.001	3.82	11.8994	1.57e-08	9.12e-08	yes	XM_008381891	PREDICTED: 1-aminocyclopropane-1-carboxylate oxidase homolog 1-like [Malus domestica]
LOC103437329	0	40.8	0.001	3.82	11.8994	2.15e-09	1.36e-08	yes	XM_008375805	PREDICTED: transcription factor Pur-alpha 1 isoform X1 [Malus domestica]
LOC103452590	0	59	0.001	3.79	11.888	1.24e-12	1.06e-11	yes	XM_008392101	PREDICTED: beta-amylase 3, chloroplastic-like [Malus domestica]
LOC103438350	0	31.54	0.001	3.79	11.888	4.24e-07	2.09e-06	yes	XM_008376898	PREDICTED: citrate synthase, mitochondrial-like [Malus domestica]
LOC103432440	0	36	0.001	3.78	11.8842	3.04e-08	1.71e-07	yes	XM_008370636	PREDICTED: transcription factor bHLH7 [Malus domestica]
LOC103453427	0	70.89	0.001	3.77	11.8803	3.43e-15	3.49e-14	yes	XM_008392973	PREDICTED: cryptochrome-1-like isoform X3 [Malus domestica]
LOC103446216	0	21.55	0.001	3.77	11.8803	7.68e-05	0.000275015	yes	XM_008385294	PREDICTED: pterin-4-alpha-carbinolamine dehydratase-like isoform X1 [Malus domestica]
LOC103445903	0	62.98	0.001	3.77	11.8803	1.75e-13	1.59e-12	yes	XM_008384958	PREDICTED: ARM REPEAT PROTEIN INTERACTING WITH ABF2-like isoform X1 [Malus domestica]
LOC103401742	0	24	0.001	3.76	11.8765	2.12e-05	8.29e-05	yes	XM_008340462	PREDICTED: replication factor C subunit 3, partial [Malus domestica]
LOC103417020	0	31	0.001	3.75	11.8727	8.16e-07	3.89e-06	yes	XM_008355228	PREDICTED: ankyrin-3-like [Malus domestica]
LOC103453764	0	24.41	0.001	3.74	11.8688	2.12e-05	8.29e-05	yes	XM_008393332	PREDICTED: mediator of RNA polymerase II transcription subunit 7a-like [Malus domestica]
LOC103425803	0	45.77	0.001	3.74	11.8688	1.5e-10	1.06e-09	yes	XM_008363908	PREDICTED: B3 domain-containing transcription factor VRN1-like isoform X1 [Malus domestica]
LOC103439321	0	69	0.001	3.73	11.865	6.62e-15	6.63e-14	yes	XM_008377865	PREDICTED: phosphatidylinositol 4-kinase gamma 4 [Malus domestica]
LOC103415788	0	53.57	0.001	3.73	11.865	3.21e-11	2.41e-10	yes	XM_008354072	PREDICTED: probable ADP-ribosylation factor GTPase-activating protein AGD14 [Malus domestica]
LOC103453152	0	47.61	0.001	3.7	11.8533	7.72e-11	5.6e-10	yes	XM_008392705	PREDICTED: heat stress transcription factor A-1-like isoform X1 [Malus domestica]
LOC103455923	0	41.08	0.001	3.69	11.8494	2.15e-09	1.36e-08	yes	XM_008395534	PREDICTED: 3-oxo-Delta(4,5)-steroid 5-beta-reductase-like [Malus domestica]
LOC103403985	0	55.51	0.001	3.69	11.8494	8.77e-12	6.92e-11	yes	XM_008342839	PREDICTED: transcription factor HBP-1a-like [Malus domestica]
TCONS_00046639	0	22	0.001	3.69	11.8494	7.68e-05	0.000275015	yes	TCONS_00046639	PREDICTED: actin cytoskeleton-regulatory complex protein pan-1-like [Malus domestica]
LOC103435440	0	62.93	0.001	3.66	11.8376	1.75e-13	1.59e-12	yes	XM_008373835	PREDICTED: cyclin-dependent kinase C-2-like [Malus domestica]
LOC103439208	0	38.9	0.001	3.65	11.8337	8.1e-09	4.85e-08	yes	XM_008377750	PREDICTED: protein REVEILLE 5 isoform X1 [Malus domestica]
LOC103420698	0	39	0.001	3.65	11.8337	8.1e-09	4.85e-08	yes	XM_008358748	PREDICTED: ubiquitin fusion degradation protein 1 homolog [Malus domestica]
LOC103448892	0	38.58	0.001	3.64	11.8297	8.1e-09	4.85e-08	yes	XM_008388146	PREDICTED: UDP-galactose transporter 2 [Malus domestica]
LOC103446045	0	19	0.001	3.64	11.8297	0.000276113	0.000870619	yes	XM_008385100	PREDICTED: zinc finger protein ZPR1-like [Malus domestica]
LOC103444805	0	42.13	0.001	3.64	11.8297	1.11e-09	7.2e-09	yes	XM_008383743	PREDICTED: beta-taxilin-like isoform X1 [Malus domestica]
LOC103443905	0	54.55	0.001	3.64	11.8297	1.68e-11	1.29e-10	yes	XM_008382808	PREDICTED: IST1-like protein [Malus domestica]
LOC103441619	0	44.42	0.001	3.64	11.8297	2.93e-10	2.02e-09	yes	XM_008380301	PREDICTED: beta-1,3-galactosyltransferase 7-like isoform X2 [Malus domestica]
LOC103409622	0	24.71	0.001	3.64	11.8297	2.12e-05	8.29e-05	yes	XM_008348431	PREDICTED: mediator of RNA polymerase II transcription subunit 10b-like [Malus domestica]
LOC103452164	0	34.39	0.001	3.63	11.8258	1.14e-07	6.03e-07	yes	XM_008391671	PREDICTED: ranBP2-type zinc finger protein At1g67325-like isoform X2 [Malus domestica]
LOC103449239	0	53	0.001	3.63	11.8258	2.74e-12	2.25e-11	yes	XM_008388525	PREDICTED: sister-chromatid cohesion protein 3 [Malus domestica]
LOC103425674	0	43.11	0.001	3.63	11.8258	1.11e-09	7.2e-09	yes	XM_008363761	PREDICTED: probable E3 ubiquitin-protein ligase LUL4 [Malus domestica]
LOC103410904	0	37.79	0.001	3.63	11.8258	1.57e-08	9.12e-08	yes	XM_008349558	PREDICTED: phosphoribosylformylglycinamidine cyclo-ligase, chloroplastic/mitochondrial-like [Malus domestica]
LOC103418718	0	25	0.001	3.62	11.8218	1.11e-05	4.51e-05	yes	XM_008356828	PREDICTED: mediator of RNA polymerase II transcription subunit 15a-like [Malus domestica]
LOC103413397	0	33.56	0.001	3.62	11.8218	1.14e-07	6.03e-07	yes	XM_008351866	PREDICTED: bifunctional protein FolD 2-like [Malus domestica]
LOC103406328	0	27.55	0.001	3.62	11.8218	3.01e-06	1.34e-05	yes	XM_008345325	PREDICTED: zinc finger protein GIS2-like [Malus domestica]
LOC103454275	0	23.29	0.001	3.61	11.8178	4.04e-05	0.000151224	yes	XM_008393874	PREDICTED: 17.4 kDa class III heat shock protein-like [Malus domestica]
LOC103401766	0	71.02	0.001	3.6	11.8138	3.43e-15	3.49e-14	yes	XM_008340486	PREDICTED: protein phosphatase 2C 16-like [Malus domestica]
LOC103448165	0	48.16	0.001	3.59	11.8098	3.96e-11	2.95e-10	yes	XM_008387419	PREDICTED: F-box/WD-40 repeat-containing protein At5g21040 isoform X1 [Malus domestica]
LOC103446550	0	37.27	0.001	3.58	11.8057	1.57e-08	9.12e-08	yes	XM_008385711	PREDICTED: elongator complex protein 4 [Malus domestica]
LOC103412849	0	23	0.001	3.58	11.8057	4.04e-05	0.000151224	yes	XM_008351365	PREDICTED: UDP-glycosyltransferase 76E9-like [Malus domestica]
LOC103409185	0	23.21	0.001	3.58	11.8057	4.04e-05	0.000151224	yes	XM_008347993	PREDICTED: GEM-like protein 1 isoform X2 [Malus domestica]
LOC103400622	0	38	0.001	3.58	11.8057	1.57e-08	9.12e-08	yes	XM_008339274	PREDICTED: 30S ribosomal protein S1, chloroplastic isoform X2 [Malus domestica]
LOC103421592	0	34.54	0.001	3.57	11.8017	1.14e-07	6.03e-07	yes	XM_008359637	PREDICTED: lysine histidine transporter 1-like [Malus domestica]
LOC103454892	0	79.33	0.001	3.56	11.7977	3.4e-17	3.92e-16	yes	XM_008394488	PREDICTED: auxin response factor 2-like [Malus domestica]
LOC103432818	0	20.7	0.001	3.56	11.7977	0.000145836	0.000490846	yes	XM_008371021	PREDICTED: protein yippee-like [Malus domestica]
LOC103427113	0	62.73	0.001	3.56	11.7977	1.75e-13	1.59e-12	yes	XM_008365183	PREDICTED: mitogen-activated protein kinase kinase kinase YODA-like [Malus domestica]
LOC103408439	0	19.61	0.001	3.56	11.7977	0.000276113	0.000870619	yes	XM_008347291	PREDICTED: reticulon-like protein B12 [Malus domestica]
LOC103401339	0	53	0.001	3.56	11.7977	2.74e-12	2.25e-11	yes	XM_008340050	PREDICTED: protein misato homolog 1-like isoform X1 [Malus domestica]
LOC103454515	0	31.29	0.001	3.55	11.7936	4.24e-07	2.09e-06	yes	XM_008394100	PREDICTED: protein LSD1 [Malus domestica]
LOC103421397	0	28.74	0.001	3.55	11.7936	1.57e-06	7.22e-06	yes	XM_008359437	PREDICTED: ras-related protein RABE1c-like [Malus domestica]
LOC103446952	0	39.35	0.001	3.54	11.7895	8.1e-09	4.85e-08	yes	XM_008386124	PREDICTED: 1-acyl-sn-glycerol-3-phosphate acyltransferase 1, chloroplastic-like isoform X1 [Malus domestica]
LOC103438686	0	29.04	0.001	3.54	11.7895	1.57e-06	7.22e-06	yes	XM_008377231	PREDICTED: E3 ubiquitin-protein ligase MARCH3 isoform X1 [Malus domestica]
LOC103437037	0	37	0.001	3.54	11.7895	3.04e-08	1.71e-07	yes	XM_008375501	PREDICTED: decapping nuclease DXO homolog, chloroplastic-like [Malus domestica]
LOC103450004	0	57.66	0.001	3.53	11.7855	4.58e-12	3.7e-11	yes	XM_008389322	PREDICTED: probable GPI-anchored adhesin-like protein PGA55 isoform X1 [Malus domestica]
LOC103443410	0	46.67	0.001	3.53	11.7855	1.5e-10	1.06e-09	yes	XM_008382246	PREDICTED: heat stress transcription factor A-5-like [Malus domestica]
LOC103400621	0	71	0.001	3.53	11.7855	3.43e-15	3.49e-14	yes	XM_008339272	PREDICTED: DNA topoisomerase 3-beta-1 isoform X1 [Malus domestica]
LOC103437861	0	39	0.001	3.51	11.7773	8.1e-09	4.85e-08	yes	XM_008376368	PREDICTED: flavin-containing monooxygenase FMO GS-OX-like 9 [Malus domestica]
LOC103433994	0	58	0.001	3.51	11.7773	2.39e-12	1.98e-11	yes	XM_008372310	PREDICTED: actin-related protein 5 isoform X1 [Malus domestica]
LOC103403994	0	19.14	0.001	3.51	11.7773	0.000276113	0.000870619	yes	XM_008342850	PREDICTED: MADS-box protein SVP-like [Malus domestica]
LOC103450420	0	51.22	0.001	3.5	11.7731	1.04e-11	8.14e-11	yes	XM_008389763	PREDICTED: protein LTV1 homolog [Malus domestica]
LOC103430090	0	24.94	0.001	3.5	11.7731	1.11e-05	4.51e-05	yes	XM_008368222	PREDICTED: nucleolin-like [Malus domestica]
LOC103442274	0	51	0.001	3.49	11.769	1.04e-11	8.14e-11	yes	XM_008381047	PREDICTED: RING-H2 finger protein ATL46-like [Malus domestica]
LOC103420753	0	31.77	0.001	3.49	11.769	4.24e-07	2.09e-06	yes	XM_008358791	PREDICTED: superoxide dismutase [Fe], chloroplastic-like isoform X1 [Malus domestica]
LOC103430606	0	44	0.001	3.48	11.7649	5.7e-10	3.83e-09	yes	XM_008368752	PREDICTED: aldo-keto reductase family 4 member C10-like [Malus domestica]
LOC103423467	0	39.12	0.001	3.48	11.7649	8.1e-09	4.85e-08	yes	XM_008361549	PREDICTED: UDP-glycosyltransferase 85A2-like [Malus domestica]
LOC103422749	0	23	0.001	3.48	11.7649	4.04e-05	0.000151224	yes	XM_008360811	PREDICTED: actin-related protein 8-like [Malus domestica]
LOC103447213	0	24.1	0.001	3.47	11.7607	2.12e-05	8.29e-05	yes	XM_008386394	PREDICTED: RNA-binding protein pno1 [Malus domestica]
LOC103440374	0	58.56	0.001	3.47	11.7607	2.39e-12	1.98e-11	yes	XM_008379052	PREDICTED: phosphatidylinositol/phosphatidylcholine transfer protein SFH8-like isoform X4 [Malus domestica]
LOC103415280	0	31.9	0.001	3.47	11.7607	4.24e-07	2.09e-06	yes	XM_008353629	PREDICTED: thioredoxin-like 1-2, chloroplastic [Malus domestica]
LOC103451942	0	40.92	0.001	3.46	11.7566	2.15e-09	1.36e-08	yes	XM_008391391	PREDICTED: RING-H2 finger protein ATL46-like isoform X1 [Malus domestica]
LOC103420464	0	35.96	0.001	3.45	11.7524	3.04e-08	1.71e-07	yes	XM_008358528	PREDICTED: F-box/WD-40 repeat-containing protein At3g52030-like [Malus domestica]
LOC103434211	0	36.07	0.001	3.44	11.7482	3.04e-08	1.71e-07	yes	XM_008372527	PREDICTED: protein prenyltransferase alpha subunit repeat-containing protein 1 [Malus domestica]
LOC103416127	0	40.3	0.001	3.44	11.7482	4.18e-09	2.57e-08	yes	XM_008354387	PREDICTED: nuclear speckle splicing regulatory protein 1-like [Malus domestica]
LOC103416470	0	54.83	0.001	3.43	11.744	1.68e-11	1.29e-10	yes	XM_008354712	PREDICTED: protein decapping 5 isoform X2 [Malus domestica]
LOC103452661	0	54.93	0.001	3.42	11.7398	1.68e-11	1.29e-10	yes	XM_008392193	PREDICTED: CAS1 domain-containing protein 1-like isoform X1 [Malus domestica]
LOC103437646	0	19.41	0.001	3.42	11.7398	0.000276113	0.000870619	yes	XM_008376135	PREDICTED: uncharacterized protein LOC103437646 [Malus domestica]
LOC103436745	0	54.7	0.001	3.42	11.7398	1.68e-11	1.29e-10	yes	XM_008375198	PREDICTED: bifunctional 3-dehydroquinate dehydratase/shikimate dehydrogenase, chloroplastic-like [Malus domestica]
LOC103407085	0	117	0.001	3.42	11.7398	6.32e-25	1.06e-23	yes	XM_008346037	PREDICTED: zinc finger CCCH domain-containing protein 44-like isoform X1 [Malus domestica]
LOC103427326	0	49.36	0.001	3.41	11.7356	2.03e-11	1.55e-10	yes	XM_008365386	PREDICTED: xylosyltransferase 2-like [Malus domestica]
LOC103404940	0	28.98	0.001	3.41	11.7356	1.57e-06	7.22e-06	yes	XM_008343899	PREDICTED: homeobox protein knotted-1-like LET6 isoform X1 [Malus domestica]
LOC103404223	0	63.06	0.001	3.41	11.7356	1.75e-13	1.59e-12	yes	XM_008343119	PREDICTED: transcription factor GTE8-like [Malus domestica]
LOC103449667	0	37.42	0.001	3.4	11.7313	1.57e-08	9.12e-08	yes	XM_008388993	PREDICTED: E3 ubiquitin-protein ligase SINAT2 [Malus domestica]
LOC103447000	0	36.07	0.001	3.4	11.7313	3.04e-08	1.71e-07	yes	XM_008386171	PREDICTED: pheophytinase, chloroplastic-like isoform X1 [Malus domestica]
LOC103439872	0	65.96	0.001	3.4	11.7313	4.74e-14	4.48e-13	yes	XM_008378502	PREDICTED: dipeptidyl peptidase 8-like [Malus domestica]
LOC103433978	0	33	0.001	3.4	11.7313	2.2e-07	1.12e-06	yes	XM_008372294	PREDICTED: protein FAM86A [Malus domestica]
LOC103413829	0	31.66	0.001	3.4	11.7313	4.24e-07	2.09e-06	yes	XM_008352271	PREDICTED: BRCA1-A complex subunit BRE-like [Malus domestica]
LOC103411190	0	41.51	0.001	3.39	11.7271	2.15e-09	1.36e-08	yes	XM_008349838	PREDICTED: 2-aminoethanethiol dioxygenase-like [Malus domestica]
LOC103410180	0	49.14	0.001	3.39	11.7271	3.96e-11	2.95e-10	yes	XM_008348928	PREDICTED: LOW QUALITY PROTEIN: DEAD-box ATP-dependent RNA helicase 8-like [Malus domestica]
LOC103447272	0	41	0.001	3.38	11.7228	2.15e-09	1.36e-08	yes	XM_008386447	PREDICTED: uncharacterized membrane protein At1g06890 [Malus domestica]
LOC103445824	0	64.62	0.001	3.38	11.7228	9.12e-14	8.45e-13	yes	XM_008384883	PREDICTED: NADPH--cytochrome P450 reductase isoform X1 [Malus domestica]
LOC103435683	0	41.18	0.001	3.38	11.7228	2.15e-09	1.36e-08	yes	XM_008374085	PREDICTED: phospholipase A1-Igamma2, chloroplastic-like [Malus domestica]
LOC103435763	0	22.59	0.001	3.36	11.7142	4.04e-05	0.000151224	yes	XM_008374174	PREDICTED: photosystem II reaction center PSB28 protein, chloroplastic-like [Malus domestica]
LOC103429861	0	63.06	0.001	3.34	11.7056	1.75e-13	1.59e-12	yes	XM_008367988	PREDICTED: probable LRR receptor-like serine/threonine-protein kinase At1g06840 isoform X1 [Malus domestica]
LOC103413390	0	77.05	0.001	3.33	11.7013	1.27e-16	1.42e-15	yes	XM_008351854	PREDICTED: serine/threonine-protein phosphatase BSL1-like [Malus domestica]
LOC103445891	0	31.32	0.001	3.32	11.697	4.24e-07	2.09e-06	yes	XM_008384946	PREDICTED: 2-dehydro-3-deoxyphosphooctonate aldolase [Malus domestica]
LOC103440479	0	61.59	0.001	3.32	11.697	3.37e-13	2.98e-12	yes	XM_008379169	PREDICTED: probable disease resistance protein At4g33300 [Malus domestica]
LOC103432551	0	21.51	0.001	3.32	11.697	7.68e-05	0.000275015	yes	XM_008370742	PREDICTED: glutathione S-transferase-like [Malus domestica]
LOC103413027	0	26.48	0.001	3.32	11.697	5.78e-06	2.46e-05	yes	XM_008351522	PREDICTED: yrdC domain-containing protein, mitochondrial-like isoform X1 [Malus domestica]
LOC103409654	0	45.98	0.001	3.32	11.697	1.5e-10	1.06e-09	yes	XM_008348464	PREDICTED: F-box/LRR-repeat protein At5g63520-like isoform X1 [Malus domestica]
LOC103403592	0	28	0.001	3.32	11.697	3.01e-06	1.34e-05	yes	XM_008342440	PREDICTED: oxidation resistance protein 1 isoform X1 [Malus domestica]
LOC103420042	0	17.33	0.001	3.31	11.6926	0.000122627	0.000420776	yes	XM_008358109	PREDICTED: probable LRR receptor-like serine/threonine-protein kinase At1g07650 [Malus domestica]
LOC103403154	0	18.89	0.001	3.31	11.6926	0.000276113	0.000870619	yes	XM_008341981	PREDICTED: 60S ribosomal protein L17-2-like [Malus domestica]
LOC103433083	0	31.79	0.001	3.3	11.6883	4.24e-07	2.09e-06	yes	XM_008371306	PREDICTED: NADH dehydrogenase (ubiquinone) complex I, assembly factor 6 [Malus domestica]
LOC103430832	0	46	0.001	3.3	11.6883	1.5e-10	1.06e-09	yes	XM_008368972	PREDICTED: G-type lectin S-receptor-like serine/threonine-protein kinase CES101 [Malus domestica]
LOC103422673	0	58.65	0.001	3.3	11.6883	2.39e-12	1.98e-11	yes	XM_008360737	PREDICTED: mitogen-activated protein kinase kinase kinase YODA-like [Malus domestica]
LOC103406780	0	42.62	0.001	3.3	11.6883	1.11e-09	7.2e-09	yes	XM_008345771	PREDICTED: casein kinase I-like [Malus domestica]
LOC103404189	0	31.84	0.001	3.29	11.6839	4.24e-07	2.09e-06	yes	XM_008343078	PREDICTED: B2 protein [Malus domestica]
LOC103425900	0	33	0.001	3.28	11.6795	2.2e-07	1.12e-06	yes	XM_008363999	PREDICTED: transcription factor BIM2-like [Malus domestica]
LOC103413033	0	41.85	0.001	3.28	11.6795	2.15e-09	1.36e-08	yes	XM_008351531	PREDICTED: double-stranded RNA-binding protein 2 [Malus domestica]
LOC103431274	0	39	0.001	3.27	11.6751	8.1e-09	4.85e-08	yes	XM_008369412	PREDICTED: peroxisome biogenesis factor 10-like isoform X1 [Malus domestica]
LOC103408047	0	27	0.001	3.27	11.6751	5.78e-06	2.46e-05	yes	XM_008346916	PREDICTED: protein SRG1-like, partial [Malus domestica]
LOC103423533	0	19	0.001	3.26	11.6707	0.000276113	0.000870619	yes	XM_008361619	PREDICTED: calcium-binding protein CML42-like [Malus domestica]
LOC103417757	0	49.45	0.001	3.26	11.6707	2.03e-11	1.55e-10	yes	XM_008355920	PREDICTED: probable protein phosphatase 2C 6 [Malus domestica]
LOC103455087	0	27.5	0.001	3.25	11.6662	3.01e-06	1.34e-05	yes	XM_008394680	PREDICTED: pollen-specific protein SF3-like isoform X1 [Malus domestica]
LOC103427889	0	25.37	0.001	3.2	11.6439	1.11e-05	4.51e-05	yes	XM_008365974	PREDICTED: thymidine kinase-like [Malus domestica]
LOC103437901	0	52	0.001	3.19	11.6393	5.34e-12	4.29e-11	yes	XM_008376425	PREDICTED: kelch domain-containing protein 3-like isoform X1 [Malus domestica]
LOC103404674	0	34.5	0.001	3.19	11.6393	1.14e-07	6.03e-07	yes	XM_008343609	PREDICTED: F-box/FBD/LRR-repeat protein At1g13570-like [Malus domestica]
LOC103452752	0	25	0.001	3.18	11.6348	1.11e-05	4.51e-05	yes	XM_008392282	PREDICTED: methyltransferase-like protein 13 [Malus domestica]
LOC103402362	0	41.58	0.001	3.18	11.6348	2.15e-09	1.36e-08	yes	XM_008341108	PREDICTED: cysteine desulfurase 2, chloroplastic [Malus domestica]
LOC103420124	0	19.21	0.001	3.17	11.6303	0.000276113	0.000870619	yes	XM_008358189	PREDICTED: chlorophyll a-b binding protein 1D-like [Malus domestica]
LOC103432832	0	56.32	0.001	3.16	11.6257	8.77e-12	6.92e-11	yes	XM_008371038	PREDICTED: serine/threonine-protein kinase PRP4 homolog isoform X1 [Malus domestica]
LOC103427071	0	25.41	0.001	3.16	11.6257	1.11e-05	4.51e-05	yes	XM_008365140	PREDICTED: protein transport protein SFT2-like [Malus domestica]
LOC103419538	0	23.31	0.001	3.16	11.6257	4.04e-05	0.000151224	yes	XM_008357640	PREDICTED: protein FAR1-RELATED SEQUENCE 12-like isoform X1 [Malus domestica]
LOC103409685	0	28.1	0.001	3.16	11.6257	3.01e-06	1.34e-05	yes	XM_008348493	PREDICTED: haloacid dehalogenase-like hydrolase domain-containing protein At3g48420 [Malus domestica]
LOC103429042	0	44.66	0.001	3.15	11.6211	2.93e-10	2.02e-09	yes	XM_008367189	PREDICTED: SNF1-related protein kinase catalytic subunit alpha KIN10 isoform X1 [Malus domestica]
LOC103444808	0	29.35	0.001	3.14	11.6165	1.57e-06	7.22e-06	yes	XM_008383750	PREDICTED: RNA pseudouridine synthase 5 isoform X1 [Malus domestica]
LOC103438553	0.02	44.14	0.001	3.14	11.6165	5.7e-10	3.83e-09	yes	XM_008377090	PREDICTED: probable ADP-ribosylation factor GTPase-activating protein AGD11 [Malus domestica]
LOC103433016	0	42.14	0.001	3.14	11.6165	1.11e-09	7.2e-09	yes	XM_008371241	PREDICTED: heat stress transcription factor B-2b [Malus domestica]
LOC103431363	0	54.27	0.001	3.14	11.6165	1.68e-11	1.29e-10	yes	XM_008369515	PREDICTED: ankyrin repeat-containing protein At5g02620-like [Malus domestica]
LOC103422668	0	29.14	0.001	3.14	11.6165	1.57e-06	7.22e-06	yes	XM_008360728	PREDICTED: rRNA-processing protein EFG1-like isoform X1 [Malus domestica]
LOC103408187	0	37.92	0.001	3.14	11.6165	1.57e-08	9.12e-08	yes	XM_008347055	PREDICTED: TBC1 domain family member 22B-like [Malus domestica]
LOC103441182	0	32.01	0.001	3.13	11.6119	4.24e-07	2.09e-06	yes	XM_008379887	PREDICTED: signal peptide peptidase [Malus domestica]
LOC103406616	0	42.69	0.001	3.13	11.6119	1.11e-09	7.2e-09	yes	XM_008345607	PREDICTED: V-type proton ATPase subunit H-like [Malus domestica]
LOC103449366	0	23.38	0.001	3.12	11.6073	4.04e-05	0.000151224	yes	XM_008388679	PREDICTED: glycosylphosphatidylinositol anchor biosynthesis protein 11 [Malus domestica]
LOC103434207	0	49	0.001	3.12	11.6073	3.96e-11	2.95e-10	yes	XM_008372523	PREDICTED: pentatricopeptide repeat-containing protein At1g08610 [Malus domestica]
LOC103406252	0	27.35	0.001	3.12	11.6073	5.78e-06	2.46e-05	yes	XM_008345253	PREDICTED: ribosome production factor 1-like [Malus domestica]
LOC103430591	0	38.81	0.001	3.11	11.6027	8.1e-09	4.85e-08	yes	XM_008368737	PREDICTED: F-box/LRR-repeat protein 4-like isoform X2 [Malus domestica]
LOC103405215	0	39.55	0.001	3.11	11.6027	4.18e-09	2.57e-08	yes	XM_008344191	PREDICTED: GPN-loop GTPase 3 homolog KLLA0D18557g-like [Malus domestica]
LOC103453101	0	35.44	0.001	3.1	11.5981	5.88e-08	3.21e-07	yes	XM_008392642	PREDICTED: cyclin-T1-4-like isoform X1 [Malus domestica]
LOC103438382	0	36.25	0.001	3.09	11.5934	3.04e-08	1.71e-07	yes	XM_008376931	PREDICTED: SURP and G-patch domain-containing protein 1-like protein [Malus domestica]
LOC103418676	0	25.92	0.001	3.09	11.5934	1.11e-05	4.51e-05	yes	XM_008356783	PREDICTED: ethylene-responsive transcription factor-like protein At4g13040 isoform X1 [Malus domestica]
LOC103412400	0	28.6	0.001	3.09	11.5934	1.57e-06	7.22e-06	yes	XM_008350970	PREDICTED: mannosyl-oligosaccharide 1,2-alpha-mannosidase MNS3-like [Malus domestica]
LOC103416553	0	34.68	0.001	3.08	11.5887	5.88e-08	3.21e-07	yes	XM_008354802	PREDICTED: GDSL esterase/lipase At3g26430-like [Malus domestica]
LOC103431026	0	82	0.001	3.07	11.584	9.08e-18	1.08e-16	yes	XM_008369172	PREDICTED: villin-3-like isoform X1 [Malus domestica]
LOC103428306	0	40.17	0.001	3.07	11.584	4.18e-09	2.57e-08	yes	XM_008366408	PREDICTED: F-box/kelch-repeat protein At1g74510-like isoform X1 [Malus domestica]
LOC103407076	0	31.68	0.001	3.07	11.584	4.24e-07	2.09e-06	yes	XM_008346030	PREDICTED: MLO-like protein 4 [Malus domestica]
LOC103405974	0	23.73	0.001	3.07	11.584	2.12e-05	8.29e-05	yes	XM_008345005	PREDICTED: peptidyl-prolyl cis-trans isomerase-like isoform X3 [Malus domestica]
LOC103416185	0	37	0.001	3.06	11.5793	3.04e-08	1.71e-07	yes	XM_008354442	PREDICTED: F-box/kelch-repeat protein At1g22040-like [Malus domestica]
LOC103443022	0	48	0.001	3.05	11.5746	7.72e-11	5.6e-10	yes	XM_008381805	PREDICTED: zinc finger protein CONSTANS-LIKE 9-like isoform X1 [Malus domestica]
LOC103434712	0	27	0.001	3.05	11.5746	5.78e-06	2.46e-05	yes	XM_008373060	PREDICTED: bifunctional protein FolD 1, mitochondrial-like isoform X1 [Malus domestica]
LOC103438365	0	36	0.001	3.04	11.5699	3.04e-08	1.71e-07	yes	XM_008376913	PREDICTED: box C/D snoRNA protein 1 isoform X1 [Malus domestica]
LOC103418860	0	53.18	0.001	3.04	11.5699	2.74e-12	2.25e-11	yes	XM_008356970	PREDICTED: ABC transporter G family member 3-like [Malus domestica]
LOC103405626	0	28	0.001	3.03	11.5651	3.01e-06	1.34e-05	yes	XM_008344645	PREDICTED: ATP-dependent DNA helicase 2 subunit KU70-like [Malus domestica]
LOC103403996	0	42.94	0.001	3.03	11.5651	1.11e-09	7.2e-09	yes	XM_008342858	PREDICTED: AP-2 complex subunit mu isoform X1 [Malus domestica]
LOC103451843	0	28	0.001	3.02	11.5603	3.01e-06	1.34e-05	yes	XM_008391277	homeobox-leucine zipper protein ATHB-13-like [Malus domestica]
LOC103440363	0	93.78	0.001	3.02	11.5603	1.62e-19	2.13e-18	yes	XM_008379034	PREDICTED: xanthine dehydrogenase 1-like isoform X2 [Malus domestica]
LOC103439597	0	58.38	0.001	3.02	11.5603	2.39e-12	1.98e-11	yes	XM_008378159	PREDICTED: U-box domain-containing protein 35 isoform X1 [Malus domestica]
LOC103418345	0	23.92	0.001	3.02	11.5603	2.12e-05	8.29e-05	yes	XM_008356473	PREDICTED: phosphoglycerate mutase-like isoform X1 [Malus domestica]
LOC103416612	0	29.58	0.001	3.02	11.5603	1.57e-06	7.22e-06	yes	XM_008354848	PREDICTED: LOW QUALITY PROTEIN: mediator of RNA polymerase II transcription subunit 25-like, partial [Malus domestica]
LOC103407166	0	19.79	0.001	3.02	11.5603	0.000276113	0.000870619	yes	XM_008346118	PREDICTED: casein kinase II subunit alpha, chloroplastic-like [Malus domestica]
LOC103444440	0	35.16	0.001	3.01	11.5555	5.88e-08	3.21e-07	yes	XM_008383369	PREDICTED: double-stranded RNA-binding protein 4-like isoform X2 [Malus domestica]
LOC103446433	0	41	0.001	3	11.5507	2.15e-09	1.36e-08	yes	XM_008385547	PREDICTED: splicing factor U2af large subunit B-like isoform X1 [Malus domestica]
LOC103438967	0	39	0.001	3	11.5507	8.1e-09	4.85e-08	yes	XM_008377509	PREDICTED: dol-P-Man:Man(7)GlcNAc(2)-PP-Dol alpha-1,6-mannosyltransferase isoform X1 [Malus domestica]
LOC103422035	0	90.46	0.001	3	11.5507	1.14e-18	1.43e-17	yes	XM_008360074	PREDICTED: cellulose synthase A catalytic subunit 2 [UDP-forming]-like [Malus domestica]
LOC103431326	0	29.47	0.001	2.98	11.5411	1.57e-06	7.22e-06	yes	XM_008369476	PREDICTED: signal peptide peptidase-like [Malus domestica]
LOC103415494	0	41	0.001	2.98	11.5411	2.15e-09	1.36e-08	yes	XM_008353818	PREDICTED: E3 ubiquitin-protein ligase At1g63170-like [Malus domestica]
LOC103427637	0	23	0.001	2.97	11.5362	4.04e-05	0.000151224	yes	XM_008365704	PREDICTED: UDP-N-acetylglucosamine transferase subunit ALG14-like [Malus domestica]
LOC103400044	0	26.94	0.001	2.97	11.5362	5.78e-06	2.46e-05	yes	XM_008338729	PREDICTED: uncharacterized methyltransferase At2g41040, chloroplastic-like [Malus domestica]
LOC103445879	0	26	0.001	2.96	11.5314	1.11e-05	4.51e-05	yes	XM_008384931	PREDICTED: DCN1-like protein 1 isoform X1 [Malus domestica]
LOC103436552	0	26.51	0.001	2.96	11.5314	5.78e-06	2.46e-05	yes	XM_008374985	PREDICTED: carbonic anhydrase 2 isoform X2 [Malus domestica]
LOC103413335	0	35	0.001	2.96	11.5314	5.88e-08	3.21e-07	yes	XM_008351810	PREDICTED: SURP and G-patch domain-containing protein 1-like protein isoform X1 [Malus domestica]
LOC103409684	0	27.81	0.001	2.96	11.5314	3.01e-06	1.34e-05	yes	XM_008348492	PREDICTED: CD2 antigen cytoplasmic tail-binding protein 2-like [Malus domestica]
LOC103436648	0	54.47	0.001	2.95	11.5265	1.68e-11	1.29e-10	yes	XM_008375090	PREDICTED: RNA-binding protein 24-A-like isoform X2 [Malus domestica]
LOC103416203	0	21.64	0.001	2.95	11.5265	7.68e-05	0.000275015	yes	XM_008354467	PREDICTED: phosphopantothenate--cysteine ligase 2-like, partial [Malus domestica]
LOC103406451	0	19.54	0.001	2.95	11.5265	0.000276113	0.000870619	yes	XM_008345430	PREDICTED: cytosolic endo-beta-N-acetylglucosaminidase-like [Malus domestica]
LOC103403552	0	26.56	0.001	2.95	11.5265	5.78e-06	2.46e-05	yes	XM_008342395	PREDICTED: zinc finger CCHC domain-containing protein 10-like [Malus domestica]
TCONS_00017053	0	19	0.001	2.95	11.5265	0.000276113	0.000870619	yes	TCONS_00017053	PREDICTED: protein OSB4, chloroplastic-like [Malus domestica]
LOC103452205	0	26.23	0.001	2.94	11.5216	5.78e-06	2.46e-05	yes	XM_008391732	PREDICTED: probable sugar phosphate/phosphate translocator At4g32390 [Malus domestica]
LOC103441140	0	50.92	0.001	2.94	11.5216	1.04e-11	8.14e-11	yes	XM_008379842	PREDICTED: probable methyltransferase PMT18 [Malus domestica]
LOC103436617	0	21.22	0.001	2.94	11.5216	0.000145836	0.000490846	yes	XM_008375062	PREDICTED: nitronate monooxygenase [Malus domestica]
LOC103407468	0	26.61	0.001	2.94	11.5216	5.78e-06	2.46e-05	yes	XM_008346401	PREDICTED: cinnamoyl-CoA reductase 1-like [Malus domestica]
LOC103438712	0	25.96	0.001	2.93	11.5167	1.11e-05	4.51e-05	yes	XM_008377262	PREDICTED: dr1-associated corepressor homolog [Malus domestica]
LOC103431858	0	40.23	0.001	2.93	11.5167	4.18e-09	2.57e-08	yes	XM_008370029	PREDICTED: pre-mRNA-processing factor 17-like isoform X1 [Malus domestica]
LOC103422898	0	36.66	0.001	2.93	11.5167	3.04e-08	1.71e-07	yes	XM_008360959	PREDICTED: protein IQ-DOMAIN 1 [Malus domestica]
LOC103409482	0	23.64	0.001	2.93	11.5167	4.04e-05	0.000151224	yes	XM_008348312	PREDICTED: cytochrome c oxidase assembly protein COX11, mitochondrial [Malus domestica]
LOC103407327	0	23.64	0.001	2.93	11.5167	4.04e-05	0.000151224	yes	XM_008346259	PREDICTED: cytochrome c oxidase assembly protein COX11, mitochondrial [Malus domestica]
LOC103442158	0	53.68	0.001	2.92	11.5118	3.21e-11	2.41e-10	yes	XM_008380920	PREDICTED: transcription factor GTE8-like isoform X1 [Malus domestica]
LOC103404804	0	19.22	0.001	2.92	11.5118	0.000276113	0.000870619	yes	XM_008343769	PREDICTED: transmembrane protein 97-like [Malus domestica]
LOC103445605	0	35.06	0.001	2.9	11.5018	5.88e-08	3.21e-07	yes	XM_008384616	PREDICTED: glutathione gamma-glutamylcysteinyltransferase 1-like isoform X2 [Malus domestica]
LOC103444445	0	32.71	0.001	2.9	11.5018	2.2e-07	1.12e-06	yes	XM_008383378	PREDICTED: stomatin-like protein 2, mitochondrial [Malus domestica]
LOC103442053	0.08	84	0.001	2.9	11.5018	2.94e-17	3.4e-16	yes	XM_008380794	PREDICTED: DNA-directed RNA polymerases IV and V subunit 2-like [Malus domestica]
LOC103439790	0	28	0.001	2.9	11.5018	3.01e-06	1.34e-05	yes	XM_008378404	PREDICTED: sec-independent protein translocase protein TATB, chloroplastic-like [Malus domestica]
LOC103450128	0	17	0.001	2.89	11.4969	0.000122627	0.000420776	yes	XM_008389445	PREDICTED: 21 kDa protein-like [Malus domestica]
LOC103449529	0	19.2	0.001	2.89	11.4969	0.000276113	0.000870619	yes	XM_008388854	PREDICTED: tropinone reductase homolog At1g07440-like isoform X1 [Malus domestica]
LOC103404701	0	52.21	0.001	2.88	11.4919	5.34e-12	4.29e-11	yes	XM_008343637	PREDICTED: translation initiation factor eIF-2B subunit delta-like isoform X1 [Malus domestica]
LOC103419144	0	59.07	0.001	2.87	11.4868	1.24e-12	1.06e-11	yes	XM_008357269	PREDICTED: LOW QUALITY PROTEIN: exocyst complex component SEC15B-like [Malus domestica]
LOC103450392	0	38.91	0.001	2.86	11.4818	8.1e-09	4.85e-08	yes	XM_008389730	PREDICTED: ATP sulfurylase 2 [Malus domestica]
LOC103432919	0	19.42	0.001	2.86	11.4818	0.000276113	0.000870619	yes	XM_008371146	PREDICTED: probable chalcone--flavonone isomerase 3 isoform X1 [Malus domestica]
LOC103421931	0	32	0.001	2.86	11.4818	4.24e-07	2.09e-06	yes	XM_008359975	PREDICTED: tRNA:m(4)X modification enzyme TRM13 homolog [Malus domestica]
LOC103436110	0	44.6	0.001	2.85	11.4767	2.93e-10	2.02e-09	yes	XM_008374523	PREDICTED: OTU domain-containing protein 5 [Malus domestica]
LOC103433312	0	23.27	0.001	2.85	11.4767	4.04e-05	0.000151224	yes	XM_008371568	PREDICTED: protein TONNEAU 1a-like isoform X2 [Malus domestica]
LOC103401135	0	19	0.001	2.85	11.4767	0.000276113	0.000870619	yes	XM_008339848	PREDICTED: dehydrin DHN3-like [Malus domestica]
LOC103448980	0	36.1	0.001	2.84	11.4717	3.04e-08	1.71e-07	yes	XM_008388251	PREDICTED: F-box/kelch-repeat protein SKIP30 [Malus domestica]
LOC103434672	0	19.37	0.001	2.84	11.4717	0.000276113	0.000870619	yes	XM_008373023	PREDICTED: psbP-like protein 2, chloroplastic isoform X1 [Malus domestica]
LOC103412396	0	26.72	0.001	2.84	11.4717	5.78e-06	2.46e-05	yes	XM_008350964	PREDICTED: dual specificity protein kinase shkB-like isoform X1 [Malus domestica]
LOC103416850	0	38.6	0.001	2.83	11.4666	8.1e-09	4.85e-08	yes	XM_008355064	PREDICTED: parafibromin-like isoform X2 [Malus domestica]
LOC103447226	0	26.84	0.001	2.82	11.4615	5.78e-06	2.46e-05	yes	XM_008386406	PREDICTED: probable calcium-binding protein CML21 [Malus domestica]
LOC103419662	0	25	0.001	2.82	11.4615	1.11e-05	4.51e-05	yes	XM_008357761	PREDICTED: F-box/LRR-repeat protein At4g14103-like [Malus domestica]
LOC103405535	0	40.59	0.001	2.82	11.4615	4.18e-09	2.57e-08	yes	XM_008344544	heat stress transcription factor A-4b-like [Malus domestica]
LOC103455837	0.03	51.13	0.001	2.81	11.4564	1.17e-10	8.4e-10	yes	XM_008395435	PREDICTED: serine/threonine protein phosphatase 2A 55 kDa regulatory subunit B beta isoform-like isoform X1 [Malus domestica]
LOC103433741	0	38	0.001	2.81	11.4564	1.57e-08	9.12e-08	yes	XM_008372019	PREDICTED: CBL-interacting protein kinase 2 [Malus domestica]
LOC103424091	0	34.15	0.001	2.81	11.4564	1.14e-07	6.03e-07	yes	XM_008362166	PREDICTED: probable mitochondrial adenine nucleotide transporter BTL3 [Malus domestica]
LOC103422084	0	20	0.001	2.81	11.4564	0.000276113	0.000870619	yes	XM_008360114	PREDICTED: protein LOW PSII ACCUMULATION 3, chloroplastic-like isoform X2 [Malus domestica]
LOC103412832	0	23.52	0.001	2.81	11.4564	4.04e-05	0.000151224	yes	XM_008351354	PREDICTED: anthranilate synthase alpha subunit 2, chloroplastic-like [Malus domestica]
LOC103448726	0	21.57	0.001	2.8	11.4512	7.68e-05	0.000275015	yes	XM_008387994	PREDICTED: E3 SUMO-protein ligase MMS21 isoform X2 [Malus domestica]
LOC103441670	0	52.28	0.001	2.8	11.4512	5.34e-12	4.29e-11	yes	XM_008380366	PREDICTED: mechanosensitive ion channel protein 3, chloroplastic-like isoform X2 [Malus domestica]
LOC103421186	0	25.1	0.001	2.8	11.4512	1.11e-05	4.51e-05	yes	XM_008359222	PREDICTED: long chain base biosynthesis protein 1-like [Malus domestica]
LOC103418921	0	21.29	0.001	2.8	11.4512	7.68e-05	0.000275015	yes	XM_008357035	PREDICTED: probable receptor-like protein kinase At1g49730 isoform X1 [Malus domestica]
LOC103404456	0	40.53	0.001	2.8	11.4512	4.18e-09	2.57e-08	yes	XM_008343369	PREDICTED: KH domain-containing protein At4g18375-like isoform X2 [Malus domestica]
LOC103440670	0	38.49	0.001	2.79	11.446	8.1e-09	4.85e-08	yes	XM_008379361	PREDICTED: zinc finger CCCH domain-containing protein 40-like [Malus domestica]
LOC103428470	0	27	0.001	2.79	11.446	5.78e-06	2.46e-05	yes	XM_008366571	PREDICTED: GRAM domain-containing protein 1A-like [Malus domestica]
LOC103427774	0	38.1	0.001	2.79	11.446	1.57e-08	9.12e-08	yes	XM_008365844	PREDICTED: protein LYK5-like [Malus domestica]
LOC103403389	0	33.7	0.001	2.79	11.446	1.14e-07	6.03e-07	yes	XM_008342204	transcription factor DIVARICATA [Malus domestica]
LOC103453714	0	38	0.001	2.78	11.4409	1.57e-08	9.12e-08	yes	XM_008393278	PREDICTED: probable protein phosphatase 2C 71 [Malus domestica]
LOC103450527	0	55.77	0.001	2.78	11.4409	8.77e-12	6.92e-11	yes	XM_008389891	PREDICTED: neutral ceramidase [Malus domestica]
LOC103433889	0	38.79	0.001	2.78	11.4409	8.1e-09	4.85e-08	yes	XM_008372177	PREDICTED: probable protein phosphatase 2C 5 [Malus domestica]
LOC103433342	0	51	0.001	2.78	11.4409	1.04e-11	8.14e-11	yes	XM_008371590	PREDICTED: WRKY transcription factor 44-like [Malus domestica]
LOC103425212	0	50.7	0.001	2.78	11.4409	1.04e-11	8.14e-11	yes	XM_008363293	PREDICTED: auxilin-related protein 2 isoform X1 [Malus domestica]
LOC103406808	0	21.23	0.001	2.78	11.4409	0.000145836	0.000490846	yes	XM_008345797	PREDICTED: thioredoxin-like 2, chloroplastic [Malus domestica]
LOC103454566	0	39.34	0.001	2.77	11.4357	8.1e-09	4.85e-08	yes	XM_008394164	PREDICTED: lycopene beta cyclase, chloroplastic/chromoplastic [Malus domestica]
LOC103447435	0	43.69	0.001	2.77	11.4357	5.7e-10	3.83e-09	yes	XM_008386619	PREDICTED: phosphomethylpyrimidine synthase, chloroplastic [Malus domestica]
LOC103439342	0	37.02	0.001	2.77	11.4357	3.04e-08	1.71e-07	yes	XM_008377895	PREDICTED: transcription factor TGA4-like isoform X1 [Malus domestica]
LOC103432915	0	54.16	0.001	2.77	11.4357	1.68e-11	1.29e-10	yes	XM_008371139	PREDICTED: potassium transporter 2 isoform X2 [Malus domestica]
LOC103443460	0	19.82	0.001	2.76	11.4305	0.000276113	0.000870619	yes	XM_008382321	PREDICTED: plastid division protein PDV1-like isoform X1 [Malus domestica]
LOC103431505	0	16	0.001	2.76	11.4305	0.000245094	0.000790323	yes	XM_008369665	PREDICTED: dCTP pyrophosphatase 1-like [Malus domestica]
LOC103448564	0	53	0.001	2.75	11.4252	2.74e-12	2.25e-11	yes	XM_008387824	PREDICTED: G-type lectin S-receptor-like serine/threonine-protein kinase At4g27290 isoform X1 [Malus domestica]
LOC103445786	0	32.11	0.001	2.75	11.4252	4.24e-07	2.09e-06	yes	XM_008384831	PREDICTED: arginine/serine-rich protein 45 isoform X4 [Malus domestica]
LOC103443038	0	56	0.001	2.75	11.4252	8.77e-12	6.92e-11	yes	XM_008381825	PREDICTED: vacuolar protein sorting-associated protein 53 A-like isoform X1 [Malus domestica]
LOC103437696	0	20.77	0.001	2.75	11.4252	0.000145836	0.000490846	yes	XM_008376186	PREDICTED: CRAL-TRIO domain-containing protein C365.01 isoform X1 [Malus domestica]
LOC103422023	0	46	0.001	2.75	11.4252	1.5e-10	1.06e-09	yes	XM_008360062	PREDICTED: protein OBERON 3-like [Malus domestica]
LOC103414767	0	35.02	0.001	2.75	11.4252	5.88e-08	3.21e-07	yes	XM_008353136	PREDICTED: ethanolamine-phosphate cytidylyltransferase-like [Malus domestica]
LOC103437405	0	26.07	0.001	2.74	11.42	1.11e-05	4.51e-05	yes	XM_008375873	PREDICTED: zinc finger HIT domain-containing protein 2 isoform X2 [Malus domestica]
LOC103414648	0	35.9	0.001	2.74	11.42	3.04e-08	1.71e-07	yes	XM_008353012	PREDICTED: protein phosphatase 2C 70-like [Malus domestica]
LOC103413712	0	28	0.001	2.74	11.42	3.01e-06	1.34e-05	yes	XM_008352152	PREDICTED: UDP-glycosyltransferase 86A1-like [Malus domestica]
LOC103403856	0	31	0.001	2.74	11.42	8.16e-07	3.89e-06	yes	XM_008342708	PREDICTED: DEAD-box ATP-dependent RNA helicase 58, chloroplastic-like isoform X1 [Malus domestica]
LOC103456177	0	56.8	0.001	2.73	11.4147	4.58e-12	3.7e-11	yes	XM_008395829	PREDICTED: peptidyl-prolyl cis-trans isomerase G isoform X1 [Malus domestica]
LOC103448362	0	37.98	0.001	2.73	11.4147	1.57e-08	9.12e-08	yes	XM_008387616	PREDICTED: trigger factor-like protein TIG [Malus domestica]
LOC103422456	0	23.91	0.001	2.73	11.4147	2.12e-05	8.29e-05	yes	XM_008360518	PREDICTED: dnaJ homolog subfamily C member 25 homolog [Malus domestica]
LOC103437418	0	42	0.001	2.72	11.4094	1.11e-09	7.2e-09	yes	XM_008375887	PREDICTED: serine/threonine-protein kinase BLUS1-like [Malus domestica]
LOC103426553	0	16.34	0.001	2.72	11.4094	0.000245094	0.000790323	yes	XM_008364641	PREDICTED: transcription elongation factor B polypeptide 2-like [Malus domestica]
LOC103419514	0	65.51	0.001	2.72	11.4094	4.74e-14	4.48e-13	yes	XM_008357608	PREDICTED: ankyrin repeat domain-containing protein 13B-like [Malus domestica]
LOC103419037	0	20.31	0.001	2.72	11.4094	0.000145836	0.000490846	yes	XM_008357162	PREDICTED: protein SAWADEE HOMEODOMAIN HOMOLOG 2-like isoform X2 [Malus domestica]
LOC103432498	0	20.32	0.001	2.71	11.4041	0.000145836	0.000490846	yes	XM_008370725	PREDICTED: protein SCO1 homolog 2, mitochondrial [Malus domestica]
LOC103426524	0	76.97	0.001	2.71	11.4041	1.27e-16	1.42e-15	yes	XM_008364611	PREDICTED: BAG family molecular chaperone regulator 6 isoform X1 [Malus domestica]
LOC103404177	0	33.86	0.001	2.71	11.4041	1.14e-07	6.03e-07	yes	XM_008343063	PREDICTED: ABC transporter I family member 11, chloroplastic-like isoform X1 [Malus domestica]
LOC103450939	0	34	0.001	2.7	11.3987	1.14e-07	6.03e-07	yes	XM_008390343	PREDICTED: vacuole membrane protein 1-like [Malus domestica]
LOC103413026	0	34.82	0.001	2.7	11.3987	5.88e-08	3.21e-07	yes	XM_008351521	PREDICTED: elongation factor 1-alpha isoform X2 [Malus domestica]
LOC103439950	0	23.15	0.001	2.69	11.3934	4.04e-05	0.000151224	yes	XM_008378600	PREDICTED: protein TRANSPARENT TESTA GLABRA 1 [Malus domestica]
LOC103423317	0	60.79	0.001	2.69	11.3934	6.48e-13	5.62e-12	yes	XM_008361388	PREDICTED: transcriptional corepressor LEUNIG-like isoform X3 [Malus domestica]
LOC103421750	0	23.78	0.001	2.69	11.3934	2.12e-05	8.29e-05	yes	XM_008359793	PREDICTED: glutamyl-tRNA(Gln) amidotransferase subunit A, chloroplastic/mitochondrial-like [Malus domestica]
LOC103439728	0	41	0.001	2.68	11.388	2.15e-09	1.36e-08	yes	XM_008378318	PREDICTED: E3 ubiquitin-protein ligase XBAT33-like isoform X1 [Malus domestica]
LOC103427483	0	26.2	0.001	2.68	11.388	5.78e-06	2.46e-05	yes	XM_008365538	PREDICTED: calcineurin B-like protein 1 [Malus domestica]
LOC103406823	0	25.91	0.001	2.68	11.388	1.11e-05	4.51e-05	yes	XM_008345809	PREDICTED: nuclear transcription factor Y subunit A-3-like [Malus domestica]
LOC103438939	0	35.87	0.001	2.67	11.3826	3.04e-08	1.71e-07	yes	XM_008377482	PREDICTED: riboflavin biosynthesis protein PYRD, chloroplastic [Malus domestica]
LOC103436370	0	35.81	0.001	2.67	11.3826	5.88e-08	3.21e-07	yes	XM_008374792	PREDICTED: DNA-directed RNA polymerase V subunit 1-like [Malus domestica]
LOC103435677	0	27.65	0.001	2.67	11.3826	3.01e-06	1.34e-05	yes	XM_008374078	PREDICTED: transcription factor UNE12-like [Malus domestica]
LOC103424166	0	22.13	0.001	2.67	11.3826	7.68e-05	0.000275015	yes	XM_008362254	PREDICTED: basic leucine zipper 9-like [Malus domestica]
LOC103403470	0	72.23	0.001	2.67	11.3826	1.78e-15	1.84e-14	yes	XM_008342317	PREDICTED: sodium/hydrogen exchanger 8 isoform X1 [Malus domestica]
LOC103440170	0	31	0.001	2.66	11.3772	8.16e-07	3.89e-06	yes	XM_008378838	PREDICTED: traB domain-containing protein isoform X1 [Malus domestica]
LOC103453463	0.02	47.84	0.001	2.65	11.3718	7.72e-11	5.6e-10	yes	XM_008393006	PREDICTED: casein kinase I-like isoform X1 [Malus domestica]
LOC103425380	0	24.26	0.001	2.65	11.3718	2.12e-05	8.29e-05	yes	XM_008363462	PREDICTED: survival of motor neuron-related-splicing factor 30-like [Malus domestica]
LOC103447767	0	52	0.001	2.64	11.3663	5.34e-12	4.29e-11	yes	XM_008386968	PREDICTED: E3 UFM1-protein ligase 1 homolog isoform X1 [Malus domestica]
LOC103436860	0	35.78	0.001	2.64	11.3663	5.88e-08	3.21e-07	yes	XM_008375308	transcription factor HBP-1a [Malus domestica]
LOC103426564	0	47.6	0.001	2.64	11.3663	7.72e-11	5.6e-10	yes	XM_008364651	PREDICTED: cysteine-rich receptor-like protein kinase 4 isoform X1 [Malus domestica]
LOC103453826	0	21	0.001	2.63	11.3608	0.000145836	0.000490846	yes	XM_008393407	PREDICTED: VIN3-like protein 2 [Malus domestica]
LOC103445223	0	57.79	0.001	2.63	11.3608	2.39e-12	1.98e-11	yes	XM_008384215	PREDICTED: intersectin-1-like [Malus domestica]
LOC103434224	0	47.22	0.001	2.63	11.3608	7.72e-11	5.6e-10	yes	XM_008372542	PREDICTED: probable LRR receptor-like serine/threonine-protein kinase At2g28960 isoform X1 [Malus domestica]
LOC103433653	0	35.79	0.001	2.63	11.3608	5.88e-08	3.21e-07	yes	XM_008371919	PREDICTED: auxin transporter-like protein 2 [Malus domestica]
LOC103429306	0	30.03	0.001	2.63	11.3608	8.16e-07	3.89e-06	yes	XM_008367454	PREDICTED: histone acetyltransferase HAC1-like isoform X2 [Malus domestica]
LOC103421615	0	43.71	0.001	2.63	11.3608	5.7e-10	3.83e-09	yes	XM_008359669	PREDICTED: probable NOT transcription complex subunit VIP2 isoform X2 [Malus domestica]
LOC103456298	0	36	0.001	2.62	11.3554	3.04e-08	1.71e-07	yes	XM_008395992	PREDICTED: magnesium transporter NIPA2-like isoform X1 [Malus domestica]
LOC103452525	0	15.48	0.001	2.62	11.3554	0.000245094	0.000790323	yes	XM_008392030	PREDICTED: transcription factor HY5-like isoform X2 [Malus domestica]
LOC103435033	0	19.03	0.001	2.62	11.3554	0.000276113	0.000870619	yes	XM_008373428	PREDICTED: probable mediator of RNA polymerase II transcription subunit 19b [Malus domestica]
LOC103416762	0	71.32	0.001	2.62	11.3554	1.78e-15	1.84e-14	yes	XM_008354986	PREDICTED: topless-related protein 2-like [Malus domestica]
LOC103416625	0	38.86	0.001	2.62	11.3554	8.1e-09	4.85e-08	yes	XM_008354858	PREDICTED: phosphatidylinositol-3-phosphatase myotubularin-1-like [Malus domestica]
LOC103408626	0	48.89	0.001	2.62	11.3554	3.96e-11	2.95e-10	yes	XM_008347467	PREDICTED: alkaline/neutral invertase CINV1-like [Malus domestica]
LOC103453262	0	34.79	0.001	2.61	11.3498	5.88e-08	3.21e-07	yes	XM_008392807	PREDICTED: G-type lectin S-receptor-like serine/threonine-protein kinase SD1-29 [Malus domestica]
LOC103452564	0	56	0.001	2.61	11.3498	8.77e-12	6.92e-11	yes	XM_008392067	PREDICTED: serine/threonine-protein kinase BLUS1 isoform X1 [Malus domestica]
LOC103445010	0	54.03	0.001	2.6	11.3443	3.21e-11	2.41e-10	yes	XM_008383981	PREDICTED: dynamin-related protein 3A [Malus domestica]
LOC103404734	0	53.92	0.001	2.6	11.3443	3.21e-11	2.41e-10	yes	XM_008343691	PREDICTED: protein STRUBBELIG-RECEPTOR FAMILY 3 isoform X1 [Malus domestica]
LOC103400922	0	36.98	0.001	2.6	11.3443	3.04e-08	1.71e-07	yes	XM_008339615	PREDICTED: aldehyde dehydrogenase family 7 member A1 [Malus domestica]
LOC103434307	0	20	0.001	2.59	11.3387	0.000276113	0.000870619	yes	XM_008372645	PREDICTED: translation initiation factor eIF-2B subunit epsilon-like [Malus domestica]
LOC103433953	0	36.31	0.001	2.58	11.3332	3.04e-08	1.71e-07	yes	XM_008372260	PREDICTED: glycerol-3-phosphate dehydrogenase [NAD(+)] GPDHC1, cytosolic [Malus domestica]
LOC103425187	0	15.89	0.001	2.58	11.3332	0.000245094	0.000790323	yes	XM_008363265	PREDICTED: adenosylhomocysteinase-like [Malus domestica]
LOC103454111	0	44.57	0.001	2.57	11.3276	2.93e-10	2.02e-09	yes	XM_008393700	PREDICTED: small glutamine-rich tetratricopeptide repeat-containing protein [Malus domestica]
LOC103422200	0	29	0.001	2.57	11.3276	1.57e-06	7.22e-06	yes	XM_008360236	PREDICTED: arginine and glutamate-rich protein 1-like isoform X1 [Malus domestica]
LOC103421067	0	47	0.001	2.57	11.3276	7.72e-11	5.6e-10	yes	XM_008359114	PREDICTED: probable protein phosphatase 2C 4 isoform X2 [Malus domestica]
LOC103442198	0	15.24	0.001	2.56	11.3219	0.000245094	0.000790323	yes	XM_008380966	PREDICTED: surfeit locus protein 2-like isoform X2 [Malus domestica]
LOC103441864	0	27.31	0.001	2.56	11.3219	5.78e-06	2.46e-05	yes	XM_008380573	PREDICTED: cellulose synthase-like protein E1 [Malus domestica]
LOC103439927	0	44.68	0.001	2.56	11.3219	2.93e-10	2.02e-09	yes	XM_008378573	PREDICTED: GTPase-activating protein GYP7 isoform X1 [Malus domestica]
LOC103417262	0	22.12	0.001	2.56	11.3219	7.68e-05	0.000275015	yes	XM_008355453	PREDICTED: probable leucine-rich repeat receptor-like serine/threonine-protein kinase At3g14840 [Malus domestica]
LOC103401035	0	25	0.001	2.56	11.3219	1.11e-05	4.51e-05	yes	XM_008339738	PREDICTED: bifunctional nuclease 2 isoform X1 [Malus domestica]
LOC103448360	0	24.94	0.001	2.55	11.3163	1.11e-05	4.51e-05	yes	XM_008387611	PREDICTED: grpE protein homolog, mitochondrial-like isoform X2 [Malus domestica]
LOC103442051	0	20	0.001	2.55	11.3163	0.000276113	0.000870619	yes	XM_008380790	PREDICTED: squamous cell carcinoma antigen recognized by T-cells 3-like [Malus domestica]
LOC103431842	0	34	0.001	2.55	11.3163	1.14e-07	6.03e-07	yes	XM_008370014	PREDICTED: ureide permease 2-like isoform X2 [Malus domestica]
LOC103430645	0	22.84	0.001	2.55	11.3163	4.04e-05	0.000151224	yes	XM_008368795	PREDICTED: GDT1-like protein 4 [Malus domestica]
LOC103400558	0	16.67	0.001	2.55	11.3163	0.000122627	0.000420776	yes	XM_008339211	PREDICTED: ras-related protein RHN1-like isoform X2 [Malus domestica]
LOC103444918	0	20	0.001	2.54	11.3106	0.000276113	0.000870619	yes	XM_008383888	PREDICTED: probable aquaporin PIP2-8 [Malus domestica]
LOC103445048	0	28.96	0.001	2.5	11.2877	1.57e-06	7.22e-06	yes	XM_008384012	PREDICTED: probable receptor-like protein kinase At5g47070 [Malus domestica]
LOC103438251	0	31.78	0.001	2.5	11.2877	4.24e-07	2.09e-06	yes	XM_008376782	PREDICTED: probable tRNA modification GTPase MnmE [Malus domestica]
LOC103423429	0	20.74	0.001	2.5	11.2877	0.000145836	0.000490846	yes	XM_008361515	PREDICTED: syntaxin-81-like isoform X1 [Malus domestica]
LOC103405378	0	32.73	0.001	2.5	11.2877	2.2e-07	1.12e-06	yes	XM_008344362	PREDICTED: uncharacterized membrane protein At1g16860-like isoform X1 [Malus domestica]
LOC103403974	0	24.42	0.001	2.5	11.2877	2.12e-05	8.29e-05	yes	XM_008342826	PREDICTED: rRNA-processing protein EFG1-like isoform X2 [Malus domestica]
LOC103403076	0	60.47	0.001	2.5	11.2877	6.48e-13	5.62e-12	yes	XM_008341895	PREDICTED: protein-tyrosine-phosphatase MKP1-like [Malus domestica]
LOC103449243	0	22.69	0.001	2.49	11.2819	4.04e-05	0.000151224	yes	XM_008388528	PREDICTED: secoisolariciresinol dehydrogenase-like [Malus domestica]
LOC103444912	0	67.79	0.001	2.49	11.2819	1.28e-14	1.25e-13	yes	XM_008383876	PREDICTED: probable ubiquitin-conjugating enzyme E2 23 isoform X1 [Malus domestica]
LOC103437851	0	19	0.001	2.49	11.2819	0.000276113	0.000870619	yes	XM_008376355	PREDICTED: DNA-directed RNA polymerase I subunit rpa43-like [Malus domestica]
LOC103420945	0	58.47	0.001	2.49	11.2819	2.39e-12	1.98e-11	yes	XM_008358981	PREDICTED: probable LRR receptor-like serine/threonine-protein kinase At2g16250 [Malus domestica]
LOC103452501	0	44.6	0.001	2.48	11.2761	2.93e-10	2.02e-09	yes	XM_008391998	PREDICTED: protein NRT1/ PTR FAMILY 6.1-like [Malus domestica]
LOC103435286	0	32.44	0.001	2.48	11.2761	2.2e-07	1.12e-06	yes	XM_008373671	PREDICTED: probable arabinosyltransferase ARAD1 [Malus domestica]
LOC103430118	0	40	0.001	2.47	11.2703	4.18e-09	2.57e-08	yes	XM_008368251	PREDICTED: scarecrow-like protein 21 [Malus domestica]
LOC103420874	0	47.39	0.001	2.47	11.2703	7.72e-11	5.6e-10	yes	XM_008358918	PREDICTED: uncharacterized TPR repeat-containing protein At1g05150-like [Malus domestica]
LOC103405697	0	40.24	0.001	2.47	11.2703	4.18e-09	2.57e-08	yes	XM_008344724	PREDICTED: phosphatidylinositol 3,4,5-trisphosphate 3-phosphatase and dual-specificity protein phosphatase PTEN [Malus domestica]
LOC103455522	0	41.72	0.001	2.46	11.2644	2.15e-09	1.36e-08	yes	XM_008395113	PREDICTED: anthocyanidin 3-O-glucosyltransferase 5-like isoform X2 [Malus domestica]
LOC103427787	0	17.05	0.001	2.46	11.2644	0.000122627	0.000420776	yes	XM_008365865	PREDICTED: tropinone reductase-like 3 [Malus domestica]
LOC103446948	0	24.41	0.001	2.45	11.2586	2.12e-05	8.29e-05	yes	XM_008386106	PREDICTED: transcription repressor KAN1-like isoform X2 [Malus domestica]
LOC103441879	0	35.03	0.001	2.45	11.2586	5.88e-08	3.21e-07	yes	XM_008380595	PREDICTED: heterogeneous nuclear ribonucleoprotein 1-like [Malus domestica]
LOC103431507	0	20	0.001	2.45	11.2586	0.000276113	0.000870619	yes	XM_008369667	PREDICTED: probable RNA methyltransferase At5g51130 [Malus domestica]
LOC103413298	0	66	0.001	2.45	11.2586	4.74e-14	4.48e-13	yes	XM_008351773	PREDICTED: phytosulfokine receptor 2-like [Malus domestica]
LOC103436934	0	27	0.001	2.44	11.2527	5.78e-06	2.46e-05	yes	XM_008375389	PREDICTED: probable methyltransferase PMT14 [Malus domestica]
LOC103423455	0	51.6	0.001	2.44	11.2527	1.04e-11	8.14e-11	yes	XM_008361538	PREDICTED: LOW QUALITY PROTEIN: filament-like plant protein 4 [Malus domestica]
LOC103401755	0	52	0.001	2.44	11.2527	5.34e-12	4.29e-11	yes	XM_008340473	PREDICTED: dentin sialophosphoprotein-like isoform X2 [Malus domestica]
LOC103447509	0	46.25	0.001	2.43	11.2467	1.5e-10	1.06e-09	yes	XM_008386707	PREDICTED: protein TOC75-3, chloroplastic [Malus domestica]
LOC103447263	0	40.61	0.001	2.43	11.2467	4.18e-09	2.57e-08	yes	XM_008386438	PREDICTED: DEAD-box ATP-dependent RNA helicase 20-like isoform X1 [Malus domestica]
LOC103426776	0	15.49	0.001	2.43	11.2467	0.000245094	0.000790323	yes	XM_008364851	PREDICTED: rRNA-processing protein FCF1 homolog [Malus domestica]
LOC103412170	0	31.91	0.001	2.43	11.2467	4.24e-07	2.09e-06	yes	XM_008350765	PREDICTED: E3 ubiquitin-protein ligase PRT1-like [Malus domestica]
LOC103443152	0	19.11	0.001	2.42	11.2408	0.000276113	0.000870619	yes	XM_008381940	PREDICTED: reticulon-like protein B8 isoform X1 [Malus domestica]
LOC103409186	0	29.75	0.001	2.41	11.2348	1.57e-06	7.22e-06	yes	XM_008347994	PREDICTED: U-box domain-containing protein 9-like isoform X1 [Malus domestica]
LOC103454123	0	26	0.001	2.4	11.2288	1.11e-05	4.51e-05	yes	XM_008393713	PREDICTED: mitochondrial fission protein ELM1-like isoform X1 [Malus domestica]
LOC103451605	0	33.79	0.001	2.4	11.2288	1.14e-07	6.03e-07	yes	XM_008391052	PREDICTED: F-box/LRR-repeat protein At1g67190-like isoform X1 [Malus domestica]
LOC103426546	0	48.1	0.001	2.4	11.2288	3.96e-11	2.95e-10	yes	XM_008364634	PREDICTED: ankyrin repeat-containing protein At5g02620-like [Malus domestica]
LOC103442973	0	23.36	0.001	2.39	11.2228	4.04e-05	0.000151224	yes	XM_008381754	PREDICTED: probable serine/threonine-protein kinase WNK11 [Malus domestica]
LOC103439271	0	31.07	0.001	2.39	11.2228	4.24e-07	2.09e-06	yes	XM_008377812	PREDICTED: F-box/kelch-repeat protein At3g61590-like isoform X1 [Malus domestica]
LOC103433334	0	88	0.001	2.39	11.2228	3.32e-19	4.28e-18	yes	XM_008371582	PREDICTED: E3 ubiquitin-protein ligase UPL4-like isoform X2 [Malus domestica]
LOC103447140	0	26	0.001	2.38	11.2167	1.11e-05	4.51e-05	yes	XM_008386320	PREDICTED: calponin homology domain-containing protein DDB_G0272472-like [Malus domestica]
LOC103411528	0	33	0.001	2.38	11.2167	2.2e-07	1.12e-06	yes	XM_008350154	PREDICTED: LOW QUALITY PROTEIN: regulatory protein NPR3-like, partial [Malus domestica]
LOC103456233	0	67	0.001	2.37	11.2107	2.46e-14	2.37e-13	yes	XM_008395910	PREDICTED: trafficking protein particle complex subunit 9 isoform X1 [Malus domestica]
LOC103454415	0	33.3	0.001	2.37	11.2107	2.2e-07	1.12e-06	yes	XM_008394008	PREDICTED: zinc-metallopeptidase, peroxisomal-like [Malus domestica]
LOC103418888	0	23	0.001	2.37	11.2107	4.04e-05	0.000151224	yes	XM_008356996	PREDICTED: splicing factor U2af small subunit B-like [Malus domestica]
LOC103416125	0	23	0.001	2.37	11.2107	4.04e-05	0.000151224	yes	XM_008354384	PREDICTED: psbP domain-containing protein 5, chloroplastic-like [Malus domestica]
LOC103414544	0	16.89	0.001	2.37	11.2107	0.000122627	0.000420776	yes	XM_008352918	PREDICTED: protein TRIGALACTOSYLDIACYLGLYCEROL 4, chloroplastic-like [Malus domestica]
LOC103451614	0	28.46	0.001	2.36	11.2046	3.01e-06	1.34e-05	yes	XM_008391030	PREDICTED: ankyrin repeat protein SKIP35 [Malus domestica]
LOC103448569	0	25	0.001	2.36	11.2046	1.11e-05	4.51e-05	yes	XM_008387832	PREDICTED: microfibrillar-associated protein 1-like [Malus domestica]
LOC103437926	0	38	0.001	2.36	11.2046	1.57e-08	9.12e-08	yes	XM_008376453	PREDICTED: PHD and RING finger domain-containing protein 1-like isoform X1 [Malus domestica]
LOC103429340	0	36	0.001	2.36	11.2046	3.04e-08	1.71e-07	yes	XM_008367497	PREDICTED: rop guanine nucleotide exchange factor 1-like isoform X1 [Malus domestica]
LOC103453596	0	52	0.001	2.35	11.1984	5.34e-12	4.29e-11	yes	XM_008393150	PREDICTED: chitinase-like protein PB1E7.04c isoform X2 [Malus domestica]
LOC103431030	0	27.79	0.001	2.35	11.1984	3.01e-06	1.34e-05	yes	XM_008369177	PREDICTED: disease resistance protein RGA2-like [Malus domestica]
LOC103448646	0	31.12	0.001	2.34	11.1923	4.24e-07	2.09e-06	yes	XM_008387910	PREDICTED: beta-glucosidase 18-like isoform X1 [Malus domestica]
LOC103448587	0	53.67	0.001	2.34	11.1923	3.21e-11	2.41e-10	yes	XM_008387853	PREDICTED: ABC transporter G family member 32 [Malus domestica]
LOC103400810	0	28	0.001	2.34	11.1923	3.01e-06	1.34e-05	yes	XM_008339483	transcription factor GATA-5 [Malus domestica]
LOC103451533	0	21.85	0.001	2.33	11.1861	7.68e-05	0.000275015	yes	XM_008390944	PREDICTED: CRAL-TRIO domain-containing protein YKL091C-like isoform X2 [Malus domestica]
LOC103441022	0	17.07	0.001	2.33	11.1861	0.000122627	0.000420776	yes	XM_008379723	PREDICTED: peptidyl-prolyl cis-trans isomerase Pin1 [Malus domestica]
LOC103435636	0	32.39	0.001	2.33	11.1861	2.2e-07	1.12e-06	yes	XM_008374033	PREDICTED: histidinol dehydrogenase, chloroplastic isoform X2 [Malus domestica]
LOC103434770	0	27	0.001	2.33	11.1861	5.78e-06	2.46e-05	yes	XM_008373122	PREDICTED: probable LRR receptor-like serine/threonine-protein kinase At1g56140 [Malus domestica]
LOC103426357	0	26	0.001	2.33	11.1861	1.11e-05	4.51e-05	yes	XM_008364454	PREDICTED: transcription factor GTE1-like [Malus domestica]
LOC103413960	0	25.29	0.001	2.33	11.1861	1.11e-05	4.51e-05	yes	XM_008352391	PREDICTED: peroxisomal adenine nucleotide carrier 1-like [Malus domestica]
LOC103408057	0	44	0.001	2.33	11.1861	5.7e-10	3.83e-09	yes	XM_008346922	PREDICTED: alpha,alpha-trehalose-phosphate synthase [UDP-forming] 1-like [Malus domestica]
LOC103445747	0	27.1	0.001	2.32	11.1799	5.78e-06	2.46e-05	yes	XM_008384772	PREDICTED: protein TRIGALACTOSYLDIACYLGLYCEROL 1, chloroplastic-like isoform X1 [Malus domestica]
LOC103434135	0	48	0.001	2.32	11.1799	7.72e-11	5.6e-10	yes	XM_008372441	PREDICTED: WD repeat-containing protein 48 homolog [Malus domestica]
LOC103422217	0	23	0.001	2.32	11.1799	4.04e-05	0.000151224	yes	XM_008360257	PREDICTED: protein PHR1-LIKE 1-like isoform X1 [Malus domestica]
LOC103416353	0	20.54	0.001	2.32	11.1799	0.000145836	0.000490846	yes	XM_008354610	PREDICTED: zinc finger protein 16-like [Malus domestica]
LOC103454080	0	35.27	0.001	2.31	11.1737	5.88e-08	3.21e-07	yes	XM_008393662	PREDICTED: C2 and GRAM domain-containing protein At1g03370 isoform X2 [Malus domestica]
LOC103444867	0	27.99	0.001	2.31	11.1737	3.01e-06	1.34e-05	yes	XM_008383840	PREDICTED: TOM1-like protein 2 [Malus domestica]
LOC103431991	0	22.4	0.001	2.31	11.1737	7.68e-05	0.000275015	yes	XM_008370169	PREDICTED: protein FLX-like 1 isoform X1 [Malus domestica]
LOC103441916	0	21.71	0.001	2.3	11.1674	7.68e-05	0.000275015	yes	XM_008380631	PREDICTED: serine/threonine-protein phosphatase 2A activator-like [Malus domestica]
LOC103419111	0	27.13	0.001	2.3	11.1674	5.78e-06	2.46e-05	yes	XM_008357234	PREDICTED: BTB/POZ and MATH domain-containing protein 2-like [Malus domestica]
LOC103446713	0	28	0.001	2.29	11.1611	3.01e-06	1.34e-05	yes	XM_008385845	PREDICTED: SWI/SNF complex subunit SWI3B-like [Malus domestica]
LOC103444265	0	45.63	0.001	2.29	11.1611	1.5e-10	1.06e-09	yes	XM_008383191	PREDICTED: proline-rich receptor-like protein kinase PERK3 isoform X1 [Malus domestica]
LOC103442394	0	21.19	0.001	2.29	11.1611	0.000145836	0.000490846	yes	XM_008381177	PREDICTED: membrane-anchored ubiquitin-fold protein 1-like [Malus domestica]
LOC103405663	0	29.19	0.001	2.29	11.1611	1.57e-06	7.22e-06	yes	XM_008344685	PREDICTED: probable ubiquitin-conjugating enzyme E2 25 [Malus domestica]
LOC103443870	0	33	0.001	2.28	11.1548	2.2e-07	1.12e-06	yes	XM_008382764	PREDICTED: DEAD-box ATP-dependent RNA helicase 35 [Malus domestica]
LOC103419817	0	24.48	0.001	2.28	11.1548	2.12e-05	8.29e-05	yes	XM_008357908	PREDICTED: protein ULTRAPETALA 1-like [Malus domestica]
LOC103405485	0	29.09	0.001	2.28	11.1548	1.57e-06	7.22e-06	yes	XM_008344493	PREDICTED: nucleolin-like [Malus domestica]
LOC103403080	0	21.24	0.001	2.28	11.1548	0.000145836	0.000490846	yes	XM_008341902	PREDICTED: serine/threonine-protein kinase AFC2-like isoform X2 [Malus domestica]
LOC103451932	0	40.74	0.001	2.27	11.1485	2.15e-09	1.36e-08	yes	XM_008391379	PREDICTED: LOW QUALITY PROTEIN: phytosulfokine receptor 1-like [Malus domestica]
LOC103451517	0	47	0.001	2.27	11.1485	7.72e-11	5.6e-10	yes	XM_008390923	PREDICTED: protein OBERON 3 [Malus domestica]
LOC103440932	0	27.19	0.001	2.27	11.1485	5.78e-06	2.46e-05	yes	XM_008379623	PREDICTED: probable protein phosphatase 2C 27 [Malus domestica]
LOC103438821	0	23.43	0.001	2.27	11.1485	4.04e-05	0.000151224	yes	XM_008377367	PREDICTED: ubiquitin carboxyl-terminal hydrolase 13-like [Malus domestica]
LOC103431656	0	17.1	0.001	2.27	11.1485	0.000122627	0.000420776	yes	XM_008369829	PREDICTED: monogalactosyldiacylglycerol synthase 2, chloroplastic-like [Malus domestica]
LOC103430002	0	15.84	0.001	2.27	11.1485	0.000245094	0.000790323	yes	XM_008368135	PREDICTED: MLO-like protein 3 isoform X1 [Malus domestica]
LOC103412800	0	35.5	0.001	2.27	11.1485	5.88e-08	3.21e-07	yes	XM_008351328	PREDICTED: pentatricopeptide repeat-containing protein At2g30100, chloroplastic-like [Malus domestica]
LOC103451998	0	27	0.001	2.26	11.1421	5.78e-06	2.46e-05	yes	XM_008391460	PREDICTED: probable BOI-related E3 ubiquitin-protein ligase 3 [Malus domestica]
LOC103449645	0	23.09	0.001	2.26	11.1421	4.04e-05	0.000151224	yes	XM_008388982	PREDICTED: protein phosphatase 1 regulatory subunit pprA [Malus domestica]
LOC103446903	0	26	0.001	2.26	11.1421	1.11e-05	4.51e-05	yes	XM_008386056	PREDICTED: LOW QUALITY PROTEIN: UPF0505 protein C16orf62 homolog [Malus domestica]
LOC103439345	0	27.7	0.001	2.26	11.1421	3.01e-06	1.34e-05	yes	XM_008377901	PREDICTED: UBP1-associated protein 2A-like [Malus domestica]
LOC103429372	0	19.76	0.001	2.26	11.1421	0.000276113	0.000870619	yes	XM_008367524	PREDICTED: E3 ubiquitin-protein ligase RMA1H1-like [Malus domestica]
LOC103428309	0	22.98	0.001	2.26	11.1421	4.04e-05	0.000151224	yes	XM_008366413	PREDICTED: protein FAR1-RELATED SEQUENCE 7-like isoform X1 [Malus domestica]
LOC103414536	0	41.18	0.001	2.26	11.1421	2.15e-09	1.36e-08	yes	XM_008352911	PREDICTED: probable boron transporter 2 isoform X1 [Malus domestica]
LOC103450057	0	16.41	0.001	2.25	11.1357	0.000245094	0.000790323	yes	XM_008389380	PREDICTED: probable caffeoyl-CoA O-methyltransferase At4g26220 [Malus domestica]
LOC103444036	0	23	0.001	2.25	11.1357	4.04e-05	0.000151224	yes	XM_008382941	PREDICTED: ubiquitin receptor RAD23b-like isoform X1 [Malus domestica]
LOC103435011	0	39.04	0.001	2.25	11.1357	8.1e-09	4.85e-08	yes	XM_008373402	PREDICTED: transcription factor TCP2-like [Malus domestica]
LOC103426884	0	29.28	0.001	2.25	11.1357	1.57e-06	7.22e-06	yes	XM_008364969	PREDICTED: magnesium transporter NIPA2-like [Malus domestica]
LOC103419022	0	35.01	0.001	2.25	11.1357	5.88e-08	3.21e-07	yes	XM_008357144	PREDICTED: G-type lectin S-receptor-like serine/threonine-protein kinase SD1-1 isoform X1 [Malus domestica]
LOC103446679	0	36	0.001	2.24	11.1293	3.04e-08	1.71e-07	yes	XM_008385808	PREDICTED: tyrosyl-DNA phosphodiesterase 1 [Malus domestica]
LOC103441446	0	26	0.001	2.24	11.1293	1.11e-05	4.51e-05	yes	XM_008380129	PREDICTED: UPF0586 protein C9orf41 homolog isoform X1 [Malus domestica]
LOC103440012	0	26.59	0.001	2.24	11.1293	5.78e-06	2.46e-05	yes	XM_008378684	PREDICTED: transcription factor-like protein DPB isoform X1 [Malus domestica]
LOC103439803	0.1	74	0.001	2.24	11.1293	4.76e-16	5.1e-15	yes	XM_008378421	PREDICTED: dentin sialophosphoprotein isoform X1 [Malus domestica]
LOC103434480	0	16	0.001	2.24	11.1293	0.000245094	0.000790323	yes	XM_008372847	PREDICTED: psbP-like protein 1, chloroplastic isoform X1 [Malus domestica]
LOC103429694	0	26	0.001	2.24	11.1293	1.11e-05	4.51e-05	yes	XM_008367826	PREDICTED: probable serine/threonine-protein kinase abkC [Malus domestica]
LOC103428329	0	20.52	0.001	2.24	11.1293	0.000145836	0.000490846	yes	XM_008366437	PREDICTED: protein phosphatase 1 regulatory subunit pprA-like [Malus domestica]
LOC103414968	0	16.81	0.001	2.24	11.1293	0.000122627	0.000420776	yes	XM_008353325	PREDICTED: protein pxr1-like [Malus domestica]
LOC103408745	0	17.52	0.001	2.24	11.1293	0.000122627	0.000420776	yes	XM_008347570	PREDICTED: nudix hydrolase 2-like isoform X2 [Malus domestica]
LOC103453920	0	33.66	0.001	2.23	11.1228	1.14e-07	6.03e-07	yes	XM_008393512	PREDICTED: protein TRANSPARENT TESTA 12-like [Malus domestica]
LOC103450730	0	33	0.001	2.23	11.1228	2.2e-07	1.12e-06	yes	XM_008390103	PREDICTED: WEB family protein At2g38370 isoform X2 [Malus domestica]
LOC103446764	0	33.37	0.001	2.23	11.1228	2.2e-07	1.12e-06	yes	XM_008385897	PREDICTED: uncharacterized membrane protein At1g16860-like isoform X1 [Malus domestica]
LOC103422502	0	44.69	0.001	2.23	11.1228	2.93e-10	2.02e-09	yes	XM_008360569	PREDICTED: protein kinase G11A-like [Malus domestica]
LOC103400350	0	32.84	0.001	2.23	11.1228	2.2e-07	1.12e-06	yes	XM_008339001	PREDICTED: glutamate receptor 3.3-like [Malus domestica]
LOC103446424	0	16.32	0.001	2.22	11.1163	0.000245094	0.000790323	yes	XM_008385534	PREDICTED: protein AUXIN-REGULATED GENE INVOLVED IN ORGAN SIZE-like [Malus domestica]
LOC103445406	0	43.6	0.001	2.22	11.1163	5.7e-10	3.83e-09	yes	XM_008384413	PREDICTED: transcriptional corepressor LEUNIG-like [Malus domestica]
LOC103443148	0	34.37	0.001	2.22	11.1163	1.14e-07	6.03e-07	yes	XM_008381933	PREDICTED: pentatricopeptide repeat-containing protein At3g59040 isoform X1 [Malus domestica]
LOC103434429	0	34.65	0.001	2.22	11.1163	1.14e-07	6.03e-07	yes	XM_008372777	PREDICTED: F-box protein CPR30-like [Malus domestica]
LOC103433397	0	32.45	0.001	2.22	11.1163	2.2e-07	1.12e-06	yes	XM_008371651	PREDICTED: uncharacterized protein LOC103433397 isoform X2 [Malus domestica]
LOC103439772	0	51.47	0.001	2.21	11.1098	1.04e-11	8.14e-11	yes	XM_008378382	PREDICTED: probable GPI-anchored adhesin-like protein PGA55 isoform X1 [Malus domestica]
LOC103427023	0	20	0.001	2.21	11.1098	0.000276113	0.000870619	yes	XM_008365098	PREDICTED: ATP-dependent zinc metalloprotease FTSH 9, chloroplastic/mitochondrial-like [Malus domestica]
LOC103446233	0	20.02	0.001	2.2	11.1033	0.000276113	0.000870619	yes	XM_008385318	PREDICTED: MATE efflux family protein 3, chloroplastic-like [Malus domestica]
LOC103411884	0	31.07	0.001	2.2	11.1033	4.24e-07	2.09e-06	yes	XM_008350499	PREDICTED: bifunctional aspartokinase/homoserine dehydrogenase 1, chloroplastic-like [Malus domestica]
LOC103410224	0	37.89	0.001	2.2	11.1033	1.57e-08	9.12e-08	yes	XM_008348966	PREDICTED: conserved oligomeric Golgi complex subunit 4-like [Malus domestica]
LOC103449391	0	54	0.001	2.19	11.0967	3.21e-11	2.41e-10	yes	XM_008388711	PREDICTED: serine/threonine-protein kinase CTR1 isoform X1 [Malus domestica]
LOC103423380	0	28.63	0.001	2.19	11.0967	1.57e-06	7.22e-06	yes	XM_008361459	PREDICTED: protein UPSTREAM OF FLC-like isoform X1 [Malus domestica]
LOC103421136	0	27.45	0.001	2.19	11.0967	3.01e-06	1.34e-05	yes	XM_008359173	PREDICTED: polyadenylate-binding protein RBP47-like isoform X2 [Malus domestica]
LOC103415169	0	39.66	0.001	2.19	11.0967	4.18e-09	2.57e-08	yes	XM_008353521	PREDICTED: conserved oligomeric Golgi complex subunit 2-like [Malus domestica]
LOC103401757	0	38.91	0.001	2.19	11.0967	8.1e-09	4.85e-08	yes	XM_008340477	PREDICTED: armadillo repeat-containing protein 8-like isoform X1 [Malus domestica]
LOC103454357	0	36	0.001	2.18	11.0901	3.04e-08	1.71e-07	yes	XM_008393952	PREDICTED: serine/threonine-protein kinase Nek6-like [Malus domestica]
LOC103453270	0	37	0.001	2.18	11.0901	3.04e-08	1.71e-07	yes	XM_008392813	PREDICTED: cucumisin-like isoform X1 [Malus domestica]
LOC103437896	0	28.82	0.001	2.18	11.0901	1.57e-06	7.22e-06	yes	XM_008376419	PREDICTED: LOW QUALITY PROTEIN: ras GTPase-activating protein-binding protein 2-like [Malus domestica]
LOC103428062	0	52.66	0.001	2.18	11.0901	5.34e-12	4.29e-11	yes	XM_008366151	PREDICTED: phototropin-2-like [Malus domestica]
LOC103424110	0	45.96	0.001	2.18	11.0901	1.5e-10	1.06e-09	yes	XM_008362492	PREDICTED: probable methyltransferase PMT26 [Malus domestica]
LOC103403273	0	20.32	0.001	2.18	11.0901	0.000145836	0.000490846	yes	XM_008342101	PREDICTED: U1 small nuclear ribonucleoprotein A-like isoform X2 [Malus domestica]
LOC103453448	0	40.44	0.001	2.17	11.0835	4.18e-09	2.57e-08	yes	XM_008392993	PREDICTED: cryptochrome-1-like isoform X3 [Malus domestica]
LOC103447191	0	37.87	0.001	2.17	11.0835	1.57e-08	9.12e-08	yes	XM_008386368	PREDICTED: oligopeptide transporter 1-like [Malus domestica]
LOC103444861	0	24	0.001	2.17	11.0835	2.12e-05	8.29e-05	yes	XM_008383808	PREDICTED: uncharacterized CRM domain-containing protein At3g25440, chloroplastic-like [Malus domestica]
LOC103413118	0	15.72	0.001	2.17	11.0835	0.000245094	0.000790323	yes	XM_008351612	PREDICTED: serrate RNA effector molecule-like [Malus domestica]
LOC103405375	0	20.88	0.001	2.17	11.0835	0.000145836	0.000490846	yes	XM_008344358	PREDICTED: probable nucleoside diphosphate kinase 5 isoform X1 [Malus domestica]
LOC103401686	0	28.33	0.001	2.17	11.0835	3.01e-06	1.34e-05	yes	XM_008340397	PREDICTED: probable mediator of RNA polymerase II transcription subunit 26c [Malus domestica]
LOC103456226	0	28.48	0.001	2.16	11.0768	3.01e-06	1.34e-05	yes	XM_008395901	PREDICTED: cysteine--tRNA ligase, cytoplasmic isoform X1 [Malus domestica]
LOC103427000	0	40.64	0.001	2.16	11.0768	4.18e-09	2.57e-08	yes	XM_008365079	PREDICTED: protein PNS1-like [Malus domestica]
LOC103404250	0	33.73	0.001	2.16	11.0768	1.14e-07	6.03e-07	yes	XM_008343143	PREDICTED: E3 ubiquitin-protein ligase RGLG2 [Malus domestica]
LOC103402729	0	50.63	0.001	2.16	11.0768	1.04e-11	8.14e-11	yes	XM_008341497	PREDICTED: probable disease resistance protein At5g66900 [Malus domestica]
LOC103442587	0	24	0.001	2.15	11.0701	2.12e-05	8.29e-05	yes	XM_008381392	PREDICTED: zinc finger CCCH domain-containing protein 13 isoform X1 [Malus domestica]
LOC103453107	0	46.32	0.001	2.14	11.0634	1.5e-10	1.06e-09	yes	XM_008392649	PREDICTED: chloride channel protein CLC-d isoform X1 [Malus domestica]
LOC103445979	0	26.11	0.001	2.14	11.0634	1.11e-05	4.51e-05	yes	XM_008385037	PREDICTED: ribulose-1,5 bisphosphate carboxylase/oxygenase large subunit N-methyltransferase, chloroplastic-like isoform X3 [Malus domestica]
LOC103432642	0	36	0.001	2.14	11.0634	3.04e-08	1.71e-07	yes	XM_008370843	PREDICTED: CTP synthase isoform X1 [Malus domestica]
LOC103427404	0	21.97	0.001	2.14	11.0634	7.68e-05	0.000275015	yes	XM_008365456	PREDICTED: ADP-ribosylation factor-like protein 2 [Malus domestica]
LOC103427153	0	17	0.001	2.14	11.0634	0.000122627	0.000420776	yes	XM_008365225	PREDICTED: nuclear cap-binding protein subunit 1-like [Malus domestica]
LOC103442690	0	22.84	0.001	2.13	11.0566	4.04e-05	0.000151224	yes	XM_008381508	PREDICTED: phototropin-2-like [Malus domestica]
LOC103432239	0	29.41	0.001	2.13	11.0566	1.57e-06	7.22e-06	yes	XM_008370420	PREDICTED: DNA methyltransferase 1-associated protein 1-like isoform X2 [Malus domestica]
LOC103415872	0	28.46	0.001	2.13	11.0566	3.01e-06	1.34e-05	yes	XM_008354152	PREDICTED: UDP-glycosyltransferase 91C1-like [Malus domestica]
LOC103400372	0	25	0.001	2.13	11.0566	1.11e-05	4.51e-05	yes	XM_008339017	PREDICTED: polycomb group protein EMBRYONIC FLOWER 2-like [Malus domestica]
LOC103425095	0	15.26	0.001	2.12	11.0498	0.000245094	0.000790323	yes	XM_008363167	PREDICTED: branched-chain-amino-acid aminotransferase 3, chloroplastic-like isoform X1 [Malus domestica]
LOC103401627	0	30.37	0.001	2.12	11.0498	8.16e-07	3.89e-06	yes	XM_008340340	PREDICTED: serine/threonine-protein kinase rio2-like isoform X1 [Malus domestica]
LOC103433543	0	32	0.001	2.11	11.043	4.24e-07	2.09e-06	yes	XM_008371808	PREDICTED: probable serine/threonine-protein kinase At5g41260 [Malus domestica]
LOC103432094	0	24	0.001	2.11	11.043	2.12e-05	8.29e-05	yes	XM_008370259	PREDICTED: EVI5-like protein [Malus domestica]
LOC103424083	0	34.98	0.001	2.11	11.043	5.88e-08	3.21e-07	yes	XM_008362184	PREDICTED: NAC domain-containing protein 5-like isoform X1 [Malus domestica]
LOC103453505	0	27	0.001	2.1	11.0362	5.78e-06	2.46e-05	yes	XM_008393046	PREDICTED: C-terminal processing peptidase, chloroplastic-like isoform X1 [Malus domestica]
LOC103447157	0	32.15	0.001	2.1	11.0362	4.24e-07	2.09e-06	yes	XM_008386337	PREDICTED: outer envelope protein 80, chloroplastic [Malus domestica]
LOC103433626	0	37.92	0.001	2.1	11.0362	1.57e-08	9.12e-08	yes	XM_008371894	PREDICTED: receptor-like protein 12 [Malus domestica]
LOC103432351	0	26.53	0.001	2.1	11.0362	5.78e-06	2.46e-05	yes	XM_008370541	PREDICTED: telomere repeat-binding factor 1-like [Malus domestica]
LOC103426494	0	32	0.001	2.1	11.0362	4.24e-07	2.09e-06	yes	XM_008364576	PREDICTED: probable inactive receptor kinase At4g23740 [Malus domestica]
LOC103450402	0	31	0.001	2.09	11.0293	8.16e-07	3.89e-06	yes	XM_008389741	PREDICTED: protein RCC2 homolog isoform X1 [Malus domestica]
LOC103447875	0	43.36	0.001	2.09	11.0293	5.7e-10	3.83e-09	yes	XM_008387080	uncharacterized LOC103447875 [Malus domestica]
LOC103433300	0	32.42	0.001	2.09	11.0293	2.2e-07	1.12e-06	yes	XM_008371549	PREDICTED: probable catabolite repression protein creC [Malus domestica]
LOC103452236	0	29.71	0.001	2.08	11.0224	1.57e-06	7.22e-06	yes	XM_008391753	PREDICTED: two-component response regulator ARR2-like [Malus domestica]
LOC103404664	0	34.37	0.001	2.08	11.0224	1.14e-07	6.03e-07	yes	XM_008343598	PREDICTED: sodium-coupled neutral amino acid transporter 4-like [Malus domestica]
LOC103404459	0	24	0.001	2.06	11.0084	2.12e-05	8.29e-05	yes	XM_008343373	PREDICTED: transcription factor MYB34-like [Malus domestica]
LOC103401122	0	34	0.001	2.06	11.0084	1.14e-07	6.03e-07	yes	XM_008339838	PREDICTED: protein FAR1-RELATED SEQUENCE 5-like [Malus domestica]
LOC103452666	0	39.87	0.001	2.05	11.0014	4.18e-09	2.57e-08	yes	XM_008392201	PREDICTED: flowering time control protein FCA-like isoform X2 [Malus domestica]
LOC103434247	0	21.29	0.001	2.05	11.0014	7.68e-05	0.000275015	yes	XM_008372579	PREDICTED: UDP-glucuronic acid decarboxylase 5 [Malus domestica]
LOC103425818	0	17.6	0.001	2.05	11.0014	0.000122627	0.000420776	yes	XM_008363920	PREDICTED: carbonic anhydrase 2-like isoform X1 [Malus domestica]
LOC103448022	0	49.93	0.001	2.04	10.9944	2.03e-11	1.55e-10	yes	XM_008387254	PREDICTED: protein argonaute 5-like isoform X1 [Malus domestica]
LOC103442192	0	33.81	0.001	2.04	10.9944	1.14e-07	6.03e-07	yes	XM_008380959	PREDICTED: E3 ubiquitin-protein ligase RGLG2-like [Malus domestica]
LOC103431199	0	26.76	0.001	2.04	10.9944	5.78e-06	2.46e-05	yes	XM_008369336	PREDICTED: LOW QUALITY PROTEIN: ras GTPase-activating protein-binding protein 2-like [Malus domestica]
LOC103402823	0	32.82	0.001	2.04	10.9944	2.2e-07	1.12e-06	yes	XM_008341590	PREDICTED: probable inactive purple acid phosphatase 1 [Malus domestica]
LOC103402203	0	24.77	0.001	2.04	10.9944	2.12e-05	8.29e-05	yes	XM_008340943	PREDICTED: F-box protein CPR30 [Malus domestica]
LOC103400948	0	15.74	0.001	2.04	10.9944	0.000245094	0.000790323	yes	XM_008339647	PREDICTED: MOB kinase activator-like 1 isoform X1 [Malus domestica]
LOC103453527	0	19	0.001	2.03	10.9873	0.000276113	0.000870619	yes	XM_008393066	PREDICTED: protein SUPPRESSOR OF npr1-1, CONSTITUTIVE 1-like [Malus domestica]
LOC103452641	0	21	0.001	2.03	10.9873	0.000145836	0.000490846	yes	XM_008392162	PREDICTED: solute carrier family 25 member 44-like isoform X1 [Malus domestica]
LOC103451496	0	25.91	0.001	2.03	10.9873	1.11e-05	4.51e-05	yes	XM_008390899	PREDICTED: UBX domain-containing protein 2-like isoform X2 [Malus domestica]
LOC103441609	0	22.8	0.001	2.03	10.9873	4.04e-05	0.000151224	yes	XM_008380290	PREDICTED: alkylated DNA repair protein alkB homolog 8 isoform X1 [Malus domestica]
LOC103426168	0	27.93	0.001	2.03	10.9873	3.01e-06	1.34e-05	yes	XM_008364258	PREDICTED: protein kinase 2B, chloroplastic-like isoform X1 [Malus domestica]
LOC103422362	0	16.45	0.001	2.03	10.9873	0.000122627	0.000420776	yes	XM_008360412	PREDICTED: pentatricopeptide repeat-containing protein At4g18975, chloroplastic-like [Malus domestica]
LOC103415531	0	25.65	0.001	2.03	10.9873	1.11e-05	4.51e-05	yes	XM_008353854	PREDICTED: cyclin-dependent kinase D-3-like [Malus domestica]
LOC103406799	0	15.46	0.001	2.03	10.9873	0.000245094	0.000790323	yes	XM_008345796	PREDICTED: phosphatidylinositol N-acetylglucosaminyltransferase subunit P-like isoform X2 [Malus domestica]
LOC103455272	0	20.39	0.001	2.02	10.9801	0.000145836	0.000490846	yes	XM_008394862	PREDICTED: serine/threonine-protein phosphatase PP2A catalytic subunit [Malus domestica]
LOC103440743	0	35.37	0.001	2.02	10.9801	5.88e-08	3.21e-07	yes	XM_008379440	PREDICTED: two-component response regulator ARR12 [Malus domestica]
LOC103437973	0	17	0.001	2.02	10.9801	0.000122627	0.000420776	yes	XM_008376507	PREDICTED: peptidyl-tRNA hydrolase, chloroplastic-like [Malus domestica]
LOC103432479	0	45.46	0.001	2.02	10.9801	2.93e-10	2.02e-09	yes	XM_008370681	PREDICTED: serine/threonine-protein phosphatase BSL1-like isoform X1 [Malus domestica]
LOC103426560	0	22.93	0.001	2.02	10.9801	4.04e-05	0.000151224	yes	XM_008364649	PREDICTED: CBL-interacting serine/threonine-protein kinase 6-like [Malus domestica]
LOC103424756	0	19.64	0.001	2.02	10.9801	0.000276113	0.000870619	yes	XM_008362850	PREDICTED: acyl-protein thioesterase 2-like [Malus domestica]
LOC103415218	0	24.84	0.001	2.02	10.9801	2.12e-05	8.29e-05	yes	XM_008353559	PREDICTED: L-type lectin-domain containing receptor kinase S.1-like [Malus domestica]
LOC103451706	0	20.05	0.001	2.01	10.973	0.000276113	0.000870619	yes	XM_008391122	PREDICTED: LAG1 longevity assurance homolog 3-like [Malus domestica]
LOC103446078	0	16.73	0.001	2.01	10.973	0.000122627	0.000420776	yes	XM_008385135	PREDICTED: coatomer subunit epsilon-1-like [Malus domestica]
LOC103435166	0	34.11	0.001	2.01	10.973	1.14e-07	6.03e-07	yes	XM_008373562	PREDICTED: transcription factor TCP2-like [Malus domestica]
LOC103433279	0	28.86	0.001	2.01	10.973	1.57e-06	7.22e-06	yes	XM_008371530	PREDICTED: E3 ubiquitin-protein ligase RLIM-like [Malus domestica]
LOC103431763	0	22.61	0.001	2.01	10.973	4.04e-05	0.000151224	yes	XM_008369936	PREDICTED: N-lysine methyltransferase setd6-like isoform X2 [Malus domestica]
LOC103407259	0	17	0.001	2	10.9658	0.000122627	0.000420776	yes	XM_008346206	PREDICTED: bidirectional sugar transporter SWEET1-like [Malus domestica]
LOC103401966	0	39.61	0.001	2	10.9658	4.18e-09	2.57e-08	yes	XM_008340695	PREDICTED: WD and tetratricopeptide repeats protein 1 isoform X1 [Malus domestica]
LOC103435691	0	20	0.001	1.99	10.9586	0.000276113	0.000870619	yes	XM_008374096	PREDICTED: PRA1 family protein E-like [Malus domestica]
LOC103407439	0	36.01	0.001	1.99	10.9586	3.04e-08	1.71e-07	yes	XM_008346378	PREDICTED: scarecrow-like protein 1 isoform X1 [Malus domestica]
LOC103402164	0	31	0.001	1.99	10.9586	8.16e-07	3.89e-06	yes	XM_008340900	PREDICTED: serine/threonine-protein kinase HT1-like isoform X1 [Malus domestica]
LOC103425079	0	23	0.001	1.98	10.9513	4.04e-05	0.000151224	yes	XM_008363156	PREDICTED: peptide chain release factor 1-like, mitochondrial isoform X1 [Malus domestica]
LOC103416374	0	31.92	0.001	1.98	10.9513	4.24e-07	2.09e-06	yes	XM_008354628	PREDICTED: probable cation-transporting ATPase [Malus domestica]
LOC103414771	0	17.66	0.001	1.98	10.9513	6.14e-05	0.000224322	yes	XM_008353141	PREDICTED: F-box protein FBW2-like [Malus domestica]
LOC103404697	0	19.98	0.001	1.98	10.9513	0.000276113	0.000870619	yes	XM_008343632	PREDICTED: transmembrane protein 33 homolog [Malus domestica]
LOC103403821	0	32	0.001	1.98	10.9513	4.24e-07	2.09e-06	yes	XM_008342666	PREDICTED: AP-5 complex subunit mu isoform X1 [Malus domestica]
LOC103428874	0	20.04	0.001	1.97	10.944	0.000276113	0.000870619	yes	XM_008367007	PREDICTED: exosome complex component RRP42-like [Malus domestica]
LOC103422053	0	34.66	0.001	1.97	10.944	5.88e-08	3.21e-07	yes	XM_008360085	PREDICTED: type I inositol 1,4,5-trisphosphate 5-phosphatase 1-like [Malus domestica]
LOC103414292	0	31.64	0.001	1.97	10.944	4.24e-07	2.09e-06	yes	XM_008352691	PREDICTED: protein GDAP2 homolog [Malus domestica]
LOC103414251	0	16.15	0.001	1.97	10.944	0.000245094	0.000790323	yes	XM_008352650	PREDICTED: allene oxide cyclase 4, chloroplastic [Malus domestica]
LOC103411407	0	25.54	0.001	1.96	10.9366	1.11e-05	4.51e-05	yes	XM_008350044	PREDICTED: translation initiation factor eIF-2B subunit delta-like, partial [Malus domestica]
LOC103442262	0	21.57	0.001	1.95	10.9293	7.68e-05	0.000275015	yes	XM_008381033	PREDICTED: peptidyl-prolyl cis-trans isomerase CYP38, chloroplastic-like [Malus domestica]
LOC103441349	0	32	0.001	1.95	10.9293	4.24e-07	2.09e-06	yes	XM_008380027	PREDICTED: uncharacterized aarF domain-containing protein kinase At4g31390, chloroplastic-like isoform X1 [Malus domestica]
LOC103434186	0	32	0.001	1.95	10.9293	4.24e-07	2.09e-06	yes	XM_008372500	PREDICTED: phosphoribosylaminoimidazole carboxylase, chloroplastic-like [Malus domestica]
LOC103428187	0	24.74	0.001	1.95	10.9293	2.12e-05	8.29e-05	yes	XM_008366281	PREDICTED: probable mediator of RNA polymerase II transcription subunit 26c [Malus domestica]
LOC103418079	0	19.9	0.001	1.95	10.9293	0.000276113	0.000870619	yes	XM_008356228	PREDICTED: protein Brevis radix-like 4 [Malus domestica]
LOC103402900	0	20.01	0.001	1.95	10.9293	0.000276113	0.000870619	yes	XM_008341682	PREDICTED: zinc-finger homeodomain protein 11-like [Malus domestica]
LOC103449919	0	16.45	0.001	1.94	10.9218	0.000122627	0.000420776	yes	XM_008389247	PREDICTED: ubiquitin-conjugating enzyme E2 22-like [Malus domestica]
LOC103430977	0	16.87	0.001	1.94	10.9218	0.000122627	0.000420776	yes	XM_008369124	PREDICTED: probable phosphatase SPBPB21E7.02c [Malus domestica]
LOC103450943	0	42.58	0.001	1.93	10.9144	1.11e-09	7.2e-09	yes	XM_008390349	PREDICTED: LOW QUALITY PROTEIN: mannosylglycoprotein endo-beta-mannosidase-like [Malus domestica]
LOC103439862	0	41	0.001	1.93	10.9144	2.15e-09	1.36e-08	yes	XM_008378487	PREDICTED: spindle pole body component 110 [Malus domestica]
LOC103416018	0	25.84	0.001	1.93	10.9144	1.11e-05	4.51e-05	yes	XM_008354288	PREDICTED: probable beta-1,4-xylosyltransferase IRX14 [Malus domestica]
LOC103451040	0	23.44	0.001	1.92	10.9069	4.04e-05	0.000151224	yes	XM_008390464	PREDICTED: E3 ubiquitin protein ligase DRIP2-like [Malus domestica]
LOC103416907	0	25.08	0.001	1.92	10.9069	1.11e-05	4.51e-05	yes	XM_008355110	PREDICTED: LOW QUALITY PROTEIN: cycloartenol synthase 2-like [Malus domestica]
LOC103425662	0	16.61	0.001	1.91	10.8994	0.000122627	0.000420776	yes	XM_008363751	PREDICTED: squamosa promoter-binding-like protein 7 isoform X1 [Malus domestica]
LOC103414803	0	23.44	0.001	1.91	10.8994	4.04e-05	0.000151224	yes	XM_008353173	PREDICTED: uncharacterized membrane protein At1g06890-like [Malus domestica]
LOC103444515	0	19.52	0.001	1.9	10.8918	0.000276113	0.000870619	yes	XM_008383454	PREDICTED: signal recognition particle receptor subunit beta-like [Malus domestica]
LOC103408893	0	23.79	0.001	1.9	10.8918	2.12e-05	8.29e-05	yes	XM_008347714	PREDICTED: phospho-N-acetylmuramoyl-pentapeptide-transferase homolog [Malus domestica]
LOC103404653	0	33	0.001	1.9	10.8918	2.2e-07	1.12e-06	yes	XM_008343583	PREDICTED: probable tRNA (guanine(26)-N(2))-dimethyltransferase 2 [Malus domestica]
LOC103450079	0	25	0.001	1.89	10.8842	1.11e-05	4.51e-05	yes	XM_008389401	PREDICTED: DEAD-box ATP-dependent RNA helicase 57 isoform X2 [Malus domestica]
LOC103445110	0	25	0.001	1.89	10.8842	1.11e-05	4.51e-05	yes	XM_008384085	PREDICTED: WD repeat-containing protein 13-like isoform X1 [Malus domestica]
LOC103440176	0	15.85	0.001	1.89	10.8842	0.000245094	0.000790323	yes	XM_008378842	PREDICTED: ABC transporter E family member 2-like [Malus domestica]
LOC103431757	0	30	0.001	1.89	10.8842	8.16e-07	3.89e-06	yes	XM_008369928	PREDICTED: pentatricopeptide repeat-containing protein At2g15630, mitochondrial-like [Malus domestica]
LOC103428988	0	23.9	0.001	1.89	10.8842	2.12e-05	8.29e-05	yes	XM_008367128	PREDICTED: UPF0496 protein At3g19330-like [Malus domestica]
LOC103419850	0	20.57	0.001	1.89	10.8842	0.000145836	0.000490846	yes	XM_008357940	PREDICTED: nucleolar complex protein 3 homolog [Malus domestica]
LOC103416930	0	38	0.001	1.89	10.8842	1.57e-08	9.12e-08	yes	XM_008355135	PREDICTED: acetate--CoA ligase ACS, chloroplastic/glyoxysomal-like isoform X1 [Malus domestica]
LOC103454258	0	15.25	0.001	1.88	10.8765	0.000245094	0.000790323	yes	XM_008393852	PREDICTED: probable plastid-lipid-associated protein 13, chloroplastic isoform X2 [Malus domestica]
LOC103453747	0	54.1	0.001	1.88	10.8765	1.68e-11	1.29e-10	yes	XM_008393313	PREDICTED: ubiquitin carboxyl-terminal hydrolase 12 isoform X1 [Malus domestica]
LOC103449136	0	21	0.001	1.88	10.8765	0.000145836	0.000490846	yes	XM_008388423	PREDICTED: protein LOW PSII ACCUMULATION 1, chloroplastic-like [Malus domestica]
LOC103450991	0	33.09	0.001	1.87	10.8688	2.2e-07	1.12e-06	yes	XM_008390410	PREDICTED: probable serine/threonine-protein kinase At1g54610 isoform X2 [Malus domestica]
LOC103450439	0	16.97	0.001	1.87	10.8688	0.000122627	0.000420776	yes	XM_008389784	PREDICTED: glucose-induced degradation protein 8 homolog isoform X1 [Malus domestica]
LOC103438389	0	22.2	0.001	1.87	10.8688	7.68e-05	0.000275015	yes	XM_008376941	PREDICTED: zinc finger CCCH domain-containing protein 69-like isoform X2 [Malus domestica]
LOC103415123	0	26	0.001	1.87	10.8688	1.11e-05	4.51e-05	yes	XM_008353476	PREDICTED: signal recognition particle subunit SRP68-like [Malus domestica]
LOC103413321	0	19	0.001	1.87	10.8688	0.000276113	0.000870619	yes	XM_008351796	PREDICTED: mechanosensitive ion channel protein 1, mitochondrial-like [Malus domestica]
LOC103446996	0	22.46	0.001	1.86	10.8611	7.68e-05	0.000275015	yes	XM_008386166	PREDICTED: phosphatidylinositol N-acetylglucosaminyltransferase gpi3 subunit-like [Malus domestica]
LOC103446312	0	24.8	0.001	1.86	10.8611	2.12e-05	8.29e-05	yes	XM_008385395	PREDICTED: CBL-interacting serine/threonine-protein kinase 12-like [Malus domestica]
LOC103428955	0	21	0.001	1.86	10.8611	0.000145836	0.000490846	yes	XM_008367091	PREDICTED: LOW QUALITY PROTEIN: protein EI24 homolog [Malus domestica]
LOC103421809	0	17.31	0.001	1.86	10.8611	0.000122627	0.000420776	yes	XM_008359849	PREDICTED: dnaJ homolog subfamily B member 7-like isoform X2 [Malus domestica]
LOC103432772	0	15.32	0.001	1.85	10.8533	0.000245094	0.000790323	yes	XM_008370977	PREDICTED: transcription factor bHLH113 isoform X1 [Malus domestica]
LOC103427592	0	32	0.001	1.85	10.8533	4.24e-07	2.09e-06	yes	XM_008365659	PREDICTED: transcription factor EMB1444-like isoform X1 [Malus domestica]
LOC103422540	0	35	0.001	1.85	10.8533	5.88e-08	3.21e-07	yes	XM_008360606	PREDICTED: probable galacturonosyltransferase 4 [Malus domestica]
LOC103416152	0	37.46	0.001	1.85	10.8533	1.57e-08	9.12e-08	yes	XM_008354559	PREDICTED: auxin response factor 18-like isoform X2 [Malus domestica]
LOC103449602	0	30.02	0.001	1.84	10.8455	8.16e-07	3.89e-06	yes	XM_008388930	PREDICTED: D-lactate dehydrogenase [cytochrome], mitochondrial isoform X1 [Malus domestica]
LOC103424620	0	44.95	0.001	1.84	10.8455	2.93e-10	2.02e-09	yes	XM_008362716	PREDICTED: probable cyclic nucleotide-gated ion channel 20, chloroplastic isoform X3 [Malus domestica]
LOC103406712	0	15.41	0.001	1.84	10.8455	0.000245094	0.000790323	yes	XM_008345704	PREDICTED: protein SRG1-like isoform X1 [Malus domestica]
LOC103446571	0	35.87	0.001	1.83	10.8376	3.04e-08	1.71e-07	yes	XM_008385702	PREDICTED: probable pectin methyltransferase QUA2 [Malus domestica]
LOC103426975	0	19.03	0.001	1.83	10.8376	0.000276113	0.000870619	yes	XM_008365055	PREDICTED: 3-oxoacyl-[acyl-carrier-protein] synthase III, chloroplastic-like [Malus domestica]
LOC103424320	0	15.27	0.001	1.83	10.8376	0.000245094	0.000790323	yes	XM_008362408	PREDICTED: protein pxr1-like [Malus domestica]
LOC103456107	0	33.83	0.001	1.82	10.8297	1.14e-07	6.03e-07	yes	XM_008395745	PREDICTED: HBS1-like protein isoform X2 [Malus domestica]
LOC103422140	0.01	31.08	0.001	1.82	10.8297	4.24e-07	2.09e-06	yes	XM_008360176	PREDICTED: KH domain-containing protein At4g18375-like isoform X1 [Malus domestica]
LOC103418654	0	25.56	0.001	1.82	10.8297	1.11e-05	4.51e-05	yes	XM_008356762	PREDICTED: glucan endo-1,3-beta-glucosidase 4-like isoform X1 [Malus domestica]
LOC103401043	0	20.25	0.001	1.82	10.8297	0.000145836	0.000490846	yes	XM_008339748	PREDICTED: probable protein phosphatase 2C 46 [Malus domestica]
LOC103447723	0	19.9	0.001	1.81	10.8218	0.000276113	0.000870619	yes	XM_008386915	PREDICTED: inner membrane protein PPF-1, chloroplastic-like [Malus domestica]
LOC103436768	0	16.52	0.001	1.81	10.8218	0.000122627	0.000420776	yes	XM_008375222	PREDICTED: LOW QUALITY PROTEIN: tRNA-dihydrouridine(20) synthase [NAD(P)+]-like [Malus domestica]
LOC103432717	0	51	0.001	1.81	10.8218	1.04e-11	8.14e-11	yes	XM_008370911	PREDICTED: ATPase family AAA domain-containing protein At1g05910 [Malus domestica]
LOC103413260	0	21.13	0.001	1.81	10.8218	0.000145836	0.000490846	yes	XM_008351737	PREDICTED: LOW QUALITY PROTEIN: protein disulfide-isomerase 5-3-like [Malus domestica]
LOC103403945	0	35	0.001	1.81	10.8218	5.88e-08	3.21e-07	yes	XM_008342791	PREDICTED: dymeclin-like isoform X1 [Malus domestica]
LOC103403129	0	22.35	0.001	1.81	10.8218	7.68e-05	0.000275015	yes	XM_008341953	PREDICTED: probable 37S ribosomal protein S28, mitochondrial isoform X2 [Malus domestica]
LOC103443018	0	62.25	0.001	1.79	10.8057	3.37e-13	2.98e-12	yes	XM_008381804	PREDICTED: dentin sialophosphoprotein-like isoform X1 [Malus domestica]
LOC103441073	0	28	0.001	1.79	10.8057	3.01e-06	1.34e-05	yes	XM_008379766	PREDICTED: metal transporter Nramp2-like [Malus domestica]
LOC103422027	0	26	0.001	1.79	10.8057	1.11e-05	4.51e-05	yes	XM_008360066	PREDICTED: trihelix transcription factor GT-2-like [Malus domestica]
LOC103418545	0	29.06	0.001	1.79	10.8057	1.57e-06	7.22e-06	yes	XM_008356660	PREDICTED: probable cytochrome P450 313a3 [Malus domestica]
LOC103403436	0	19.46	0.001	1.79	10.8057	0.000276113	0.000870619	yes	XM_008342278	PREDICTED: alcohol dehydrogenase [NADP(+)]-like [Malus domestica]
LOC103402014	0.02	39	0.001	1.79	10.8057	8.1e-09	4.85e-08	yes	XM_008340757	PREDICTED: E3 ubiquitin-protein ligase BRE1-like 2 isoform X1 [Malus domestica]
LOC103448248	0	16.49	0.001	1.78	10.7977	0.000122627	0.000420776	yes	XM_008387498	PREDICTED: NAD(H) kinase 1-like isoform X2 [Malus domestica]
LOC103423563	0	25	0.001	1.78	10.7977	1.11e-05	4.51e-05	yes	XM_008361651	PREDICTED: mediator of RNA polymerase II transcription subunit 15-like [Malus domestica]
LOC103450209	0	23.23	0.001	1.77	10.7895	4.04e-05	0.000151224	yes	XM_008389521	PREDICTED: UNC93-like protein 3 isoform X1 [Malus domestica]
LOC103411655	0	19	0.001	1.77	10.7895	0.000276113	0.000870619	yes	XM_008350285	PREDICTED: peroxisome biogenesis protein 2-like [Malus domestica]
LOC103414398	0	23	0.001	1.76	10.7814	4.04e-05	0.000151224	yes	XM_008352789	PREDICTED: DEAD-box ATP-dependent RNA helicase 20-like [Malus domestica]
LOC103400400	0	54	0.001	1.76	10.7814	3.21e-11	2.41e-10	yes	XM_008339048	PREDICTED: WD repeat-containing protein 11-like isoform X2 [Malus domestica]
LOC103435431	0	16.35	0.001	1.75	10.7731	0.000245094	0.000790323	yes	XM_008373824	PREDICTED: S-adenosylmethionine carrier 1, chloroplastic/mitochondrial [Malus domestica]
LOC103411264	0	40	0.001	1.75	10.7731	4.18e-09	2.57e-08	yes	XM_008349909	PREDICTED: homeobox-leucine zipper protein HDG2-like isoform X1 [Malus domestica]
LOC103442305	0	23.3	0.001	1.74	10.7649	4.04e-05	0.000151224	yes	XM_008381084	PREDICTED: type I inositol 1,4,5-trisphosphate 5-phosphatase CVP2-like [Malus domestica]
LOC103425518	0	33	0.001	1.74	10.7649	2.2e-07	1.12e-06	yes	XM_008363612	PREDICTED: uncharacterized abhydrolase domain-containing protein DDB_G0269086-like isoform X2 [Malus domestica]
LOC103425426	0	23.41	0.001	1.74	10.7649	4.04e-05	0.000151224	yes	XM_008363502	PREDICTED: chaperone protein dnaJ 15 [Malus domestica]
LOC103408918	0	22.15	0.001	1.74	10.7649	7.68e-05	0.000275015	yes	XM_008347763	PREDICTED: sphingoid long-chain bases kinase 2, mitochondrial-like isoform X1 [Malus domestica]
LOC103402674	0	23.41	0.001	1.74	10.7649	4.04e-05	0.000151224	yes	XM_008341425	PREDICTED: chaperone protein dnaJ 15 [Malus domestica]
LOC103447915	0	29	0.001	1.73	10.7566	1.57e-06	7.22e-06	yes	XM_008387137	PREDICTED: dolichol kinase isoform X1 [Malus domestica]
LOC103446602	0	34.03	0.001	1.73	10.7566	1.14e-07	6.03e-07	yes	XM_008385742	PREDICTED: G-type lectin S-receptor-like serine/threonine-protein kinase At1g11410 [Malus domestica]
LOC103439902	0	47	0.001	1.73	10.7566	7.72e-11	5.6e-10	yes	XM_008378543	PREDICTED: importin subunit beta-1-like [Malus domestica]
LOC103427661	0	20.45	0.001	1.73	10.7566	0.000145836	0.000490846	yes	XM_008365727	PREDICTED: flap endonuclease 1 isoform X1 [Malus domestica]
LOC103425943	0	25.03	0.001	1.73	10.7566	1.11e-05	4.51e-05	yes	XM_008364040	PREDICTED: probable WRKY transcription factor 31 [Malus domestica]
LOC103418918	0	26	0.001	1.73	10.7566	1.11e-05	4.51e-05	yes	XM_008357032	PREDICTED: protein IQ-DOMAIN 1-like [Malus domestica]
LOC103451455	0	21.53	0.001	1.72	10.7482	7.68e-05	0.000275015	yes	XM_008390853	PREDICTED: protection of telomeres protein 1b-like isoform X1 [Malus domestica]
LOC103447523	0	17	0.001	1.72	10.7482	0.000122627	0.000420776	yes	XM_008386721	PREDICTED: ubiquitin fusion degradation protein 1 homolog [Malus domestica]
LOC103428059	0	24.37	0.001	1.72	10.7482	2.12e-05	8.29e-05	yes	XM_008366148	PREDICTED: histone deacetylase 19-like isoform X1 [Malus domestica]
LOC103453402	0	36.58	0.001	1.71	10.7398	3.04e-08	1.71e-07	yes	XM_008392943	PREDICTED: CWF19-like protein 2 [Malus domestica]
LOC103442551	0	16	0.001	1.71	10.7398	0.000245094	0.000790323	yes	XM_008381352	PREDICTED: vesicle-associated protein 4-2-like isoform X1 [Malus domestica]
LOC103436685	0	29	0.001	1.71	10.7398	1.57e-06	7.22e-06	yes	XM_008375135	PREDICTED: ferric reduction oxidase 8, mitochondrial isoform X1 [Malus domestica]
LOC103434841	0	22.99	0.001	1.71	10.7398	4.04e-05	0.000151224	yes	XM_008373201	PREDICTED: transcription factor VOZ1-like [Malus domestica]
LOC103431775	0	19.08	0.001	1.71	10.7398	0.000276113	0.000870619	yes	XM_008369947	PREDICTED: pinin [Malus domestica]
LOC103423194	0	22.53	0.001	1.71	10.7398	4.04e-05	0.000151224	yes	XM_008361267	PREDICTED: heterogeneous nuclear ribonucleoprotein R-like [Malus domestica]
LOC103409463	0	22.96	0.001	1.71	10.7398	4.04e-05	0.000151224	yes	XM_008348277	PREDICTED: E3 ubiquitin-protein ligase COP1-like [Malus domestica]
LOC103443369	0	21.96	0.001	1.7	10.7313	7.68e-05	0.000275015	yes	XM_008382207	PREDICTED: protein PHR1-LIKE 1 isoform X2 [Malus domestica]
LOC103438654	0	30.7	0.001	1.7	10.7313	8.16e-07	3.89e-06	yes	XM_008377194	PREDICTED: calcium/calmodulin-dependent serine/threonine-protein kinase [Malus domestica]
LOC103421915	0	16.31	0.001	1.7	10.7313	0.000245094	0.000790323	yes	XM_008359956	PREDICTED: expansin-A13-like [Malus domestica]
LOC103421463	0	26.71	0.001	1.7	10.7313	5.78e-06	2.46e-05	yes	XM_008359504	PREDICTED: LOW QUALITY PROTEIN: E3 ubiquitin-protein ligase RGLG2-like [Malus domestica]
LOC103421159	0	20	0.001	1.7	10.7313	0.000276113	0.000870619	yes	XM_008359198	PREDICTED: probable protein S-acyltransferase 23 isoform X1 [Malus domestica]
LOC103418495	0	42.88	0.001	1.7	10.7313	1.11e-09	7.2e-09	yes	XM_008356620	PREDICTED: AP-4 complex subunit epsilon-like [Malus domestica]
LOC103450416	0	24.78	0.001	1.69	10.7228	2.12e-05	8.29e-05	yes	XM_008389758	PREDICTED: protein LTV1 homolog [Malus domestica]
LOC103423008	0	33.88	0.001	1.69	10.7228	1.14e-07	6.03e-07	yes	XM_008361078	PREDICTED: G-type lectin S-receptor-like serine/threonine-protein kinase At4g27290 isoform X1 [Malus domestica]
LOC103419534	0	31.52	0.001	1.69	10.7228	4.24e-07	2.09e-06	yes	XM_008357635	PREDICTED: glutamine--fructose-6-phosphate aminotransferase [isomerizing] 2-like [Malus domestica]
LOC103447618	0	23.42	0.001	1.68	10.7142	4.04e-05	0.000151224	yes	XM_008386807	PREDICTED: probable LIM domain-containing serine/threonine-protein kinase DDB_G0287001 [Malus domestica]
LOC103441867	0	24.49	0.001	1.68	10.7142	2.12e-05	8.29e-05	yes	XM_008380576	PREDICTED: dynamin-like protein ARC5, partial [Malus domestica]
LOC103440786	0	21.14	0.001	1.68	10.7142	0.000145836	0.000490846	yes	XM_008379492	PREDICTED: dnaJ homolog subfamily C member 17-like [Malus domestica]
LOC103439367	0.01	32.65	0.001	1.68	10.7142	2.2e-07	1.12e-06	yes	XM_008377924	ADP-ribosylation factor 1 [Malus domestica]
LOC103405500	0	21.78	0.001	1.68	10.7142	7.68e-05	0.000275015	yes	XM_008344511	PREDICTED: E3 ubiquitin-protein ligase At1g63170 isoform X1 [Malus domestica]
LOC103404635	0	20	0.001	1.68	10.7142	0.000276113	0.000870619	yes	XM_008343564	PREDICTED: uncharacterized FCP1 homology domain-containing protein C1271.03c-like isoform X1 [Malus domestica]
LOC103401164	0	25.13	0.001	1.68	10.7142	1.11e-05	4.51e-05	yes	XM_008339876	PREDICTED: cytochrome P450 90B1-like isoform X1 [Malus domestica]
LOC103449046	0	17	0.001	1.67	10.7056	0.000122627	0.000420776	yes	XM_008388323	PREDICTED: zinc finger protein 16-like isoform X1 [Malus domestica]
LOC103430355	0	50.64	0.001	1.67	10.7056	1.04e-11	8.14e-11	yes	XM_008368486	PREDICTED: protein NLP9-like [Malus domestica]
LOC103428256	0	27.64	0.001	1.67	10.7056	3.01e-06	1.34e-05	yes	XM_008366352	PREDICTED: WD repeat-containing protein 91 homolog [Malus domestica]
LOC103411474	0	18.97	0.001	1.67	10.7056	0.000276113	0.000870619	yes	XM_008350106	PREDICTED: DEAD-box ATP-dependent RNA helicase 53-like, partial [Malus domestica]
LOC103447888	0	28.74	0.001	1.66	10.697	1.57e-06	7.22e-06	yes	XM_008387096	PREDICTED: protein SAND isoform X1 [Malus domestica]
LOC103447525	0	28.5	0.001	1.66	10.697	3.01e-06	1.34e-05	yes	XM_008386724	PREDICTED: scarecrow-like protein 30 [Malus domestica]
LOC103430254	0	19.94	0.001	1.66	10.697	0.000276113	0.000870619	yes	XM_008368385	PREDICTED: sucrose-phosphatase 2-like [Malus domestica]
LOC103422723	0	28.5	0.001	1.66	10.697	3.01e-06	1.34e-05	yes	XM_008360785	PREDICTED: scarecrow-like protein 30 [Malus domestica]
LOC103418710	0	28.69	0.001	1.66	10.697	1.57e-06	7.22e-06	yes	XM_008356822	PREDICTED: vacuolar cation/proton exchanger 5 [Malus domestica]
LOC103417925	0	19.1	0.001	1.66	10.697	0.000276113	0.000870619	yes	XM_008356080	PREDICTED: E3 ubiquitin-protein ligase At4g11680-like [Malus domestica]
LOC103411415	0	25	0.001	1.66	10.697	1.11e-05	4.51e-05	yes	XM_008350051	PREDICTED: G-type lectin S-receptor-like serine/threonine-protein kinase At2g19130 [Malus domestica]
LOC103411254	0	23.07	0.001	1.66	10.697	4.04e-05	0.000151224	yes	XM_008349898	PREDICTED: diacylglycerol kinase 5-like isoform X1 [Malus domestica]
LOC103424191	0	53	0.001	1.65	10.6883	2.74e-12	2.25e-11	yes	XM_008362277	PREDICTED: pre-mRNA-splicing factor RSE1-like isoform X1 [Malus domestica]
LOC103438250	0	30.94	0.001	1.64	10.6795	8.16e-07	3.89e-06	yes	XM_008376779	PREDICTED: sulfate transporter 1.3-like [Malus domestica]
LOC103436488	0	24.37	0.001	1.64	10.6795	2.12e-05	8.29e-05	yes	XM_008374918	PREDICTED: glycoprotein 3-alpha-L-fucosyltransferase A isoform X2 [Malus domestica]
LOC103431074	0	19.06	0.001	1.64	10.6795	0.000276113	0.000870619	yes	XM_008369223	PREDICTED: metal tolerance protein 1-like [Malus domestica]
LOC103425530	0	17.21	0.001	1.64	10.6795	0.000122627	0.000420776	yes	XM_008363621	PREDICTED: nuclear pore complex protein nup54 [Malus domestica]
LOC103424748	0	21.45	0.001	1.64	10.6795	7.68e-05	0.000275015	yes	XM_008362839	PREDICTED: UPF0496 protein At4g34320-like [Malus domestica]
LOC103400503	0	22	0.001	1.64	10.6795	7.68e-05	0.000275015	yes	XM_008339162	PREDICTED: tankyrase-1-like [Malus domestica]
LOC103451636	0	15.32	0.001	1.63	10.6707	0.000245094	0.000790323	yes	XM_008391051	PREDICTED: mannose-6-phosphate isomerase 1-like isoform X2 [Malus domestica]
LOC103446277	0	25	0.001	1.63	10.6707	1.11e-05	4.51e-05	yes	XM_008385363	PREDICTED: folic acid synthesis protein fol1-like [Malus domestica]
LOC103437021	0	20.11	0.001	1.63	10.6707	0.000145836	0.000490846	yes	XM_008375487	PREDICTED: nucleotide pyrophosphatase/phosphodiesterase-like [Malus domestica]
LOC103429317	0	40.7	0.001	1.63	10.6707	4.18e-09	2.57e-08	yes	XM_008367471	PREDICTED: autophagy-related protein 18f-like isoform X1 [Malus domestica]
LOC103406582	0	20.13	0.001	1.63	10.6707	0.000145836	0.000490846	yes	XM_008345565	PREDICTED: polypyrimidine tract-binding protein homolog 2-like [Malus domestica]
LOC103404648	0.02	21.95	0.001	1.63	10.6707	7.68e-05	0.000275015	yes	XM_008343577	PREDICTED: COBRA-like protein 1 isoform X1 [Malus domestica]
LOC103401557	0	19.41	0.001	1.63	10.6707	0.000276113	0.000870619	yes	XM_008340271	enoyl-[acyl-carrier-protein] reductase [NADH], chloroplastic-like [Malus domestica]
LOC103456216	0	15.62	0.001	1.62	10.6618	0.000245094	0.000790323	yes	XM_008395888	PREDICTED: receptor homology region, transmembrane domain- and RING domain-containing protein 1 isoform X1 [Malus domestica]
LOC103451009	0	20.33	0.001	1.62	10.6618	0.000145836	0.000490846	yes	XM_008390430	PREDICTED: mediator-associated protein 1-like [Malus domestica]
LOC103442700	0	17	0.001	1.62	10.6618	0.000122627	0.000420776	yes	XM_008381516	PREDICTED: chromosome transmission fidelity protein 18 homolog [Malus domestica]
LOC103442583	0	20.21	0.001	1.62	10.6618	0.000145836	0.000490846	yes	XM_008381386	PREDICTED: SPX and EXS domain-containing protein 1-like isoform X2 [Malus domestica]
LOC103429746	0	25.88	0.001	1.62	10.6618	1.11e-05	4.51e-05	yes	XM_008367877	PREDICTED: cellulose synthase-like protein E1 isoform X2 [Malus domestica]
LOC103417898	0	47.72	0.001	1.62	10.6618	7.72e-11	5.6e-10	yes	XM_008356056	PREDICTED: exportin-1-like isoform X1 [Malus domestica]
LOC103410881	0	21.97	0.001	1.62	10.6618	7.68e-05	0.000275015	yes	XM_008349554	PREDICTED: dnaJ homolog 1, mitochondrial-like isoform X1 [Malus domestica]
LOC103404203	0	20.65	0.001	1.62	10.6618	0.000145836	0.000490846	yes	XM_008343090	PREDICTED: protoporphyrinogen oxidase, mitochondrial-like [Malus domestica]
LOC103419666	0	16.51	0.001	1.61	10.6528	0.000122627	0.000420776	yes	XM_008357766	PREDICTED: proteinaceous RNase P 2-like isoform X2 [Malus domestica]
LOC103403101	0	21.63	0.001	1.61	10.6528	7.68e-05	0.000275015	yes	XM_008341925	PREDICTED: regulator of G-protein signaling 1-like [Malus domestica]
LOC103400476	0	33.35	0.001	1.61	10.6528	2.2e-07	1.12e-06	yes	XM_008339125	PREDICTED: transcriptional corepressor LEUNIG-like isoform X1 [Malus domestica]
LOC103454205	0	22	0.001	1.6	10.6439	7.68e-05	0.000275015	yes	XM_008393798	PREDICTED: TSL-kinase interacting protein 1 isoform X1 [Malus domestica]
LOC103440936	0	17.11	0.001	1.6	10.6439	0.000122627	0.000420776	yes	XM_008379627	PREDICTED: probable protein phosphatase 2C 27 [Malus domestica]
LOC103436711	0	22	0.001	1.6	10.6439	7.68e-05	0.000275015	yes	XM_008375165	PREDICTED: GDP-mannose transporter GONST3 isoform X2 [Malus domestica]
LOC103435121	0	19.46	0.001	1.6	10.6439	0.000276113	0.000870619	yes	XM_008373521	PREDICTED: probable serine/threonine-protein kinase NAK [Malus domestica]
LOC103429789	0	17.64	0.001	1.6	10.6439	0.000122627	0.000420776	yes	XM_008367920	PREDICTED: pheophytinase, chloroplastic-like isoform X1 [Malus domestica]
LOC103426073	0	34.73	0.001	1.6	10.6439	5.88e-08	3.21e-07	yes	XM_008364161	PREDICTED: protein transport protein Sec24-like At4g32640 [Malus domestica]
LOC103425573	0	22.92	0.001	1.6	10.6439	4.04e-05	0.000151224	yes	XM_008363663	PREDICTED: probable apyrase 6 [Malus domestica]
LOC103412482	0	26.25	0.001	1.6	10.6439	5.78e-06	2.46e-05	yes	XM_008351034	PREDICTED: probable inactive purple acid phosphatase 27, partial [Malus domestica]
LOC103455749	0	30	0.001	1.59	10.6348	8.16e-07	3.89e-06	yes	XM_008395336	PREDICTED: ubiquitin carboxyl-terminal hydrolase 18-like [Malus domestica]
LOC103453753	0	20.94	0.001	1.59	10.6348	0.000145836	0.000490846	yes	XM_008393321	PREDICTED: BTB/POZ domain-containing protein At3g05675-like isoform X1 [Malus domestica]
LOC103442457	0	29	0.001	1.59	10.6348	1.57e-06	7.22e-06	yes	XM_008381242	PREDICTED: phosphatidylinositol 4-kinase gamma 7-like isoform X1 [Malus domestica]
LOC103431511	0	28	0.001	1.59	10.6348	3.01e-06	1.34e-05	yes	XM_008369675	PREDICTED: transcription factor GTE4-like isoform X1 [Malus domestica]
LOC103402761	0	24	0.001	1.59	10.6348	2.12e-05	8.29e-05	yes	XM_008341517	PREDICTED: transcription factor bHLH49-like [Malus domestica]
LOC103444130	0	19	0.001	1.58	10.6257	0.000276113	0.000870619	yes	XM_008383044	PREDICTED: mannose-6-phosphate isomerase 1-like isoform X1 [Malus domestica]
LOC103436746	0	25.79	0.001	1.58	10.6257	1.11e-05	4.51e-05	yes	XM_008375196	PREDICTED: LOW QUALITY PROTEIN: intersectin-2-like [Malus domestica]
LOC103424141	0	28.49	0.001	1.58	10.6257	3.01e-06	1.34e-05	yes	XM_008362219	PREDICTED: NADP-specific glutamate dehydrogenase-like isoform X4 [Malus domestica]
LOC103419399	0	17.61	0.001	1.58	10.6257	0.000122627	0.000420776	yes	XM_008357506	PREDICTED: RNA-dependent RNA polymerase 1-like [Malus domestica]
LOC103404167	0	25	0.001	1.58	10.6257	1.11e-05	4.51e-05	yes	XM_008343055	PREDICTED: UPF0400 protein C337.03-like [Malus domestica]
LOC103444429	0	26	0.001	1.57	10.6165	1.11e-05	4.51e-05	yes	XM_008383353	PREDICTED: translation factor GUF1 homolog, organellar chromatophore [Malus domestica]
LOC103414303	0	24	0.001	1.57	10.6165	2.12e-05	8.29e-05	yes	XM_008352701	PREDICTED: cyclic dof factor 2-like [Malus domestica]
LOC103403173	0	20.64	0.001	1.57	10.6165	0.000145836	0.000490846	yes	XM_008342004	PREDICTED: squamosa promoter-binding-like protein 2 [Malus domestica]
LOC103455692	0	34.04	0.001	1.56	10.6073	1.14e-07	6.03e-07	yes	XM_008395274	PREDICTED: general negative regulator of transcription subunit 3-like isoform X2 [Malus domestica]
LOC103445333	0	15.56	0.001	1.56	10.6073	0.000245094	0.000790323	yes	XM_008384326	PREDICTED: protein FAR1-RELATED SEQUENCE 7-like isoform X3 [Malus domestica]
LOC103422187	0	21.63	0.001	1.56	10.6073	7.68e-05	0.000275015	yes	XM_008360224	PREDICTED: histone deacetylase 19-like [Malus domestica]
LOC103453958	0	29.99	0.001	1.55	10.5981	8.16e-07	3.89e-06	yes	XM_008393566	PREDICTED: sucrose synthase-like isoform X1 [Malus domestica]
LOC103452724	0	23	0.001	1.55	10.5981	4.04e-05	0.000151224	yes	XM_008392254	PREDICTED: probable sugar phosphate/phosphate translocator At3g17430 [Malus domestica]
LOC103424447	0	20.7	0.001	1.55	10.5981	0.000145836	0.000490846	yes	XM_008362530	PREDICTED: F-box/LRR-repeat protein At5g63520-like [Malus domestica]
LOC103401661	0	19	0.001	1.55	10.5981	0.000276113	0.000870619	yes	XM_008340372	PREDICTED: homeobox protein 5-like [Malus domestica]
LOC103452626	0	42.42	0.001	1.54	10.5887	1.11e-09	7.2e-09	yes	XM_008392142	PREDICTED: squamosa promoter-binding-like protein 1 isoform X1 [Malus domestica]
LOC103438749	0	16	0.001	1.54	10.5887	0.000245094	0.000790323	yes	XM_008377294	PREDICTED: DNA gyrase subunit A, chloroplastic/mitochondrial-like [Malus domestica]
LOC103435377	0	17.4	0.001	1.54	10.5887	0.000122627	0.000420776	yes	XM_008373769	PREDICTED: programmed cell death protein 2-like [Malus domestica]
LOC103429752	0	19	0.001	1.54	10.5887	0.000276113	0.000870619	yes	XM_008367883	PREDICTED: soluble starch synthase 3, chloroplastic/amyloplastic-like, partial [Malus domestica]
LOC103427243	0	36	0.001	1.54	10.5887	3.04e-08	1.71e-07	yes	XM_008365310	PREDICTED: protein kinase G11A-like [Malus domestica]
LOC103425457	0	24	0.001	1.54	10.5887	2.12e-05	8.29e-05	yes	XM_008363535	PREDICTED: asparagine synthetase domain-containing protein 1 isoform X2 [Malus domestica]
LOC103456005	0	35.39	0.001	1.53	10.5793	5.88e-08	3.21e-07	yes	XM_008395627	PREDICTED: phosphoglucan, water dikinase, chloroplastic isoform X1 [Malus domestica]
LOC103450065	0	22.37	0.001	1.53	10.5793	7.68e-05	0.000275015	yes	XM_008389387	PREDICTED: E3 ubiquitin-protein ligase RLIM-like [Malus domestica]
LOC103448711	0	29	0.001	1.53	10.5793	1.57e-06	7.22e-06	yes	XM_008387979	PREDICTED: serine/threonine-protein kinase dst4 isoform X1 [Malus domestica]
LOC103446172	0	36.5	0.001	1.53	10.5793	3.04e-08	1.71e-07	yes	XM_008385243	PREDICTED: coatomer subunit alpha-1-like [Malus domestica]
LOC103441344	0	19.23	0.001	1.53	10.5793	0.000276113	0.000870619	yes	XM_008380023	PREDICTED: probable GPI-anchored adhesin-like protein PGA55 isoform X1 [Malus domestica]
LOC103414704	0	26.91	0.001	1.53	10.5793	5.78e-06	2.46e-05	yes	XM_008353071	PREDICTED: YTH domain-containing family protein 2-like isoform X2 [Malus domestica]
LOC103409527	0	26.63	0.001	1.53	10.5793	5.78e-06	2.46e-05	yes	XM_008348352	PREDICTED: LOW QUALITY PROTEIN: cullin-1-like [Malus domestica]
LOC103405880	0	23	0.001	1.53	10.5793	4.04e-05	0.000151224	yes	XM_008344898	PREDICTED: kinesin light chain 3 isoform X1 [Malus domestica]
LOC103452093	0	30.2	0.001	1.52	10.5699	8.16e-07	3.89e-06	yes	XM_008391581	PREDICTED: serine/threonine protein phosphatase 2A 57 kDa regulatory subunit B' theta isoform-like [Malus domestica]
LOC103445792	0	42	0.001	1.52	10.5699	1.11e-09	7.2e-09	yes	XM_008384844	PREDICTED: protein PAT1 homolog 1 isoform X1 [Malus domestica]
LOC103444610	0	30.99	0.001	1.52	10.5699	8.16e-07	3.89e-06	yes	XM_008383567	PREDICTED: 65-kDa microtubule-associated protein 6 [Malus domestica]
LOC103436540	0	33.18	0.001	1.52	10.5699	2.2e-07	1.12e-06	yes	XM_008374970	PREDICTED: potassium transporter 7-like isoform X1 [Malus domestica]
LOC103428740	0	19	0.001	1.52	10.5699	0.000276113	0.000870619	yes	XM_008366866	PREDICTED: serine/arginine repetitive matrix protein 2-like isoform X1 [Malus domestica]
LOC103419454	0	20.49	0.001	1.52	10.5699	0.000145836	0.000490846	yes	XM_008357551	PREDICTED: trafficking protein particle complex subunit 6B-like [Malus domestica]
LOC103453589	0	27	0.001	1.51	10.5603	5.78e-06	2.46e-05	yes	XM_008393139	PREDICTED: probable protein phosphatase 2C 50 [Malus domestica]
LOC103445023	0	19	0.001	1.51	10.5603	0.000276113	0.000870619	yes	XM_008383991	PREDICTED: protein EXECUTER 1, chloroplastic-like [Malus domestica]
LOC103443259	0	21.15	0.001	1.51	10.5603	0.000145836	0.000490846	yes	XM_008382074	PREDICTED: imidazole glycerol phosphate synthase hisHF, chloroplastic [Malus domestica]
LOC103432600	0	29	0.001	1.51	10.5603	1.57e-06	7.22e-06	yes	XM_008370798	PREDICTED: gamma-tubulin complex component 4 homolog [Malus domestica]
LOC103432444	0	30	0.001	1.51	10.5603	8.16e-07	3.89e-06	yes	XM_008370642	PREDICTED: isoamylase 2, chloroplastic-like [Malus domestica]
LOC103430042	0	30.58	0.001	1.51	10.5603	8.16e-07	3.89e-06	yes	XM_008368177	PREDICTED: heat shock 70 kDa protein 16-like [Malus domestica]
LOC103426677	0	30.67	0.001	1.51	10.5603	8.16e-07	3.89e-06	yes	XM_008364761	PREDICTED: subtilisin-like protease isoform X1 [Malus domestica]
LOC103454693	0	19.11	0.001	1.5	10.5507	0.000276113	0.000870619	yes	XM_008394287	PREDICTED: L-2-hydroxyglutarate dehydrogenase, mitochondrial-like isoform X1 [Malus domestica]
LOC103440351	0	38.6	0.001	1.5	10.5507	8.1e-09	4.85e-08	yes	XM_008379022	PREDICTED: homeobox-leucine zipper protein ANTHOCYANINLESS 2-like isoform X1 [Malus domestica]
LOC103424685	0	31	0.001	1.5	10.5507	8.16e-07	3.89e-06	yes	XM_008362780	PREDICTED: SWI/SNF complex subunit SWI3C-like isoform X1 [Malus domestica]
LOC103404730	0	20.48	0.001	1.5	10.5507	0.000145836	0.000490846	yes	XM_008343683	PREDICTED: probable protein phosphatase 2C 52 [Malus domestica]
LOC103454389	0	31	0.001	1.49	10.5411	8.16e-07	3.89e-06	yes	XM_008393985	PREDICTED: zinc finger CCCH domain-containing protein 30 [Malus domestica]
LOC103445809	0	28.43	0.001	1.49	10.5411	3.01e-06	1.34e-05	yes	XM_008384865	PREDICTED: nucleolar complex protein 3 homolog isoform X1 [Malus domestica]
LOC103443445	0	28.61	0.001	1.49	10.5411	1.57e-06	7.22e-06	yes	XM_008382297	PREDICTED: probable methionine--tRNA ligase isoform X1 [Malus domestica]
LOC103442113	0	24	0.001	1.49	10.5411	2.12e-05	8.29e-05	yes	XM_008380867	PREDICTED: pentatricopeptide repeat-containing protein At5g14080 [Malus domestica]
LOC103437184	0	28.05	0.001	1.49	10.5411	3.01e-06	1.34e-05	yes	XM_008375651	PREDICTED: arginyl-tRNA--protein transferase 1-like isoform X2 [Malus domestica]
LOC103434734	0	32.15	0.001	1.49	10.5411	4.24e-07	2.09e-06	yes	XM_008373088	PREDICTED: katanin p80 WD40 repeat-containing subunit B1 homolog isoform X1 [Malus domestica]
LOC103421890	0	15.8	0.001	1.49	10.5411	0.000245094	0.000790323	yes	XM_008359934	PREDICTED: E3 ubiquitin-protein ligase MARCH2-like [Malus domestica]
LOC103417739	0	15.87	0.001	1.49	10.5411	0.000245094	0.000790323	yes	XM_008355900	PREDICTED: UDP-glucuronic acid decarboxylase 5 [Malus domestica]
LOC103412768	0	24.93	0.001	1.49	10.5411	2.12e-05	8.29e-05	yes	XM_008351299	PREDICTED: DEAD-box ATP-dependent RNA helicase 20-like isoform X1 [Malus domestica]
LOC103402564	0	17.63	0.001	1.49	10.5411	0.000122627	0.000420776	yes	XM_008341304	PREDICTED: LOW QUALITY PROTEIN: thiamine biosynthetic bifunctional enzyme TH1, chloroplastic-like [Malus domestica]
LOC103456136	0	22.9	0.001	1.48	10.5314	4.04e-05	0.000151224	yes	XM_008395780	PREDICTED: RING finger and CHY zinc finger domain-containing protein 1-like [Malus domestica]
LOC103450364	0	30	0.001	1.48	10.5314	8.16e-07	3.89e-06	yes	XM_008389700	PREDICTED: vacuolar protein sorting-associated protein 35B [Malus domestica]
LOC103445143	0	16	0.001	1.48	10.5314	0.000245094	0.000790323	yes	XM_008384130	PREDICTED: maltose excess protein 1-like, chloroplastic isoform X1 [Malus domestica]
LOC103434168	0	21	0.001	1.48	10.5314	0.000145836	0.000490846	yes	XM_008372482	PREDICTED: transcription factor UNE12-like isoform X2 [Malus domestica]
LOC103433103	0	24.82	0.001	1.48	10.5314	2.12e-05	8.29e-05	yes	XM_008371326	PREDICTED: FAD synthase-like [Malus domestica]
LOC103422170	0	19.87	0.001	1.48	10.5314	0.000276113	0.000870619	yes	XM_008360208	PREDICTED: zinc finger protein JACKDAW-like [Malus domestica]
LOC103421864	0	22.97	0.001	1.48	10.5314	4.04e-05	0.000151224	yes	XM_008359904	PREDICTED: ethylene-responsive transcription factor RAP2-7-like isoform X1 [Malus domestica]
LOC103421565	0	17.32	0.001	1.48	10.5314	0.000122627	0.000420776	yes	XM_008359640	PREDICTED: CDPK-related kinase 3-like [Malus domestica]
LOC103450331	0	35	0.001	1.47	10.5216	5.88e-08	3.21e-07	yes	XM_008389661	PREDICTED: large proline-rich protein BAG6-like isoform X1 [Malus domestica]
LOC103446899	0	21	0.001	1.47	10.5216	0.000145836	0.000490846	yes	XM_008386053	PREDICTED: F-box protein At1g30790-like [Malus domestica]
LOC103445210	0	19.95	0.001	1.47	10.5216	0.000276113	0.000870619	yes	XM_008384197	PREDICTED: transmembrane protein 184 homolog DDB_G0279555-like isoform X1 [Malus domestica]
LOC103434213	0	26.99	0.001	1.47	10.5216	5.78e-06	2.46e-05	yes	XM_008372528	PREDICTED: diphthine--ammonia ligase [Malus domestica]
LOC103420343	0	25	0.001	1.47	10.5216	1.11e-05	4.51e-05	yes	XM_008358404	PREDICTED: probable methyltransferase PMT2 [Malus domestica]
LOC103446210	0	26.48	0.001	1.46	10.5118	5.78e-06	2.46e-05	yes	XM_008385307	PREDICTED: protein SPT2 homolog isoform X2 [Malus domestica]
LOC103443091	0	27.19	0.001	1.46	10.5118	5.78e-06	2.46e-05	yes	XM_008381875	PREDICTED: probable xyloglucan glycosyltransferase 12 [Malus domestica]
LOC103425753	0	23	0.001	1.46	10.5118	4.04e-05	0.000151224	yes	XM_008363851	PREDICTED: E3 ubiquitin-protein ligase COP1-like [Malus domestica]
LOC103418268	0	25.32	0.001	1.46	10.5118	1.11e-05	4.51e-05	yes	XM_008356403	PREDICTED: MLO-like protein 4 isoform X1 [Malus domestica]
LOC103404837	0	22.97	0.001	1.46	10.5118	4.04e-05	0.000151224	yes	XM_008343806	PREDICTED: probable WRKY transcription factor 31 [Malus domestica]
LOC103442994	0	44	0.001	1.45	10.5018	5.7e-10	3.83e-09	yes	XM_008381775	PREDICTED: phytochrome C [Malus domestica]
LOC103442066	0	16.12	0.001	1.45	10.5018	0.000245094	0.000790323	yes	XM_008380806	PREDICTED: WD repeat-containing protein LWD1 [Malus domestica]
LOC103417236	0	22.67	0.001	1.45	10.5018	4.04e-05	0.000151224	yes	XM_008355432	PREDICTED: U3 small nucleolar RNA-associated protein 25 [Malus domestica]
LOC103450779	0	19	0.001	1.44	10.4919	0.000276113	0.000870619	yes	XM_008390155	PREDICTED: methyltransferase-like protein 17, mitochondrial isoform X1 [Malus domestica]
LOC103413080	0	16	0.001	1.44	10.4919	0.000245094	0.000790323	yes	XM_008351572	PREDICTED: UDP-glycosyltransferase 87A2-like isoform X2 [Malus domestica]
LOC103412571	0	26	0.001	1.44	10.4919	1.11e-05	4.51e-05	yes	XM_008351113	PREDICTED: oligopeptide transporter 3-like [Malus domestica]
LOC103410353	0	17	0.001	1.44	10.4919	0.000122627	0.000420776	yes	XM_008349069	PREDICTED: TMV resistance protein N-like [Malus domestica]
LOC103409907	0	20.37	0.001	1.44	10.4919	0.000145836	0.000490846	yes	XM_008348696	PREDICTED: cysteine protease ATG4-like isoform X1 [Malus domestica]
LOC103406314	0	33.7	0.001	1.44	10.4919	1.14e-07	6.03e-07	yes	XM_008345310	PREDICTED: pumilio homolog 2-like [Malus domestica]
LOC103403654	0	16.01	0.001	1.44	10.4919	0.000245094	0.000790323	yes	XM_008342496	PREDICTED: pinin-like [Malus domestica]
LOC103444984	0	15.59	0.001	1.43	10.4818	0.000245094	0.000790323	yes	XM_008383950	PREDICTED: transportin-1-like [Malus domestica]
LOC103438803	0	47	0.001	1.43	10.4818	7.72e-11	5.6e-10	yes	XM_008377357	PREDICTED: ABC transporter D family member 1-like isoform X2 [Malus domestica]
LOC103435837	0	26	0.001	1.43	10.4818	1.11e-05	4.51e-05	yes	XM_008374254	PREDICTED: phosphatidylinositol/phosphatidylcholine transfer protein SFH9-like isoform X1 [Malus domestica]
LOC103434417	0	22.57	0.001	1.43	10.4818	4.04e-05	0.000151224	yes	XM_008372761	PREDICTED: transcriptional adapter ADA2b [Malus domestica]
LOC103428967	0	39.01	0.001	1.43	10.4818	8.1e-09	4.85e-08	yes	XM_008367103	PREDICTED: leucine--tRNA ligase, cytoplasmic-like isoform X1 [Malus domestica]
LOC103418458	0	36.19	0.001	1.43	10.4818	3.04e-08	1.71e-07	yes	XM_008356583	PREDICTED: exocyst complex component SEC5A-like [Malus domestica]
LOC103413776	0	22.66	0.001	1.43	10.4818	4.04e-05	0.000151224	yes	XM_008352247	PREDICTED: protein IQ-DOMAIN 1-like isoform X1 [Malus domestica]
LOC103408649	0	26.83	0.001	1.43	10.4818	5.78e-06	2.46e-05	yes	XM_008347483	PREDICTED: serine/threonine-protein kinase EDR1-like, partial [Malus domestica]
LOC103405607	0	16.07	0.001	1.43	10.4818	0.000245094	0.000790323	yes	XM_008344619	PREDICTED: programmed cell death protein 2-like [Malus domestica]
LOC103404802	0	30.3	0.001	1.43	10.4818	8.16e-07	3.89e-06	yes	XM_008343765	PREDICTED: homeobox-leucine zipper protein HDG2 isoform X1 [Malus domestica]
LOC103456318	0	17	0.001	1.42	10.4717	0.000122627	0.000420776	yes	XM_008396024	PREDICTED: dehydrogenase/reductase SDR family member on chromosome X-like [Malus domestica]
LOC103442039	0	17.63	0.001	1.42	10.4717	0.000122627	0.000420776	yes	XM_008380778	PREDICTED: non-lysosomal glucosylceramidase-like [Malus domestica]
LOC103430512	0	31.94	0.001	1.42	10.4717	4.24e-07	2.09e-06	yes	XM_008368658	PREDICTED: ankyrin repeat domain-containing protein 13B-like [Malus domestica]
LOC103400717	0	22.78	0.001	1.42	10.4717	4.04e-05	0.000151224	yes	XM_008339378	PREDICTED: rRNA methyltransferase 1, mitochondrial-like [Malus domestica]
LOC103431957	0.27	659.55	0.07	98.91	10.4645	2.16e-131	2.58e-129	yes	XM_008370130	PREDICTED: 60S ribosomal protein L19-1-like [Malus domestica]
LOC103455384	0	16	0.001	1.41	10.4615	0.000245094	0.000790323	yes	XM_008394971	PREDICTED: flavin-containing monooxygenase FMO GS-OX-like 9 [Malus domestica]
LOC103454562	0	22	0.001	1.41	10.4615	7.68e-05	0.000275015	yes	XM_008394159	PREDICTED: regulatory protein NPR5-like [Malus domestica]
LOC103433123	0	17	0.001	1.41	10.4615	0.000122627	0.000420776	yes	XM_008371353	PREDICTED: protein notum homolog isoform X2 [Malus domestica]
LOC103425492	0	17	0.001	1.41	10.4615	0.000122627	0.000420776	yes	XM_008363574	PREDICTED: DNA polymerase lambda-like isoform X1 [Malus domestica]
LOC103407942	0	18.99	0.001	1.41	10.4615	0.000276113	0.000870619	yes	XM_008346819	PREDICTED: UPF0505 protein-like, partial [Malus domestica]
LOC103441346	0	15.32	0.001	1.4	10.4512	0.000245094	0.000790323	yes	XM_008380026	PREDICTED: zinc finger protein 622-like [Malus domestica]
LOC103435227	0	20	0.001	1.4	10.4512	0.000276113	0.000870619	yes	XM_008373612	PREDICTED: regulatory protein NPR3 isoform X1 [Malus domestica]
LOC103422591	0	17.6	0.001	1.4	10.4512	0.000122627	0.000420776	yes	XM_008360653	PREDICTED: LOW QUALITY PROTEIN: ETHYLENE INSENSITIVE 3-like 3 protein [Malus domestica]
LOC103419680	0	38	0.001	1.4	10.4512	1.57e-08	9.12e-08	yes	XM_008357780	PREDICTED: mediator of RNA polymerase II transcription subunit 16-like [Malus domestica]
LOC103407322	0	19.27	0.001	1.4	10.4512	0.000276113	0.000870619	yes	XM_008346254	PREDICTED: LOW QUALITY PROTEIN: probable anion transporter 5 [Malus domestica]
LOC103400576	0	27	0.001	1.4	10.4512	5.78e-06	2.46e-05	yes	XM_008339230	PREDICTED: VIN3-like protein 1 isoform X1 [Malus domestica]
LOC103453054	0	31.11	0.001	1.39	10.4409	4.24e-07	2.09e-06	yes	XM_008392590	PREDICTED: receptor-like protein kinase HSL1 [Malus domestica]
LOC103452788	0	22.86	0.001	1.39	10.4409	4.04e-05	0.000151224	yes	XM_008392326	PREDICTED: dihydrolipoyl dehydrogenase 2, chloroplastic isoform X1 [Malus domestica]
LOC103445454	0	27	0.001	1.39	10.4409	5.78e-06	2.46e-05	yes	XM_008384464	PREDICTED: WD repeat-containing protein 26 [Malus domestica]
LOC103442117	0	20.88	0.001	1.39	10.4409	0.000145836	0.000490846	yes	XM_008380873	PREDICTED: regulation of nuclear pre-mRNA domain-containing protein 2 isoform X1 [Malus domestica]
LOC103439050	0	26	0.001	1.39	10.4409	1.11e-05	4.51e-05	yes	XM_008377600	PREDICTED: MORC family CW-type zinc finger protein 3 [Malus domestica]
LOC103436111	0	17	0.001	1.39	10.4409	0.000122627	0.000420776	yes	XM_008374529	PREDICTED: mRNA-decapping enzyme-like protein [Malus domestica]
LOC103433754	0	31.8	0.001	1.39	10.4409	4.24e-07	2.09e-06	yes	XM_008372034	PREDICTED: B3 domain-containing transcription repressor VAL2-like isoform X1 [Malus domestica]
LOC103416575	0	16	0.001	1.39	10.4409	0.000245094	0.000790323	yes	XM_008354820	PREDICTED: probable arabinosyltransferase ARAD1 [Malus domestica]
LOC103451630	0	19.5	0.001	1.38	10.4305	0.000276113	0.000870619	yes	XM_008391044	PREDICTED: LOW QUALITY PROTEIN: beta-lactamase-like protein 2 [Malus domestica]
LOC103433893	0	39.65	0.001	1.38	10.4305	4.18e-09	2.57e-08	yes	XM_008372183	PREDICTED: topless-related protein 3-like isoform X1 [Malus domestica]
LOC103432866	0	42.73	0.001	1.38	10.4305	1.11e-09	7.2e-09	yes	XM_008371073	PREDICTED: SNF2 domain-containing protein CLASSY 1-like [Malus domestica]
LOC103426080	0	20.45	0.001	1.38	10.4305	0.000145836	0.000490846	yes	XM_008364165	PREDICTED: pyrophosphate-energized membrane proton pump 2-like [Malus domestica]
LOC103406714	0	23.16	0.001	1.38	10.4305	4.04e-05	0.000151224	yes	XM_008345709	PREDICTED: LOW QUALITY PROTEIN: arogenate dehydrogenase 1, chloroplastic-like [Malus domestica]
LOC103406487	0	23.71	0.001	1.38	10.4305	4.04e-05	0.000151224	yes	XM_008345470	PREDICTED: E3 ubiquitin protein ligase RIN2-like isoform X1 [Malus domestica]
LOC103456215	0	26.61	0.001	1.37	10.42	5.78e-06	2.46e-05	yes	XM_008395881	PREDICTED: rho-associated protein kinase 1-like isoform X1 [Malus domestica]
LOC103437959	0	33.56	0.001	1.37	10.42	1.14e-07	6.03e-07	yes	XM_008376490	PREDICTED: G patch domain-containing protein 1 homolog isoform X1 [Malus domestica]
LOC103437422	0	21.97	0.001	1.37	10.42	7.68e-05	0.000275015	yes	XM_008375891	PREDICTED: GTPase-activating protein gyp7-like isoform X1 [Malus domestica]
LOC103434720	0	21.36	0.001	1.37	10.42	7.68e-05	0.000275015	yes	XM_008373069	PREDICTED: probable ADP-ribosylation factor GTPase-activating protein AGD5 isoform X1 [Malus domestica]
LOC103432113	0	22	0.001	1.37	10.42	7.68e-05	0.000275015	yes	XM_008370287	PREDICTED: polycomb group protein EMBRYONIC FLOWER 2-like isoform X2 [Malus domestica]
LOC103421939	0	16.35	0.001	1.37	10.42	0.000245094	0.000790323	yes	XM_008359980	PREDICTED: plastidic glucose transporter 4-like [Malus domestica]
LOC103442033	0	17.62	0.001	1.36	10.4094	0.000122627	0.000420776	yes	XM_008380772	PREDICTED: 3-oxoacyl-[acyl-carrier-protein] synthase II, chloroplastic-like [Malus domestica]
LOC103435325	0	22	0.001	1.36	10.4094	7.68e-05	0.000275015	yes	XM_008373711	PREDICTED: DDB1- and CUL4-associated factor 4 isoform X1 [Malus domestica]
LOC103430463	0	19.68	0.001	1.36	10.4094	0.000276113	0.000870619	yes	XM_008368605	PREDICTED: uncharacterized transporter YBR287W-like [Malus domestica]
LOC103426915	0	25	0.001	1.36	10.4094	1.11e-05	4.51e-05	yes	XM_008364993	PREDICTED: serine/threonine protein phosphatase 2A 59 kDa regulatory subunit B' gamma isoform-like [Malus domestica]
LOC103455762	0	16	0.001	1.35	10.3987	0.000245094	0.000790323	yes	XM_008395350	PREDICTED: 3beta-hydroxysteroid-dehydrogenase/decarboxylase isoform 2-like isoform X1 [Malus domestica]
LOC103413494	0	21	0.001	1.35	10.3987	0.000145836	0.000490846	yes	XM_008351953	PREDICTED: ABC transporter B family member 29, chloroplastic-like [Malus domestica]
LOC103405966	0	43.46	0.001	1.35	10.3987	5.7e-10	3.83e-09	yes	XM_008344995	PREDICTED: ABC transporter B family member 11-like [Malus domestica]
LOC103453330	0	30	0.001	1.34	10.388	8.16e-07	3.89e-06	yes	XM_008392870	PREDICTED: chloroplastic group IIA intron splicing facilitator CRS1, chloroplastic [Malus domestica]
LOC103441001	0	25.75	0.001	1.34	10.388	1.11e-05	4.51e-05	yes	XM_008379704	PREDICTED: disease resistance protein RPM1-like [Malus domestica]
LOC103415904	0	17	0.001	1.34	10.388	0.000122627	0.000420776	yes	XM_008354188	PREDICTED: transcription factor bHLH122-like isoform X1 [Malus domestica]
LOC103405143	0	23.31	0.001	1.34	10.388	4.04e-05	0.000151224	yes	XM_008344109	PREDICTED: WD repeat-containing protein 26-like [Malus domestica]
LOC103400901	0	26.42	0.001	1.34	10.388	5.78e-06	2.46e-05	yes	XM_008339588	PREDICTED: sucrose synthase [Malus domestica]
LOC103454696	0	21	0.001	1.33	10.3772	0.000145836	0.000490846	yes	XM_008394291	PREDICTED: RNA polymerase sigma factor sigB isoform X1 [Malus domestica]
LOC103426093	0	38.03	0.001	1.33	10.3772	1.57e-08	9.12e-08	yes	XM_008364180	PREDICTED: probable pre-mRNA-splicing factor ATP-dependent RNA helicase [Malus domestica]
LOC103438468	0	16.48	0.001	1.32	10.3663	0.000122627	0.000420776	yes	XM_008377008	PREDICTED: pheophytinase, chloroplastic [Malus domestica]
LOC103431936	0	26.7	0.001	1.32	10.3663	5.78e-06	2.46e-05	yes	XM_008370113	PREDICTED: calmodulin-binding transcription activator 5-like [Malus domestica]
LOC103427868	0	22.99	0.001	1.32	10.3663	4.04e-05	0.000151224	yes	XM_008365949	PREDICTED: heat stress transcription factor A-4c-like [Malus domestica]
LOC103411302	0	19	0.001	1.32	10.3663	0.000276113	0.000870619	yes	XM_008349956	PREDICTED: protein LATERAL ROOT PRIMORDIUM 1-like isoform X2 [Malus domestica]
LOC103405703	0	23.09	0.001	1.32	10.3663	4.04e-05	0.000151224	yes	XM_008344729	PREDICTED: nudix hydrolase 3 [Malus domestica]
LOC103443357	0	28.37	0.001	1.31	10.3554	3.01e-06	1.34e-05	yes	XM_008382188	PREDICTED: pyrophosphate-energized membrane proton pump 2 [Malus domestica]
LOC103433823	0	32	0.001	1.31	10.3554	4.24e-07	2.09e-06	yes	XM_008372111	PREDICTED: transcription factor PIF3 isoform X1 [Malus domestica]
LOC103420737	0	27.64	0.001	1.31	10.3554	3.01e-06	1.34e-05	yes	XM_008358778	PREDICTED: phospholipase A-2-activating protein-like [Malus domestica]
LOC103412736	0	15.66	0.001	1.31	10.3554	0.000245094	0.000790323	yes	XM_008351274	PREDICTED: coiled-coil domain-containing protein 22-like [Malus domestica]
LOC103403015	0	19.99	0.001	1.31	10.3554	0.000276113	0.000870619	yes	XM_008341814	PREDICTED: serine/threonine-protein kinase fray2-like isoform X1 [Malus domestica]
LOC103400928	0	24	0.001	1.31	10.3554	2.12e-05	8.29e-05	yes	XM_008339619	PREDICTED: inter-alpha-trypsin inhibitor heavy chain H3-like isoform X1 [Malus domestica]
LOC103451964	0	15.42	0.001	1.3	10.3443	0.000245094	0.000790323	yes	XM_008391418	PREDICTED: ubiquitin-like-specific protease 1D isoform X1 [Malus domestica]
LOC103450825	0	16	0.001	1.3	10.3443	0.000245094	0.000790323	yes	XM_008390218	PREDICTED: F-box/LRR-repeat protein At3g26922-like [Malus domestica]
LOC103449809	0	23	0.001	1.3	10.3443	4.04e-05	0.000151224	yes	XM_008389127	PREDICTED: probable E3 ubiquitin-protein ligase ARI2 isoform X2 [Malus domestica]
LOC103421445	0	23.19	0.001	1.3	10.3443	4.04e-05	0.000151224	yes	XM_008359482	PREDICTED: SWI/SNF complex component SNF12 homolog [Malus domestica]
LOC103450788	0	17.57	0.001	1.29	10.3332	0.000122627	0.000420776	yes	XM_008390172	PREDICTED: uncharacterized transporter YBR287W-like [Malus domestica]
LOC103427512	0	15.34	0.001	1.29	10.3332	0.000245094	0.000790323	yes	XM_008365567	PREDICTED: glutamate-1-semialdehyde 2,1-aminomutase, chloroplastic-like [Malus domestica]
LOC103436773	0	27	0.001	1.28	10.3219	5.78e-06	2.46e-05	yes	XM_008375230	PREDICTED: ABC transporter F family member 4-like isoform X1 [Malus domestica]
LOC103432489	0	16	0.001	1.28	10.3219	0.000245094	0.000790323	yes	XM_008370693	PREDICTED: probable indole-3-pyruvate monooxygenase YUCCA10 [Malus domestica]
LOC103430926	0	19.16	0.001	1.28	10.3219	0.000276113	0.000870619	yes	XM_008369071	PREDICTED: C-type lectin receptor-like tyrosine-protein kinase At1g52310 isoform X1 [Malus domestica]
LOC103401310	0	28	0.001	1.28	10.3219	3.01e-06	1.34e-05	yes	XM_008340019	PREDICTED: alpha-L-fucosidase 2 [Malus domestica]
LOC103451046	0	23.31	0.001	1.27	10.3106	4.04e-05	0.000151224	yes	XM_008390472	PREDICTED: phosphoribosylaminoimidazole carboxylase, chloroplastic-like isoform X1 [Malus domestica]
LOC103441759	0	24.25	0.001	1.27	10.3106	2.12e-05	8.29e-05	yes	XM_008380461	PREDICTED: KH domain-containing protein At4g18375-like [Malus domestica]
LOC103433519	0	30.55	0.001	1.27	10.3106	8.16e-07	3.89e-06	yes	XM_008371779	PREDICTED: splicing factor 3B subunit 3-like [Malus domestica]
LOC103428927	0	22	0.001	1.27	10.3106	7.68e-05	0.000275015	yes	XM_008367062	PREDICTED: heat shock 70 kDa protein 16, partial [Malus domestica]
LOC103420071	0	20	0.001	1.27	10.3106	0.000276113	0.000870619	yes	XM_008358130	PREDICTED: serine/threonine-protein kinase TOR-like [Malus domestica]
LOC103402965	0	33	0.001	1.27	10.3106	2.2e-07	1.12e-06	yes	XM_008341755	PREDICTED: DEAD-box ATP-dependent RNA helicase ISE2, chloroplastic [Malus domestica]
LOC103449080	0	15.4	0.001	1.26	10.2992	0.000245094	0.000790323	yes	XM_008388355	PREDICTED: receptor-like cytosolic serine/threonine-protein kinase RBK2 [Malus domestica]
LOC103443215	0	20.79	0.001	1.26	10.2992	0.000145836	0.000490846	yes	XM_008382019	PREDICTED: serine/threonine-protein phosphatase 5-like isoform X1 [Malus domestica]
LOC103411998	0	22	0.001	1.26	10.2992	7.68e-05	0.000275015	yes	XM_008350610	PREDICTED: TMV resistance protein N-like, partial [Malus domestica]
LOC103404448	0	23	0.001	1.26	10.2992	4.04e-05	0.000151224	yes	XM_008343359	PREDICTED: pentatricopeptide repeat-containing protein At5g50390, chloroplastic-like [Malus domestica]
LOC103451553	0	17.5	0.001	1.25	10.2877	0.000122627	0.000420776	yes	XM_008390967	PREDICTED: zinc finger CCCH domain-containing protein 32-like [Malus domestica]
LOC103447355	0	16.44	0.001	1.25	10.2877	0.000122627	0.000420776	yes	XM_008386548	PREDICTED: CBL-interacting serine/threonine-protein kinase 4-like [Malus domestica]
LOC103447323	0	24.74	0.001	1.25	10.2877	2.12e-05	8.29e-05	yes	XM_008388081	PREDICTED: cation/H(+) antiporter 18 [Malus domestica]
LOC103435737	0	16.97	0.001	1.25	10.2877	0.000122627	0.000420776	yes	XM_008374145	PREDICTED: glutathione gamma-glutamylcysteinyltransferase 3-like [Malus domestica]
LOC103435049	0	23	0.001	1.25	10.2877	4.04e-05	0.000151224	yes	XM_008373451	PREDICTED: MAR-binding filament-like protein 1-1 isoform X1 [Malus domestica]
LOC103433356	0	29	0.001	1.25	10.2877	1.57e-06	7.22e-06	yes	XM_008371603	PREDICTED: protein NLP9-like isoform X1 [Malus domestica]
LOC103431412	0	25	0.001	1.25	10.2877	1.11e-05	4.51e-05	yes	XM_008369570	PREDICTED: phospholipase SGR2-like [Malus domestica]
LOC103416730	0	17.37	0.001	1.25	10.2877	0.000122627	0.000420776	yes	XM_008354961	PREDICTED: uridine kinase-like protein 3 isoform X2 [Malus domestica]
LOC103440594	0	21	0.001	1.24	10.2761	0.000145836	0.000490846	yes	XM_008379294	PREDICTED: K(+) efflux antiporter 6-like isoform X2 [Malus domestica]
LOC103401681	0	15.97	0.001	1.24	10.2761	0.000245094	0.000790323	yes	XM_008340391	PREDICTED: acyl-coenzyme A oxidase 2, peroxisomal-like isoform X2 [Malus domestica]
LOC103443523	0	19.83	0.001	1.23	10.2644	0.000276113	0.000870619	yes	XM_008382393	PREDICTED: glucan endo-1,3-beta-glucosidase 6 [Malus domestica]
LOC103429016	0	30	0.001	1.23	10.2644	8.16e-07	3.89e-06	yes	XM_008367158	PREDICTED: LOW QUALITY PROTEIN: zinc finger CCCH domain-containing protein 41-like [Malus domestica]
LOC103449999	0	19	0.001	1.22	10.2527	0.000276113	0.000870619	yes	XM_008389316	PREDICTED: FAD synthase [Malus domestica]
LOC103447766	0	22	0.001	1.22	10.2527	7.68e-05	0.000275015	yes	XM_008386965	PREDICTED: ankyrin repeat-containing protein At5g02620 [Malus domestica]
LOC103447463	0	17.27	0.001	1.22	10.2527	0.000122627	0.000420776	yes	XM_008386666	PREDICTED: probable serine/threonine-protein kinase At5g41260 [Malus domestica]
LOC103439014	0	15.22	0.001	1.22	10.2527	0.000245094	0.000790323	yes	XM_008377558	PREDICTED: ELMO domain-containing protein A isoform X1 [Malus domestica]
LOC103424128	0	20.99	0.001	1.22	10.2527	0.000145836	0.000490846	yes	XM_008362201	PREDICTED: casein kinase I-like isoform X1 [Malus domestica]
LOC103401732	0	22.3	0.001	1.22	10.2527	7.68e-05	0.000275015	yes	XM_008340454	PREDICTED: auxilin-related protein 2 isoform X1 [Malus domestica]
LOC103449093	0	16.69	0.001	1.21	10.2408	0.000122627	0.000420776	yes	XM_008388373	PREDICTED: LEC14B protein-like isoform X1 [Malus domestica]
LOC103448049	0	17	0.001	1.21	10.2408	0.000122627	0.000420776	yes	XM_008387282	PREDICTED: protein UPSTREAM OF FLC isoform X1 [Malus domestica]
LOC103443226	0	28.15	0.001	1.21	10.2408	3.01e-06	1.34e-05	yes	XM_008382032	PREDICTED: probable LRR receptor-like serine/threonine-protein kinase At1g07650 isoform X1 [Malus domestica]
LOC103438574	0	16	0.001	1.21	10.2408	0.000245094	0.000790323	yes	XM_008377106	PREDICTED: squalene monooxygenase-like [Malus domestica]
LOC103452628	0	20	0.001	1.2	10.2288	0.000276113	0.000870619	yes	XM_008392149	PREDICTED: pentatricopeptide repeat-containing protein At3g06430, chloroplastic-like [Malus domestica]
LOC103442390	0	20.47	0.001	1.2	10.2288	0.000145836	0.000490846	yes	XM_008381170	PREDICTED: nucleolar and coiled-body phosphoprotein 1-like [Malus domestica]
LOC103440559	0	23.52	0.001	1.2	10.2288	4.04e-05	0.000151224	yes	XM_008379258	PREDICTED: dynamin-related protein 3A-like isoform X5 [Malus domestica]
LOC103426642	0	19.4	0.001	1.2	10.2288	0.000276113	0.000870619	yes	XM_008364724	PREDICTED: VIN3-like protein 1 [Malus domestica]
LOC103421088	0	22.69	0.001	1.2	10.2288	4.04e-05	0.000151224	yes	XM_008359127	PREDICTED: protein EARLY FLOWERING 3-like [Malus domestica]
LOC103419069	0	21	0.001	1.2	10.2288	0.000145836	0.000490846	yes	XM_008357191	PREDICTED: LOW QUALITY PROTEIN: interferon-induced guanylate-binding protein 1-like [Malus domestica]
LOC103409399	0	30.69	0.001	1.2	10.2288	8.16e-07	3.89e-06	yes	XM_008348216	PREDICTED: RNA-binding protein 24-B-like isoform X1 [Malus domestica]
LOC103409274	0	23.75	0.001	1.2	10.2288	2.12e-05	8.29e-05	yes	XM_008348086	ethylene receptor 2 [Malus domestica]
LOC103442271	0	26.7	0.001	1.19	10.2167	5.78e-06	2.46e-05	yes	XM_008381044	PREDICTED: potassium transporter 8 [Malus domestica]
LOC103428827	0	19.16	0.001	1.19	10.2167	0.000276113	0.000870619	yes	XM_008366944	PREDICTED: protein arginine N-methyltransferase 1.5-like isoform X2 [Malus domestica]
LOC103407258	0	15.93	0.001	1.19	10.2167	0.000245094	0.000790323	yes	XM_008346205	PREDICTED: (+)-neomenthol dehydrogenase-like isoform X3 [Malus domestica]
LOC103401895	0	19.54	0.001	1.19	10.2167	0.000276113	0.000870619	yes	XM_008340613	PREDICTED: probable anion transporter 2, chloroplastic isoform X1 [Malus domestica]
LOC103446126	0	28.51	0.001	1.18	10.2046	3.01e-06	1.34e-05	yes	XM_008385196	PREDICTED: cation-chloride cotransporter 1-like [Malus domestica]
LOC103444587	0	31.07	0.001	1.18	10.2046	4.24e-07	2.09e-06	yes	XM_008383538	PREDICTED: probable RNA-dependent RNA polymerase 1 [Malus domestica]
LOC103429857	0	20.19	0.001	1.18	10.2046	0.000145836	0.000490846	yes	XM_008367983	PREDICTED: WPP domain-interacting protein 2-like [Malus domestica]
LOC103418599	0	39.16	0.001	1.18	10.2046	8.1e-09	4.85e-08	yes	XM_008356705	PREDICTED: clustered mitochondria protein-like [Malus domestica]
LOC103449721	0	19.19	0.001	1.17	10.1923	0.000276113	0.000870619	yes	XM_008389049	PREDICTED: LOW QUALITY PROTEIN: translation factor GUF1 homolog, chloroplastic-like [Malus domestica]
LOC103444226	0	23.33	0.001	1.17	10.1923	4.04e-05	0.000151224	yes	XM_008383147	PREDICTED: protein FAR1-RELATED SEQUENCE 11 [Malus domestica]
LOC103411460	0	16.08	0.001	1.17	10.1923	0.000245094	0.000790323	yes	XM_008350095	PREDICTED: probable ADP-ribosylation factor GTPase-activating protein AGD11 [Malus domestica]
LOC103456158	0	21.41	0.001	1.16	10.1799	7.68e-05	0.000275015	yes	XM_008395807	PREDICTED: probable 1-deoxy-D-xylulose-5-phosphate synthase, chloroplastic isoform X1 [Malus domestica]
LOC103421455	0	22	0.001	1.16	10.1799	7.68e-05	0.000275015	yes	XM_008359490	PREDICTED: ankyrin-3-like [Malus domestica]
LOC103412117	0	20.81	0.001	1.16	10.1799	0.000145836	0.000490846	yes	XM_008350715	PREDICTED: Niemann-Pick C1 protein-like [Malus domestica]
LOC103456365	0	23.04	0.001	1.15	10.1674	4.04e-05	0.000151224	yes	XM_008396080	PREDICTED: ethylene receptor-like [Malus domestica]
LOC103429267	0	31	0.001	1.15	10.1674	8.16e-07	3.89e-06	yes	XM_008367442	PREDICTED: pumilio homolog 4 [Malus domestica]
LOC103428601	0	29.43	0.001	1.15	10.1674	1.57e-06	7.22e-06	yes	XM_008366717	PREDICTED: 5'-3' exoribonuclease 3-like isoform X2 [Malus domestica]
LOC103455150	0	33	0.001	1.14	10.1548	2.2e-07	1.12e-06	yes	XM_008394748	PREDICTED: callose synthase 10-like [Malus domestica]
LOC103455017	0	15.73	0.001	1.14	10.1548	0.000245094	0.000790323	yes	XM_008394611	PREDICTED: probable aspartyl aminopeptidase [Malus domestica]
LOC103448752	0	19	0.001	1.14	10.1548	0.000276113	0.000870619	yes	XM_008388019	PREDICTED: transcription factor GTE4 isoform X1 [Malus domestica]
LOC103442061	0	21	0.001	1.14	10.1548	0.000145836	0.000490846	yes	XM_008380800	PREDICTED: inactive TPR repeat-containing thioredoxin TTL3-like [Malus domestica]
LOC103436550	0	20	0.001	1.14	10.1548	0.000276113	0.000870619	yes	XM_008374983	PREDICTED: root phototropism protein 3 [Malus domestica]
LOC103435296	0.02	22.7	0.001	1.14	10.1548	4.04e-05	0.000151224	yes	XM_008373678	PREDICTED: potassium transporter 10-like [Malus domestica]
LOC103428307	0	17.58	0.001	1.14	10.1548	0.000122627	0.000420776	yes	XM_008366410	PREDICTED: receptor-like protein kinase FERONIA [Malus domestica]
LOC103445474	0	23.95	0.001	1.13	10.1421	2.12e-05	8.29e-05	yes	XM_008384497	PREDICTED: pre-mRNA-processing factor 39-like isoform X1 [Malus domestica]
LOC103429097	0	21.08	0.001	1.13	10.1421	0.000145836	0.000490846	yes	XM_008367244	PREDICTED: LOW QUALITY PROTEIN: acetate--CoA ligase ACS, chloroplastic/glyoxysomal-like [Malus domestica]
LOC103426646	0	17.57	0.001	1.13	10.1421	0.000122627	0.000420776	yes	XM_008364727	PREDICTED: probable glycosyltransferase At3g07620 [Malus domestica]
LOC103421945	0	25.01	0.001	1.13	10.1421	1.11e-05	4.51e-05	yes	XM_008359988	PREDICTED: vacuolar proton ATPase a1 [Malus domestica]
LOC103407865	0	20.03	0.001	1.13	10.1421	0.000276113	0.000870619	yes	XM_008346768	PREDICTED: pentatricopeptide repeat-containing protein At3g61520, mitochondrial-like [Malus domestica]
LOC103402857	0	22	0.001	1.13	10.1421	7.68e-05	0.000275015	yes	XM_008341626	PREDICTED: probable protein S-acyltransferase 22 [Malus domestica]
LOC103449724	0	21	0.001	1.12	10.1293	0.000145836	0.000490846	yes	XM_008389053	PREDICTED: pentatricopeptide repeat-containing protein At2g33680-like [Malus domestica]
LOC103416192	0	22.59	0.001	1.12	10.1293	4.04e-05	0.000151224	yes	XM_008354453	PREDICTED: nitrate reductase [NADH]-like [Malus domestica]
LOC103410498	0	21	0.001	1.12	10.1293	0.000145836	0.000490846	yes	XM_008349192	PREDICTED: LOW QUALITY PROTEIN: protein DA1-like [Malus domestica]
LOC103434507	0	17	0.001	1.11	10.1163	0.000122627	0.000420776	yes	XM_008372871	calcium-dependent protein kinase 2-like [Malus domestica]
LOC103413173	0	24.06	0.001	1.11	10.1163	2.12e-05	8.29e-05	yes	XM_008351661	PREDICTED: cleavage and polyadenylation specificity factor subunit 6-like [Malus domestica]
LOC103403523	0	22.3	0.001	1.11	10.1163	7.68e-05	0.000275015	yes	XM_008342363	PREDICTED: flowering time control protein FCA-like isoform X2 [Malus domestica]
LOC103433816	0	33.47	0.001	1.1	10.1033	1.14e-07	6.03e-07	yes	XM_008372104	PREDICTED: phytochrome A [Malus domestica]
LOC103421153	0	19.8	0.001	1.1	10.1033	0.000276113	0.000870619	yes	XM_008359189	PREDICTED: probable glycosyltransferase At5g03795 isoform X1 [Malus domestica]
LOC103401914	0	22	0.001	1.1	10.1033	7.68e-05	0.000275015	yes	XM_008340638	PREDICTED: beta-amylase 7 isoform X1 [Malus domestica]
LOC103449361	0	25	0.001	1.09	10.0901	1.11e-05	4.51e-05	yes	XM_008388671	PREDICTED: flagellar attachment zone protein 1-like [Malus domestica]
LOC103442864	0	20	0.001	1.09	10.0901	0.000276113	0.000870619	yes	XM_008381662	PREDICTED: U-box domain-containing protein 32 [Malus domestica]
LOC103435246	0	17	0.001	1.09	10.0901	0.000122627	0.000420776	yes	XM_008373636	PREDICTED: probable LRR receptor-like serine/threonine-protein kinase At1g56140 [Malus domestica]
LOC103434242	0	23.32	0.001	1.09	10.0901	4.04e-05	0.000151224	yes	XM_008372564	PREDICTED: probable disease resistance RPP8-like protein 2 [Malus domestica]
LOC103426089	0	16.82	0.001	1.09	10.0901	0.000122627	0.000420776	yes	XM_008364175	PREDICTED: pentatricopeptide repeat-containing protein At3g04130, mitochondrial-like [Malus domestica]
LOC103442524	0	21.46	0.001	1.08	10.0768	7.68e-05	0.000275015	yes	XM_008381324	PREDICTED: KH domain-containing protein At4g18375-like [Malus domestica]
LOC103434675	0	20.33	0.001	1.08	10.0768	0.000145836	0.000490846	yes	XM_008373024	PREDICTED: G-type lectin S-receptor-like serine/threonine-protein kinase RKS1 [Malus domestica]
LOC103417822	0	15.88	0.001	1.08	10.0768	0.000245094	0.000790323	yes	XM_008355978	PREDICTED: luc7-like protein 3 [Malus domestica]
LOC103414252	0	19.29	0.001	1.08	10.0768	0.000276113	0.000870619	yes	XM_008352654	PREDICTED: G-type lectin S-receptor-like serine/threonine-protein kinase RLK1 [Malus domestica]
LOC103401859	0.01	22	0.001	1.08	10.0768	7.68e-05	0.000275015	yes	XM_008340571	PREDICTED: oxysterol-binding protein-related protein 1C-like isoform X1 [Malus domestica]
LOC103434397	0	15.86	0.001	1.07	10.0634	0.000245094	0.000790323	yes	XM_008372734	PREDICTED: serine/arginine-rich splicing factor 2-like [Malus domestica]
LOC103407638	0	21.29	0.001	1.07	10.0634	7.68e-05	0.000275015	yes	XM_008346537	PREDICTED: probable WRKY transcription factor 2 [Malus domestica]
LOC103449693	0	20.99	0.001	1.06	10.0498	0.000145836	0.000490846	yes	XM_008389024	PREDICTED: golgin candidate 1-like isoform X1 [Malus domestica]
LOC103447129	0	36.5	0.001	1.06	10.0498	3.04e-08	1.71e-07	yes	XM_008386309	PREDICTED: trichohyalin-like [Malus domestica]
LOC103447068	0	27.36	0.001	1.06	10.0498	5.78e-06	2.46e-05	yes	XM_008386240	PREDICTED: ETHYLENE INSENSITIVE 3-like 3 protein [Malus domestica]
LOC103426431	0	37.26	0.001	1.06	10.0498	1.57e-08	9.12e-08	yes	XM_008364520	PREDICTED: clathrin heavy chain 1 [Malus domestica]
LOC103425613	0	27.92	0.001	1.06	10.0498	3.01e-06	1.34e-05	yes	XM_008363702	PREDICTED: E3 ubiquitin-protein ligase UPL6-like [Malus domestica]
LOC103408807	0	24.5	0.001	1.06	10.0498	2.12e-05	8.29e-05	yes	XM_008347625	PREDICTED: LOW QUALITY PROTEIN: soluble starch synthase 3, chloroplastic/amyloplastic-like [Malus domestica]
LOC103403563	0	17.15	0.001	1.06	10.0498	0.000122627	0.000420776	yes	XM_008342403	PREDICTED: GPI mannosyltransferase 3 isoform X1 [Malus domestica]
LOC103400909	0	19	0.001	1.06	10.0498	0.000276113	0.000870619	yes	XM_008339599	PREDICTED: 3-oxoacyl-[acyl-carrier-protein] synthase II, chloroplastic-like [Malus domestica]
LOC103445763	0	21	0.001	1.05	10.0362	0.000145836	0.000490846	yes	XM_008384800	PREDICTED: dnaJ homolog subfamily C member 14 [Malus domestica]
LOC103441991	0	20.44	0.001	1.05	10.0362	0.000145836	0.000490846	yes	XM_008380722	PREDICTED: auxin response factor 1 [Malus domestica]
LOC103417747	0	15.78	0.001	1.05	10.0362	0.000245094	0.000790323	yes	XM_008355907	PREDICTED: myosin-2 heavy chain-like [Malus domestica]
LOC103448384	0	20.85	0.001	1.04	10.0224	0.000145836	0.000490846	yes	XM_008387640	PREDICTED: splicing factor, suppressor of white-apricot homolog isoform X1 [Malus domestica]
LOC103446594	0	31	0.001	1.04	10.0224	8.16e-07	3.89e-06	yes	XM_008385729	PREDICTED: intracellular protein transport protein USO1 isoform X1 [Malus domestica]
LOC103427414	0	23.52	0.001	1.04	10.0224	4.04e-05	0.000151224	yes	XM_008365466	PREDICTED: serine/threonine-protein phosphatase BSL1-like isoform X1 [Malus domestica]
LOC103447131	0	21.25	0.001	1.03	10.0084	0.000145836	0.000490846	yes	XM_008386307	PREDICTED: pre-mRNA-splicing factor CWC22 homolog [Malus domestica]
LOC103446759	0	15.62	0.001	1.03	10.0084	0.000245094	0.000790323	yes	XM_008385892	constitutive photomorphogenic 1 [Malus domestica]
LOC103430618	0	24.06	0.001	1.03	10.0084	2.12e-05	8.29e-05	yes	XM_008368767	PREDICTED: probable serine/threonine-protein kinase At1g54610 [Malus domestica]
LOC103419284	0	24.21	0.001	1.03	10.0084	2.12e-05	8.29e-05	yes	XM_008357399	PREDICTED: auxin response factor 18-like isoform X2 [Malus domestica]
LOC103416971	0	15.32	0.001	1.03	10.0084	0.000245094	0.000790323	yes	XM_008355180	PREDICTED: phosphoglucan phosphatase LSF1, chloroplastic-like [Malus domestica]
LOC103427310	0	21.18	0.001	1.02	9.99435	0.000145836	0.000490846	yes	XM_008365376	PREDICTED: G-type lectin S-receptor-like serine/threonine-protein kinase SD1-1 isoform X1 [Malus domestica]
LOC103424559	0	16.39	0.001	1.02	9.99435	0.000245094	0.000790323	yes	XM_008362642	PREDICTED: RNA polymerase-associated protein LEO1-like isoform X1 [Malus domestica]
LOC103409468	0.01	33.26	0.001	1.02	9.99435	2.2e-07	1.12e-06	yes	XM_008348285	PREDICTED: regulator of nonsense transcripts 1 homolog isoform X1 [Malus domestica]
LOC103402021	0	17	0.001	1.02	9.99435	0.000122627	0.000420776	yes	XM_008340765	PREDICTED: pentatricopeptide repeat-containing protein At1g09900-like [Malus domestica]
LOC103440171	0	23	0.001	1.01	9.98014	4.04e-05	0.000151224	yes	XM_008378834	PREDICTED: probable apyrase 7 [Malus domestica]
LOC103431320	0	15.88	0.001	1.01	9.98014	0.000245094	0.000790323	yes	XM_008369467	PREDICTED: bark storage protein A-like isoform X1 [Malus domestica]
LOC103438472	0	17.7	0.001	1	9.96578	6.14e-05	0.000224322	yes	XM_008377013	PREDICTED: probable glycerol-3-phosphate dehydrogenase [NAD(+)] 1, cytosolic [Malus domestica]
LOC103432304	0	16	0.001	1	9.96578	0.000245094	0.000790323	yes	XM_008370492	PREDICTED: pentatricopeptide repeat-containing protein At3g14330-like [Malus domestica]
LOC103428067	0	17	0.001	1	9.96578	0.000122627	0.000420776	yes	XM_008366160	PREDICTED: cingulin-like isoform X1 [Malus domestica]
LOC103411087	0	16	0.001	1	9.96578	0.000245094	0.000790323	yes	XM_008349741	PREDICTED: LOW QUALITY PROTEIN: leucine--tRNA ligase, cytoplasmic-like [Malus domestica]
LOC103453329	0	16.09	0.001	0.99	9.95128	0.000245094	0.000790323	yes	XM_008392869	PREDICTED: cryptochrome-1 isoform X1 [Malus domestica]
LOC103452888	0	16.21	0.001	0.99	9.95128	0.000245094	0.000790323	yes	XM_008392420	PREDICTED: cell division cycle protein 27 homolog B [Malus domestica]
LOC103444908	0	20	0.001	0.99	9.95128	0.000276113	0.000870619	yes	XM_008383875	PREDICTED: protein FAR1-RELATED SEQUENCE 4 isoform X1 [Malus domestica]
LOC103439515	0	23.57	0.001	0.99	9.95128	4.04e-05	0.000151224	yes	XM_008378072	PREDICTED: calcium-binding mitochondrial carrier protein SCaMC-1-A-like [Malus domestica]
LOC103435725	0	19	0.001	0.99	9.95128	0.000276113	0.000870619	yes	XM_008374130	PREDICTED: serine/threonine protein phosphatase 2A regulatory subunit B''alpha-like isoform X2 [Malus domestica]
LOC103409649	0	16.59	0.001	0.99	9.95128	0.000122627	0.000420776	yes	XM_008348455	PREDICTED: CBS domain-containing protein CBSCBSPB1-like isoform X1 [Malus domestica]
LOC103404492	0	19.17	0.001	0.99	9.95128	0.000276113	0.000870619	yes	XM_008343414	PREDICTED: probable galacturonosyltransferase 14 isoform X2 [Malus domestica]
LOC103403376	0	24	0.001	0.99	9.95128	2.12e-05	8.29e-05	yes	XM_008342185	PREDICTED: katanin p80 WD40 repeat-containing subunit B1 homolog isoform X1 [Malus domestica]
LOC103416198	0	21.09	0.001	0.98	9.93664	0.000145836	0.000490846	yes	XM_008354463	PREDICTED: AT-rich interactive domain-containing protein 1-like isoform X1 [Malus domestica]
LOC103404818	0	22.27	0.001	0.98	9.93664	7.68e-05	0.000275015	yes	XM_008343785	PREDICTED: RNA-binding protein 25-like isoform X1 [Malus domestica]
LOC103454649	0	22.2	0.001	0.97	9.92184	7.68e-05	0.000275015	yes	XM_008394249	PREDICTED: probable alanine--tRNA ligase, chloroplastic isoform X1 [Malus domestica]
LOC103426851	0	23	0.001	0.96	9.90689	4.04e-05	0.000151224	yes	XM_008364929	PREDICTED: formin-like protein 6 [Malus domestica]
LOC103419448	0	17	0.001	0.96	9.90689	0.000122627	0.000420776	yes	XM_008357546	PREDICTED: protein transport protein SEC23-like [Malus domestica]
LOC103400300	0	20.35	0.001	0.96	9.90689	0.000145836	0.000490846	yes	XM_008338952	PREDICTED: ankyrin repeat-containing protein At5g02620-like [Malus domestica]
LOC103453233	0	41.96	0.001	0.95	9.89178	1.11e-09	7.2e-09	yes	XM_008392781	PREDICTED: early endosome antigen 1-like [Malus domestica]
LOC103451719	0	17	0.001	0.95	9.89178	0.000122627	0.000420776	yes	XM_008391136	PREDICTED: WPP domain-interacting tail-anchored protein 2 isoform X1 [Malus domestica]
LOC103426858	0	17	0.001	0.95	9.89178	0.000122627	0.000420776	yes	XM_008364935	PREDICTED: SPX domain-containing membrane protein At4g22990-like isoform X1 [Malus domestica]
LOC103452158	0	30.35	0.001	0.94	9.87652	8.16e-07	3.89e-06	yes	XM_008391657	PREDICTED: histidine kinase 3-like [Malus domestica]
LOC103424198	0	20.76	0.001	0.94	9.87652	0.000145836	0.000490846	yes	XM_008362285	PREDICTED: calcium-transporting ATPase 8, plasma membrane-type-like [Malus domestica]
LOC103409879	0	24.86	0.001	0.94	9.87652	2.12e-05	8.29e-05	yes	XM_008348667	PREDICTED: protein argonaute 1-like [Malus domestica]
LOC103454050	0	16.7	0.001	0.93	9.86109	0.000122627	0.000420776	yes	XM_008393635	PREDICTED: RNA-binding protein 24-like isoform X1 [Malus domestica]
LOC103449638	0	24.9	0.001	0.93	9.86109	2.12e-05	8.29e-05	yes	XM_008388968	PREDICTED: ubiquitin carboxyl-terminal hydrolase 12-like [Malus domestica]
LOC103406261	0	25	0.001	0.93	9.86109	1.11e-05	4.51e-05	yes	XM_008345263	PREDICTED: ABC transporter G family member 24-like isoform X1 [Malus domestica]
LOC103450839	0	17	0.001	0.92	9.84549	0.000122627	0.000420776	yes	XM_008390237	PREDICTED: alkaline/neutral invertase CINV2 [Malus domestica]
LOC103405343	0	21	0.001	0.92	9.84549	0.000145836	0.000490846	yes	XM_008344326	PREDICTED: probable GPI-anchored adhesin-like protein PGA55 isoform X1 [Malus domestica]
LOC103403025	0	20	0.001	0.92	9.84549	0.000276113	0.000870619	yes	XM_008341830	PREDICTED: phosphatidylinositol 3-kinase, root isoform-like [Malus domestica]
LOC103454994	0	19	0.001	0.91	9.82972	0.000276113	0.000870619	yes	XM_008394587	PREDICTED: pentatricopeptide repeat-containing protein At4g17616 [Malus domestica]
LOC103444465	0	17	0.001	0.91	9.82972	0.000122627	0.000420776	yes	XM_008383391	PREDICTED: phospholipid-transporting ATPase 2-like [Malus domestica]
LOC103447776	0	22.67	0.001	0.9	9.81378	4.04e-05	0.000151224	yes	XM_008386983	PREDICTED: 125 kDa kinesin-related protein-like [Malus domestica]
LOC103427090	0	16.47	0.001	0.9	9.81378	0.000122627	0.000420776	yes	XM_008365159	PREDICTED: cingulin-like protein 1 isoform X3 [Malus domestica]
LOC103409947	0	15.58	0.001	0.89	9.79766	0.000245094	0.000790323	yes	XM_008348725	PREDICTED: protein PNS1-like [Malus domestica]
LOC103450604	0	15.54	0.001	0.88	9.78136	0.000245094	0.000790323	yes	XM_008389972	PREDICTED: BTB/POZ domain-containing protein At3g09030 [Malus domestica]
LOC103443603	0	39	0.001	0.88	9.78136	8.1e-09	4.85e-08	yes	XM_008382480	PREDICTED: histone acetyltransferase HAC1-like [Malus domestica]
LOC103439382	0	21.92	0.001	0.88	9.78136	7.68e-05	0.000275015	yes	XM_008377948	PREDICTED: calcium-transporting ATPase, endoplasmic reticulum-type [Malus domestica]
LOC103453126	0	20.38	0.001	0.87	9.76487	0.000145836	0.000490846	yes	XM_008392674	PREDICTED: U4/U6.U5 tri-snRNP-associated protein 1-like [Malus domestica]
LOC103441593	0	20	0.001	0.87	9.76487	0.000276113	0.000870619	yes	XM_008380275	PREDICTED: oxysterol-binding protein-related protein 1C-like isoform X1 [Malus domestica]
LOC103418941	0	15.97	0.001	0.87	9.76487	0.000245094	0.000790323	yes	XM_008357060	PREDICTED: proteasome-associated protein ECM29 homolog [Malus domestica]
LOC103416560	0	19.25	0.001	0.87	9.76487	0.000276113	0.000870619	yes	XM_008354807	PREDICTED: oxysterol-binding protein-related protein 1D-like isoform X2 [Malus domestica]
LOC103400055	0	75	0.001	0.87	9.76487	2.46e-16	2.69e-15	yes	XM_008338743	PREDICTED: transformation/transcription domain-associated protein-like isoform X1 [Malus domestica]
LOC103454706	0	15.58	0.001	0.86	9.74819	0.000245094	0.000790323	yes	XM_008394302	PREDICTED: LOW QUALITY PROTEIN: cellulose synthase A catalytic subunit 1 [UDP-forming]-like, partial [Malus domestica]
LOC103442422	0	25.82	0.001	0.86	9.74819	1.11e-05	4.51e-05	yes	XM_008381206	PREDICTED: LRR receptor-like serine/threonine-protein kinase RPK2 [Malus domestica]
LOC103424144	0	25	0.001	0.86	9.74819	1.11e-05	4.51e-05	yes	XM_008362221	PREDICTED: dentin sialophosphoprotein-like [Malus domestica]
LOC103454829	0	20	0.001	0.85	9.73132	0.000276113	0.000870619	yes	XM_008394424	PREDICTED: ubiquitin carboxyl-terminal hydrolase 9-like [Malus domestica]
LOC103451440	0	22	0.001	0.85	9.73132	7.68e-05	0.000275015	yes	XM_008390841	PREDICTED: uncharacterized ATP-dependent helicase C23E6.02-like [Malus domestica]
LOC103444814	0	19	0.001	0.85	9.73132	0.000276113	0.000870619	yes	XM_008383758	PREDICTED: uncharacterized aarF domain-containing protein kinase At1g79600, chloroplastic [Malus domestica]
LOC103434706	0	25.8	0.001	0.85	9.73132	1.11e-05	4.51e-05	yes	XM_008373053	PREDICTED: TMV resistance protein N-like isoform X1 [Malus domestica]
LOC103409333	0	19	0.001	0.84	9.71425	0.000276113	0.000870619	yes	XM_008348139	PREDICTED: BTB/POZ domain-containing protein NPY2-like [Malus domestica]
LOC103407732	0	16.6	0.001	0.83	9.69697	0.000122627	0.000420776	yes	XM_008346615	PREDICTED: telomere repeat-binding protein 5-like isoform X1 [Malus domestica]
LOC103439769	0.04	63.99	0.01	8.25	9.68825	9.12e-14	8.45e-13	yes	XM_008378376	PREDICTED: prolyl 4-hydroxylase subunit alpha-2 isoform X1 [Malus domestica]
LOC103445060	0	34.84	0.001	0.82	9.67948	5.88e-08	3.21e-07	yes	XM_008384028	PREDICTED: eukaryotic translation initiation factor 4G isoform X2 [Malus domestica]
LOC103444818	0	16	0.001	0.82	9.67948	0.000245094	0.000790323	yes	XM_008383761	PREDICTED: LOW QUALITY PROTEIN: tRNA (cytosine(34)-C(5))-methyltransferase [Malus domestica]
LOC103422629	0	16.69	0.001	0.82	9.67948	0.000122627	0.000420776	yes	XM_008360682	PREDICTED: chloride channel protein CLC-f-like [Malus domestica]
LOC103428555	0	24	0.001	0.81	9.66178	2.12e-05	8.29e-05	yes	XM_008366669	PREDICTED: dentin sialophosphoprotein isoform X2 [Malus domestica]
LOC103419025	0	16.17	0.001	0.81	9.66178	0.000245094	0.000790323	yes	XM_008357147	PREDICTED: ubiquitin carboxyl-terminal hydrolase 14-like isoform X1 [Malus domestica]
LOC103414511	0	16.32	0.001	0.81	9.66178	0.000245094	0.000790323	yes	XM_008352885	PREDICTED: receptor-like protein 12 [Malus domestica]
LOC103452026	0	17.13	0.001	0.8	9.64386	0.000122627	0.000420776	yes	XM_008391498	PREDICTED: BTB/POZ domain-containing protein At1g67900-like [Malus domestica]
LOC103453904	0	17	0.001	0.79	9.62571	0.000122627	0.000420776	yes	XM_008393497	PREDICTED: probable inactive leucine-rich repeat receptor-like protein kinase At3g03770 isoform X2 [Malus domestica]
LOC103433644	0	16	0.001	0.79	9.62571	0.000245094	0.000790323	yes	XM_008371914	PREDICTED: U4/U6 small nuclear ribonucleoprotein Prp3 [Malus domestica]
LOC103452038	0	15.48	0.001	0.78	9.60733	0.000245094	0.000790323	yes	XM_008391510	PREDICTED: copper amine oxidase 1-like isoform X1 [Malus domestica]
LOC103438592	0	19	0.001	0.78	9.60733	0.000276113	0.000870619	yes	XM_008377120	PREDICTED: retinoblastoma-related protein [Malus domestica]
LOC103438058	0	17.35	0.001	0.78	9.60733	0.000122627	0.000420776	yes	XM_008376598	PREDICTED: ABC transporter A family member 10-like [Malus domestica]
LOC103453779	0	15.67	0.001	0.77	9.58871	0.000245094	0.000790323	yes	XM_008393355	PREDICTED: subtilisin-like protease isoform X1 [Malus domestica]
LOC103401462	0	17	0.001	0.77	9.58871	0.000122627	0.000420776	yes	XM_008340167	PREDICTED: auxin response factor 4-like isoform X2 [Malus domestica]
LOC103454090	0	25.08	0.001	0.76	9.56986	1.11e-05	4.51e-05	yes	XM_008393675	PREDICTED: sister chromatid cohesion protein PDS5 homolog A [Malus domestica]
LOC103415231	0	29	0.001	0.76	9.56986	1.57e-06	7.22e-06	yes	XM_008353570	PREDICTED: protein MODIFIER OF SNC1 1-like isoform X1 [Malus domestica]
LOC103405494	0	15.89	0.001	0.76	9.56986	0.000245094	0.000790323	yes	XM_008344504	PREDICTED: thyroid hormone receptor-associated protein 3-like isoform X4 [Malus domestica]
LOC103455325	0	19	0.001	0.75	9.55075	0.000276113	0.000870619	yes	XM_008394907	PREDICTED: pentatricopeptide repeat-containing protein At1g74850, chloroplastic-like [Malus domestica]
LOC103415402	0	15.48	0.001	0.74	9.53138	0.000245094	0.000790323	yes	XM_008353735	PREDICTED: protein EARLY FLOWERING 3-like [Malus domestica]
LOC103454048	0	31	0.001	0.73	9.51175	8.16e-07	3.89e-06	yes	XM_008393637	PREDICTED: 1-phosphatidylinositol-3-phosphate 5-kinase FAB1A-like [Malus domestica]
LOC103454000	0	24.34	0.001	0.73	9.51175	2.12e-05	8.29e-05	yes	XM_008393589	PREDICTED: LOW QUALITY PROTEIN: ABC transporter G family member 34-like [Malus domestica]
LOC103434132	0	21	0.001	0.73	9.51175	0.000145836	0.000490846	yes	XM_008372437	PREDICTED: protein HASTY 1-like isoform X2 [Malus domestica]
LOC103421161	0	15.25	0.001	0.73	9.51175	0.000245094	0.000790323	yes	XM_008359196	PREDICTED: beta-adaptin-like protein A [Malus domestica]
LOC103450807	0	17	0.001	0.72	9.49185	0.000122627	0.000420776	yes	XM_008390199	PREDICTED: transcription factor PIF3-like [Malus domestica]
LOC103419211	0	23.33	0.001	0.72	9.49185	4.04e-05	0.000151224	yes	XM_008357329	PREDICTED: mediator of RNA polymerase II transcription subunit 12-like [Malus domestica]
LOC103439051	0	16	0.001	0.71	9.47168	0.000245094	0.000790323	yes	XM_008377602	PREDICTED: brefeldin A-inhibited guanine nucleotide-exchange protein 2-like [Malus domestica]
LOC103437781	0	20.79	0.001	0.71	9.47168	0.000145836	0.000490846	yes	XM_008376283	PREDICTED: protein TPLATE [Malus domestica]
LOC103436238	0	31	0.001	0.71	9.47168	8.16e-07	3.89e-06	yes	XM_008374660	PREDICTED: nucleoporin NUP188 homolog isoform X1 [Malus domestica]
LOC103422088	0	16	0.001	0.71	9.47168	0.000245094	0.000790323	yes	XM_008360118	PREDICTED: pentatricopeptide repeat-containing protein At1g71210-like [Malus domestica]
LOC103416281	0	19	0.001	0.71	9.47168	0.000276113	0.000870619	yes	XM_008354535	PREDICTED: LOW QUALITY PROTEIN: nuclear pore complex protein Nup96 homolog [Malus domestica]
LOC103452855	0	19	0.001	0.7	9.45121	0.000276113	0.000870619	yes	XM_008392392	PREDICTED: phospholipase D p1-like [Malus domestica]
LOC103444284	0	15.86	0.001	0.69	9.43045	0.000245094	0.000790323	yes	XM_008383237	PREDICTED: kinesin-related protein 8 isoform X2 [Malus domestica]
LOC103438868	0	17	0.001	0.69	9.43045	0.000122627	0.000420776	yes	XM_008377408	PREDICTED: trichohyalin isoform X1 [Malus domestica]
LOC103417875	0	16	0.001	0.69	9.43045	0.000245094	0.000790323	yes	XM_008356028	PREDICTED: cyclic nucleotide-gated ion channel 1-like [Malus domestica]
LOC103436078	0	25.98	0.001	0.68	9.40939	1.11e-05	4.51e-05	yes	XM_008374487	PREDICTED: clustered mitochondria protein isoform X1 [Malus domestica]
LOC103430896	0	19.65	0.001	0.68	9.40939	0.000276113	0.000870619	yes	XM_008369039	PREDICTED: probable GPI-anchored adhesin-like protein PGA55 [Malus domestica]
LOC103444543	0	24.36	0.001	0.67	9.38802	2.12e-05	8.29e-05	yes	XM_008383494	PREDICTED: nuclear pore complex protein NUP160 homolog [Malus domestica]
LOC103442512	0	17	0.001	0.67	9.38802	0.000122627	0.000420776	yes	XM_008381313	PREDICTED: DEAD-box ATP-dependent RNA helicase 42-like [Malus domestica]
LOC103431933	0	19.05	0.001	0.67	9.38802	0.000276113	0.000870619	yes	XM_008370109	PREDICTED: phytochrome B [Malus domestica]
LOC103431556	0	15.48	0.001	0.66	9.36632	0.000245094	0.000790323	yes	XM_008369725	PREDICTED: beta-galactosidase 3-like [Malus domestica]
LOC103429743	0	19	0.001	0.65	9.3443	0.000276113	0.000870619	yes	XM_008367873	PREDICTED: C2 and GRAM domain-containing protein At1g03370-like [Malus domestica]
LOC103452653	0	17	0.001	0.64	9.32193	0.000122627	0.000420776	yes	XM_008392184	PREDICTED: nuclear export mediator factor Nemf-like isoform X1 [Malus domestica]
LOC103443437	0.07	86.45	0.01	6.38	9.31741	8.02e-18	9.58e-17	yes	XM_008382278	PREDICTED: pre-mRNA-splicing factor CWC25 homolog isoform X1 [Malus domestica]
LOC103405618	0	20	0.001	0.63	9.29921	0.000276113	0.000870619	yes	XM_008344632	PREDICTED: E3 ubiquitin-protein ligase RKP-like [Malus domestica]
LOC103400483	0	37	0.001	0.63	9.29921	3.04e-08	1.71e-07	yes	XM_008339136	PREDICTED: dnaJ homolog subfamily C GRV2-like isoform X1 [Malus domestica]
LOC103443757	0	18.95	0.001	0.62	9.27612	0.000276113	0.000870619	yes	XM_008382657	PREDICTED: dentin sialophosphoprotein isoform X2 [Malus domestica]
LOC103428131	0	17	0.001	0.62	9.27612	0.000122627	0.000420776	yes	XM_008366230	PREDICTED: disease resistance protein RGA2-like isoform X1 [Malus domestica]
LOC103450393	0	15.61	0.001	0.6	9.22882	0.000245094	0.000790323	yes	XM_008389731	PREDICTED: 5'-3' exoribonuclease 3 isoform X1 [Malus domestica]
LOC103439095	0	19.55	0.001	0.6	9.22882	0.000276113	0.000870619	yes	XM_008377644	PREDICTED: regulator of nonsense transcripts 1 homolog isoform X4 [Malus domestica]
LOC103440810	0	26.62	0.001	0.59	9.20457	5.78e-06	2.46e-05	yes	XM_008379522	PREDICTED: E3 ubiquitin-protein ligase UPL3 [Malus domestica]
LOC103403990	0.12	100.46	0.01	5.85	9.19229	3.21e-21	4.59e-20	yes	XM_008342845	PREDICTED: nucleolar GTP-binding protein 1-like [Malus domestica]
LOC103452952	0	19.27	0.001	0.58	9.17991	0.000276113	0.000870619	yes	XM_008392474	PREDICTED: symplekin isoform X1 [Malus domestica]
LOC103443834	0	16	0.001	0.58	9.17991	0.000245094	0.000790323	yes	XM_008382731	PREDICTED: calmodulin-interacting protein 111 [Malus domestica]
LOC103436034	0	16	0.001	0.58	9.17991	0.000245094	0.000790323	yes	XM_008374446	PREDICTED: formin-like protein 1 [Malus domestica]
LOC103402964	0	19.84	0.001	0.58	9.17991	0.000276113	0.000870619	yes	XM_008341753	PREDICTED: paired amphipathic helix protein Sin3-like 4 isoform X1 [Malus domestica]
LOC103451341	0	17.51	0.001	0.55	9.10329	0.000122627	0.000420776	yes	XM_008390758	PREDICTED: auxin response factor 7-like isoform X1 [Malus domestica]
LOC103420317	0	15.93	0.001	0.55	9.10329	0.000245094	0.000790323	yes	XM_008358374	PREDICTED: serine/threonine-protein kinase ATM-like isoform X1 [Malus domestica]
LOC103443818	0	28.09	0.001	0.54	9.07682	3.01e-06	1.34e-05	yes	XM_008382716	PREDICTED: glutamate synthase [NADH], amyloplastic isoform X1 [Malus domestica]
LOC103428015	0	19	0.001	0.53	9.04985	0.000276113	0.000870619	yes	XM_008366107	PREDICTED: myosin-6-like isoform X1 [Malus domestica]
LOC103423836	0	17.29	0.001	0.53	9.04985	0.000122627	0.000420776	yes	XM_008361917	PREDICTED: serine/threonine-protein kinase sepA-like [Malus domestica]
LOC103401039	0	22.37	0.001	0.53	9.04985	7.68e-05	0.000275015	yes	XM_008339742	PREDICTED: DNA-directed RNA polymerase II subunit 1-like [Malus domestica]
LOC103414861	0	22	0.001	0.48	8.90689	7.68e-05	0.000275015	yes	XM_008353226	PREDICTED: mediator of RNA polymerase II transcription subunit 13 isoform X1 [Malus domestica]
LOC103439774	0.12	78.65	0.01	4.42	8.7879	3.4e-17	3.92e-16	yes	XM_008378386	PREDICTED: cleavage and polyadenylation specificity factor subunit 2 isoform X1 [Malus domestica]
LOC103453001	0.05	32	0.001	0.44	8.78136	4.24e-07	2.09e-06	yes	XM_008392531	PREDICTED: chromatin structure-remodeling complex protein SYD-like isoform X3 [Malus domestica]
LOC103451905	0	15.27	0.001	0.44	8.78136	0.000245094	0.000790323	yes	XM_008391345	PREDICTED: paired amphipathic helix protein Sin3-like 4 isoform X1 [Malus domestica]
LOC103405665	0.09	57.62	0.01	4.3	8.74819	4.58e-12	3.7e-11	yes	XM_008344688	PREDICTED: extensin-like isoform X1 [Malus domestica]
LOC103450712	0	16	0.001	0.41	8.67948	0.000245094	0.000790323	yes	XM_008390086	PREDICTED: protein SCAR2-like isoform X2 [Malus domestica]
LOC103425227	0.23	192.84	0.02	8.1	8.66178	2.02e-39	5.61e-38	yes	XM_008363308	PREDICTED: bifunctional aspartokinase/homoserine dehydrogenase 1, chloroplastic-like isoform X1 [Malus domestica]
LOC103448750	0	23.42	0.001	0.4	8.64386	4.04e-05	0.000151224	yes	XM_008388020	PREDICTED: dnaJ homolog subfamily C GRV2-like [Malus domestica]
LOC103451080	0.05	59	0.01	3.9	8.60733	1.24e-12	1.06e-11	yes	XM_008390512	PREDICTED: protein PHR1-LIKE 1 isoform X1 [Malus domestica]
LOC103444156	0	15.81	0.001	0.38	8.56986	0.000245094	0.000790323	yes	XM_008383072	PREDICTED: THO complex subunit 2 [Malus domestica]
LOC103423909	0.75	429	0.12	41.58	8.43671	8.29e-85	5.68e-83	yes	XM_008361983	PREDICTED: hsp70 nucleotide exchange factor FES1 [Malus domestica]
LOC103416563	0.07	53.33	0.01	3.38	8.40088	3.21e-11	2.41e-10	yes	XM_008354811	PREDICTED: two-component response regulator ARR11-like isoform X1 [Malus domestica]
LOC103403813	0.25	119.19	0.02	5.53	8.11114	2.17e-24	3.57e-23	yes	XM_008342660	PREDICTED: pyruvate, phosphate dikinase, chloroplastic-like [Malus domestica]
LOC103403039	0.17	37.94	0.01	1.89	7.56224	1.57e-08	9.12e-08	yes	XM_008341849	PREDICTED: protein NSP-INTERACTING KINASE 3-like isoform X2 [Malus domestica]
LOC103433680	0.1	32.43	0.01	1.51	7.2384	2.2e-07	1.12e-06	yes	XM_008371948	PREDICTED: importin subunit beta-1-like [Malus domestica]
LOC103451466	2.5	615.92	0.37	55.38	7.2257	3.2e-118	3.5e-116	yes	XM_008390863	PREDICTED: eukaryotic initiation factor 4A-3 [Malus domestica]
LOC103411846	1	244	0.23	34.06	7.2103	5.8e-48	2.01e-46	yes	XM_008350462	PREDICTED: long chain acyl-CoA synthetase 1-like [Malus domestica]
LOC103426354	0.1	40	0.01	1.47	7.19967	4.18e-09	2.57e-08	yes	XM_008364451	PREDICTED: pumilio homolog 4-like isoform X1 [Malus domestica]
LOC103448231	0.52	102	0.03	4.12	7.10154	1.85e-20	2.54e-19	yes	XM_008387481	PREDICTED: homeobox-leucine zipper protein ANTHOCYANINLESS 2-like isoform X1 [Malus domestica]
LOC103430818	0.37	54.63	0.01	1.34	7.06609	1.68e-11	1.29e-10	yes	XM_008368960	PREDICTED: protein TIME FOR COFFEE-like isoform X1 [Malus domestica]
LOC103408486	1	205.24	0.26	32.09	6.94747	4.22e-40	1.19e-38	yes	XM_008347334	PREDICTED: LOW QUALITY PROTEIN: purple acid phosphatase 18-like [Malus domestica]
LOC103428285	0.31	55.82	0.05	6	6.90689	8.77e-12	6.92e-11	yes	XM_008366382	PREDICTED: FKBP12-interacting protein of 37 kDa-like [Malus domestica]
LOC103410411	0.16	29	0.02	2.37	6.88874	1.57e-06	7.22e-06	yes	XM_008349116	PREDICTED: carboxypeptidase A2 [Malus domestica]
LOC103445972	0.26	55.44	0.02	2.36	6.88264	8.77e-12	6.92e-11	yes	XM_008385030	homeobox-leucine zipper protein ANTHOCYANINLESS 2 [Malus domestica]
LOC103453934	0.17	29	0.01	1.14	6.83289	1.57e-06	7.22e-06	yes	XM_008393529	PREDICTED: probable GPI-anchored adhesin-like protein PGA55 isoform X2 [Malus domestica]
LOC103429786	1	173	0.12	13	6.75933	1.29e-33	3.05e-32	yes	XM_008367916	PREDICTED: protochlorophyllide-dependent translocon component 52, chloroplastic-like [Malus domestica]
LOC103433001	0.74	136.68	0.05	5.08	6.66676	2.8e-27	5.21e-26	yes	XM_008371218	PREDICTED: cuticle collagen bli-1 isoform X1 [Malus domestica]
LOC103400755	0.21	30.33	0.01	0.98	6.61471	8.16e-07	3.89e-06	yes	XM_008339415	PREDICTED: dentin sialophosphoprotein isoform X1 [Malus domestica]
LOC103440004	0.1	27.39	0.01	0.95	6.56986	3.01e-06	1.34e-05	yes	XM_008378673	PREDICTED: topless-related protein 1-like isoform X1 [Malus domestica]
LOC103420871	0.13	24.82	0.02	1.89	6.56224	2.12e-05	8.29e-05	yes	XM_008358915	PREDICTED: zinc finger CCCH domain-containing protein 6-like [Malus domestica]
LOC103440323	0.73	111.35	0.09	8.48	6.558	1.06e-22	1.62e-21	yes	XM_008379002	PREDICTED: protein IQ-DOMAIN 14-like isoform X1 [Malus domestica]
LOC103425391	6	784.9	1.18	94.12	6.31764	2.01e-145	2.82e-143	yes	XM_008363471	PREDICTED: non-lysosomal glucosylceramidase-like [Malus domestica]
LOC103427301	1	130	0.22	17.43	6.30793	7e-26	1.23e-24	yes	XM_008365367	PREDICTED: tryptophan synthase beta chain 1, chloroplastic-like [Malus domestica]
LOC103412269	2.84	348.64	0.23	17.03	6.2103	1.36e-65	6.73e-64	yes	XM_008350859	PREDICTED: elongation factor 2 isoform X2 [Malus domestica]
LOC103452845	485.39	48733.4	148.3	9077.96	5.93578	0	0	yes	XM_008392380	PREDICTED: major allergen Mal d 1 [Malus domestica]
LOC103418902	1	101	0.19	11.63	5.93571	3.12e-19	4.05e-18	yes	XM_008357048	PREDICTED: anthocyanidin reductase-like [Malus domestica]
LOC103433462	0.76	73.55	0.14	8.54	5.93074	9.8e-15	9.71e-14	yes	XM_008371726	PREDICTED: PRA1 family protein A1-like [Malus domestica]
LOC103432413	3	290.27	0.32	18.92	5.8857	1.99e-54	8.08e-53	yes	XM_008370599	PREDICTED: LOW QUALITY PROTEIN: sulfate transporter 3.1-like [Malus domestica]
LOC103418707	1.52	136.27	0.21	11.49	5.77385	2.76e-26	4.94e-25	yes	XM_008356819	PREDICTED: BTB/POZ domain-containing protein At1g55760 isoform X2 [Malus domestica]
LOC103447849	1.03	89.83	0.25	13.44	5.74846	1.12e-17	1.33e-16	yes	XM_008387053	PREDICTED: ubiquitin-conjugating enzyme E2 2 [Malus domestica]
LOC103453918	1	89	0.09	4.81	5.73997	2.13e-17	2.47e-16	yes	XM_008393508	PREDICTED: probable ADP-ribosylation factor GTPase-activating protein AGD14 [Malus domestica]
LOC103410164	4.29	361.84	0.56	29.05	5.69697	2.21e-66	1.11e-64	yes	XM_008348914	PREDICTED: YTH domain-containing family protein 2-like [Malus domestica]
LOC103453624	3.21	259.49	0.44	21.89	5.63662	2.4e-47	8.13e-46	yes	XM_008393180	PREDICTED: methanol O-anthraniloyltransferase-like [Malus domestica]
LOC103401771	1	81	0.3	14.63	5.60782	9.63e-16	1.02e-14	yes	XM_008340491	PREDICTED: casein kinase I isoform alpha-like [Malus domestica]
LOC103446887	1	79	0.28	13.57	5.59885	3.41e-15	3.49e-14	yes	XM_008386072	PREDICTED: serine hydroxymethyltransferase, mitochondrial-like [Malus domestica]
LOC103408084	0.24	19.1	0.04	1.9	5.56986	0.000276113	0.000870619	yes	XM_008346949	PREDICTED: F-box/kelch-repeat protein SKIP30-like [Malus domestica]
LOC103419629	0.33	25.27	0.08	3.77	5.55842	1.11e-05	4.51e-05	yes	XM_008357727	PREDICTED: uncharacterized membrane protein At1g16860-like [Malus domestica]
LOC103420591	0.78	62	0.1	4.64	5.53605	3.09e-12	2.54e-11	yes	XM_008358650	PREDICTED: probable U3 small nucleolar RNA-associated protein 7 [Malus domestica]
LOC103441086	1	76	0.32	14.69	5.52062	2.26e-14	2.19e-13	yes	XM_008379782	PREDICTED: mannose-P-dolichol utilization defect 1 protein homolog 2-like [Malus domestica]
LOC103419437	2.7	197.58	0.79	35.2	5.47758	3.01e-36	7.7e-35	yes	XM_008357540	PREDICTED: LOW QUALITY PROTEIN: importin subunit alpha-1a-like, partial [Malus domestica]
LOC103427745	0.96	70	0.06	2.65	5.46489	2.78e-13	2.49e-12	yes	XM_008365817	PREDICTED: exportin-4-like [Malus domestica]
LOC103404262	1	69	0.12	5.2	5.43741	5.2e-13	4.54e-12	yes	XM_008343158	PREDICTED: serine/threonine-protein kinase HT1-like [Malus domestica]
LOC103426616	1	68.32	0.11	4.67	5.40785	9.71e-13	8.33e-12	yes	XM_008364699	PREDICTED: LOW QUALITY PROTEIN: ABC transporter G family member 32-like [Malus domestica]
LOC103401882	7.68	521.81	1.81	75.18	5.37629	2.83e-92	2.2e-90	yes	XM_008340599	PREDICTED: NEDD8-conjugating enzyme Ubc12 [Malus domestica]
LOC103422753	1	67	0.17	7.05	5.37402	1.81e-12	1.52e-11	yes	XM_008360815	PREDICTED: peroxisome biogenesis protein 5-like [Malus domestica]
LOC103424871	1	65.5	0.14	5.74	5.35755	3.37e-12	2.76e-11	yes	XM_008362957	PREDICTED: cyclin-dependent kinase E-1-like [Malus domestica]
LOC103438616	1.66	111	0.07	2.85	5.34746	1.59e-20	2.19e-19	yes	XM_008377147	PREDICTED: E3 ubiquitin-protein ligase KEG isoform X1 [Malus domestica]
LOC103401561	1	64	0.11	4.3	5.28876	8.65e-13	7.46e-12	yes	XM_008340278	PREDICTED: protein SOGA3-like [Malus domestica]
LOC103422162	1	63.53	0.22	8.58	5.2854	1.64e-12	1.38e-11	yes	XM_008360197	PREDICTED: indole-3-acetic acid-induced protein ARG7-like [Malus domestica]
LOC103420675	0.5	35	0.04	1.54	5.26679	4.71e-07	2.31e-06	yes	XM_008358725	PREDICTED: protein WEAK CHLOROPLAST MOVEMENT UNDER BLUE LIGHT 1-like [Malus domestica]
LOC103442577	2.07	129.14	0.23	8.81	5.25944	1.01e-23	1.62e-22	yes	XM_008381376	PREDICTED: LOW QUALITY PROTEIN: beta-amylase-like [Malus domestica]
LOC103433797	8.08	505.73	0.89	34.06	5.25813	8.09e-89	5.92e-87	yes	XM_008372088	PREDICTED: 2,3-bisphosphoglycerate-independent phosphoglycerate mutase-like [Malus domestica]
LOC103406468	1.44	87.29	0.16	6.05	5.24079	3.13e-16	3.4e-15	yes	XM_008345453	PREDICTED: cytochrome P450 714A1-like [Malus domestica]
LOC103431513	4.31	264.2	0.56	21.12	5.23704	1.24e-46	4.14e-45	yes	XM_008369672	PREDICTED: casein kinase I-like [Malus domestica]
LOC103420530	2	119	0.14	5.24	5.22607	1.48e-21	2.15e-20	yes	XM_008358589	PREDICTED: chaperone protein ClpD, chloroplastic-like [Malus domestica]
LOC103448610	2.68	162.72	0.57	21.26	5.22104	1.5e-29	3.07e-28	yes	XM_008387874	PREDICTED: cytochrome c-type biogenesis ccda-like chloroplastic protein [Malus domestica]
LOC103403832	1	61	0.24	8.81	5.19804	5.83e-12	4.67e-11	yes	XM_008342681	PREDICTED: endo-1,3;1,4-beta-D-glucanase-like isoform X2 [Malus domestica]
LOC103430024	3.32	195.74	0.68	24.48	5.16993	4.39e-35	1.08e-33	yes	XM_008368158	PREDICTED: probable bifunctional methylthioribulose-1-phosphate dehydratase/enolase-phosphatase E1, partial [Malus domestica]
LOC103407853	1.09	65.54	0.12	4.32	5.16993	3.37e-12	2.76e-11	yes	XM_008346724	PREDICTED: histidine--tRNA ligase-like [Malus domestica]
LOC103434449	1.67	96.73	0.19	6.77	5.15508	3.89e-18	4.71e-17	yes	XM_008372806	PREDICTED: uncharacterized membrane protein At1g16860-like [Malus domestica]
LOC103402854	11.27	648.23	3.31	116.21	5.13376	1.08e-111	1.09e-109	yes	XM_008341624	PREDICTED: eukaryotic translation initiation factor 5A-2 [Malus domestica]
LOC103433231	5	282	0.81	27.84	5.10309	8.93e-50	3.26e-48	yes	XM_008371467	PREDICTED: beta-galactosidase 9-like [Malus domestica]
LOC103421850	1	55	0.21	7.08	5.07529	1.37e-10	9.76e-10	yes	XM_008359885	PREDICTED: protein FMP32, mitochondrial-like [Malus domestica]
LOC103446649	1	57	0.05	1.67	5.06178	3.89e-11	2.91e-10	yes	XM_008385780	PREDICTED: G-type lectin S-receptor-like serine/threonine-protein kinase At1g11410 [Malus domestica]
LOC103440368	1	55	0.12	3.95	5.04075	1.37e-10	9.76e-10	yes	XM_008379040	PREDICTED: WD repeat-containing protein 13-like [Malus domestica]
LOC103406887	1	53	0.27	8.77	5.02155	2.57e-10	1.79e-09	yes	XM_008345864	PREDICTED: NADH-cytochrome b5 reductase-like protein [Malus domestica]
LOC103419839	1	51.1	0.11	3.56	5.0163	8.98e-10	5.92e-09	yes	XM_008357928	PREDICTED: ABC transporter D family member 2, chloroplastic-like [Malus domestica]
LOC103447327	1	51.5	0.3	9.57	4.99548	8.98e-10	5.92e-09	yes	XM_008386524	PREDICTED: 40S ribosomal protein S4-like [Malus domestica]
LOC103422660	1	51.5	0.3	9.57	4.99548	8.98e-10	5.92e-09	yes	XM_008360723	PREDICTED: 40S ribosomal protein S4-like [Malus domestica]
LOC103411872	2.06	105.09	0.62	19.35	4.96392	3.62e-19	4.65e-18	yes	XM_008350491	PREDICTED: 3'-5' exoribonuclease 1-like [Malus domestica]
LOC103444149	1	49.4	0.1	3.07	4.94017	1.68e-09	1.07e-08	yes	XM_008383064	PREDICTED: protein PLASTID MOVEMENT IMPAIRED 15 [Malus domestica]
LOC103404695	2	100.45	0.91	27.85	4.93567	2.34e-18	2.87e-17	yes	XM_008343630	PREDICTED: cinnamoyl-CoA reductase 2-like [Malus domestica]
LOC103428093	1.02	53.28	0.1	3.03	4.92125	2.57e-10	1.79e-09	yes	XM_008366190	PREDICTED: G-type lectin S-receptor-like serine/threonine-protein kinase At4g27290 [Malus domestica]
LOC103447288	1	47.28	0.14	4.16	4.89308	5.81e-09	3.54e-08	yes	XM_008386481	PREDICTED: mitoferrin [Malus domestica]
LOC103419073	30.41	1456.5	9.83	287.01	4.86777	1.58e-236	4.48e-234	yes	XM_008357196	PREDICTED: 60S ribosomal protein L14-1-like [Malus domestica]
LOC103429870	2.35	113.49	0.16	4.62	4.85175	3.27e-20	4.44e-19	yes	XM_008367997	PREDICTED: protein TIC110, chloroplastic-like [Malus domestica]
LOC103424770	1	46	0.13	3.7	4.83094	1.08e-08	6.4e-08	yes	XM_008362865	PREDICTED: aspartic proteinase Asp1-like [Malus domestica]
LOC103436790	7	320.58	1.12	31.41	4.80965	1.33e-54	5.43e-53	yes	XM_008375245	PREDICTED: methanol O-anthraniloyltransferase-like [Malus domestica]
LOC103454555	2.12	96.6	0.41	11.41	4.79853	2.78e-17	3.22e-16	yes	XM_008394155	PREDICTED: arginine/serine-rich protein 45 isoform X1 [Malus domestica]
LOC103405525	1	45	0.15	4.17	4.79701	2e-08	1.15e-07	yes	XM_008344534	PREDICTED: ubiquitin receptor RAD23b-like [Malus domestica]
LOC103415351	6.91	313.01	0.96	26.64	4.79442	5.11e-53	2.01e-51	yes	XM_008353690	PREDICTED: cytochrome P450 94A2-like [Malus domestica]
LOC103400619	6	273	1.03	28.47	4.78873	8.65e-47	2.89e-45	yes	XM_008339270	PREDICTED: phytoene dehydrogenase, chloroplastic/chromoplastic [Malus domestica]
LOC103413295	1.15	51.34	0.47	12.91	4.77968	8.98e-10	5.92e-09	yes	XM_008351771	PREDICTED: probable bifunctional methylthioribulose-1-phosphate dehydratase/enolase-phosphatase E1 1 [Malus domestica]
LOC103415442	1.14	49.37	0.32	8.53	4.7364	1.68e-09	1.07e-08	yes	XM_008353776	PREDICTED: non-specific lipid-transfer protein-like [Malus domestica]
LOC103433984	1	42	0.12	3.17	4.72338	1.26e-07	6.63e-07	yes	XM_008372297	PREDICTED: glutathione synthetase, chloroplastic-like [Malus domestica]
LOC103454951	41.33	1772.59	10.14	265.26	4.70928	5.3e-280	1.95e-277	yes	XM_008394541	PREDICTED: bidirectional sugar transporter SWEET14-like [Malus domestica]
LOC103424992	1	42	0.17	4.43	4.7037	1.26e-07	6.63e-07	yes	XM_008363077	PREDICTED: LOW QUALITY PROTEIN: RNA pseudouridine synthase 3, mitochondrial-like, partial [Malus domestica]
LOC103454368	1	42	0.11	2.86	4.70044	1.26e-07	6.63e-07	yes	XM_008393968	PREDICTED: AT-rich interactive domain-containing protein 6-like [Malus domestica]
LOC103419731	3.4	142.82	0.75	19.2	4.67807	5.58e-25	9.42e-24	yes	XM_008357825	PREDICTED: polyphenol oxidase, chloroplastic-like [Malus domestica]
LOC103417451	3.83	158.43	0.73	18.49	4.6627	8.16e-27	1.5e-25	yes	XM_008355641	PREDICTED: probable calcium-binding protein CML21 [Malus domestica]
LOC103456306	1	40.19	0.12	3.02	4.65344	2.32e-07	1.19e-06	yes	XM_008396003	PREDICTED: protein DYAD isoform X2 [Malus domestica]
LOC103454721	1	42	0.06	1.51	4.65344	1.26e-07	6.63e-07	yes	XM_008394321	PREDICTED: E3 ubiquitin-protein ligase UPL7-like [Malus domestica]
LOC103441070	1	40.51	0.1	2.48	4.63227	2.32e-07	1.19e-06	yes	XM_008379764	PREDICTED: aspartic proteinase-like protein 2 [Malus domestica]
LOC103445796	69.27	2807.21	5.58	137.77	4.62585	0	0	yes	XM_008384851	PREDICTED: elongation factor 2-like isoform X2 [Malus domestica]
LOC103427428	0.58	22.71	0.1	2.46	4.62059	0.000222778	0.000733716	yes	XM_008365481	PREDICTED: MATE efflux family protein 1, partial [Malus domestica]
LOC103400263	3	121	1.21	29.74	4.61933	5.35e-21	7.58e-20	yes	XM_008338917	PREDICTED: anther-specific proline-rich protein APG [Malus domestica]
LOC103418601	41.33	1659.85	3.34	81.77	4.61365	4.51e-260	1.46e-257	yes	XM_008356706	PREDICTED: linoleate 13S-lipoxygenase 2-1, chloroplastic-like [Malus domestica]
LOC103428574	5	199.74	2.03	49.35	4.6035	3.4e-34	8.16e-33	yes	XM_008366687	PREDICTED: short-chain dehydrogenase TIC 32, chloroplastic-like [Malus domestica]
LOC103441698	1	38	0.1	2.43	4.60288	7.81e-07	3.76e-06	yes	XM_008380397	PREDICTED: pentatricopeptide repeat-containing protein At1g09900-like [Malus domestica]
LOC103440499	1	40	0.1	2.4	4.58496	2.32e-07	1.19e-06	yes	XM_008379190	PREDICTED: uncharacterized membrane protein At1g75140-like [Malus domestica]
LOC103430180	1	39	0.24	5.76	4.58496	4.26e-07	2.1e-06	yes	XM_008368315	PREDICTED: asparagine--tRNA ligase, cytoplasmic 1-like [Malus domestica]
LOC103416209	4.21	165.54	1.24	29.68	4.58108	2.12e-28	4.13e-27	yes	XM_008354473	PREDICTED: LOW QUALITY PROTEIN: MYST-like histone acetyltransferase 2 [Malus domestica]
LOC103453353	1	38	0.13	3.09	4.57102	7.81e-07	3.76e-06	yes	XM_008392900	PREDICTED: glucan endo-1,3-beta-glucosidase 14 [Malus domestica]
LOC103420911	1	39	0.14	3.32	4.56768	4.26e-07	2.1e-06	yes	XM_008358948	PREDICTED: probable receptor-like protein kinase At5g47070 [Malus domestica]
LOC103414539	6.62	254.94	0.91	21.3	4.54884	7.94e-43	2.43e-41	yes	XM_008352914	PREDICTED: LOW QUALITY PROTEIN: dihydrolipoyl dehydrogenase, mitochondrial-like [Malus domestica]
LOC103405387	1	38.66	0.16	3.74	4.54689	4.26e-07	2.1e-06	yes	XM_008344381	PREDICTED: actin-related protein 7 [Malus domestica]
LOC103444590	1	38	0.12	2.78	4.53398	7.81e-07	3.76e-06	yes	XM_008383545	heat shock factor protein 1 [Malus domestica]
LOC103452438	1	37	0.12	2.77	4.52878	1.43e-06	6.64e-06	yes	XM_008391926	PREDICTED: NO-associated protein 1, chloroplastic/mitochondrial [Malus domestica]
LOC103419882	449	16999	90.2	2082.11	4.52878	0	0	yes	XM_008357971	PREDICTED: LOW QUALITY PROTEIN: dehydration-responsive protein RD22-like [Malus domestica]
LOC103451121	2	75	0.22	5.03	4.51498	1.54e-13	1.4e-12	yes	XM_008390558	PREDICTED: protein LUTEIN DEFICIENT 5, chloroplastic isoform X1 [Malus domestica]
LOC103404640	0.84	29.99	0.07	1.58	4.49643	5.72e-06	2.46e-05	yes	XM_008343568	PREDICTED: receptor-like protein kinase FERONIA [Malus domestica]
LOC103434899	4.17	155.4	0.52	11.72	4.49432	2.74e-26	4.91e-25	yes	XM_008373272	PREDICTED: shaggy-related protein kinase eta-like [Malus domestica]
LOC103418853	3.51	127.31	0.42	9.4	4.4842	1.57e-21	2.28e-20	yes	XM_008356966	PREDICTED: non-specific phospholipase C1-like [Malus domestica]
LOC103428507	5.79	211.16	0.65	14.47	4.47648	5.76e-35	1.41e-33	yes	XM_008366608	PREDICTED: UBP1-associated protein 2A-like [Malus domestica]
LOC103408499	1	36	0.35	7.77	4.47249	1.43e-06	6.64e-06	yes	XM_008347348	PREDICTED: LOW QUALITY PROTEIN: non-specific lipid-transfer protein 2-like [Malus domestica]
LOC103438676	1	34	0.06	1.33	4.47032	4.72e-06	2.05e-05	yes	XM_008377216	PREDICTED: trihelix transcription factor GTL1 isoform X1 [Malus domestica]
LOC103443016	1.99	70	0.13	2.88	4.46949	3.28e-12	2.68e-11	yes	XM_008381799	PREDICTED: flocculation protein FLO11-like isoform X2 [Malus domestica]
LOC103422846	1	36	0.11	2.42	4.45943	1.43e-06	6.64e-06	yes	XM_008360896	PREDICTED: probable aldehyde dehydrogenase [Malus domestica]
LOC103403042	1	36.28	0.09	1.98	4.45943	1.43e-06	6.64e-06	yes	XM_008341855	PREDICTED: cysteine-rich receptor-like protein kinase 2 [Malus domestica]
LOC103408917	11.26	404.15	2.63	57.47	4.44967	2.32e-65	1.14e-63	yes	XM_008347736	PREDICTED: amidase 1-like [Malus domestica]
LOC103417548	5	179.01	1.99	43.33	4.44453	1.02e-29	2.1e-28	yes	XM_008355724	PREDICTED: protein ECERIFERUM 1-like [Malus domestica]
LOC103400046	1	36.06	0.19	4.11	4.43507	1.43e-06	6.64e-06	yes	XM_008338730	PREDICTED: uncharacterized methyltransferase At2g41040, chloroplastic-like [Malus domestica]
LOC103435554	2	70.61	0.63	13.56	4.42786	1.78e-12	1.5e-11	yes	XM_008373945	PREDICTED: quinone oxidoreductase-like [Malus domestica]
LOC103433385	1	36	0.11	2.34	4.41093	1.43e-06	6.64e-06	yes	XM_008371638	PREDICTED: cyclic nucleotide-gated ion channel 1-like [Malus domestica]
LOC103442245	0.55	18.93	0.15	3.14	4.38773	0.000276113	0.000870619	yes	XM_008381016	PREDICTED: 50S ribosomal protein L12, chloroplastic-like [Malus domestica]
LOC103416055	1	35	0.22	4.59	4.38292	2.6e-06	1.17e-05	yes	XM_008354334	PREDICTED: HAUS augmin-like complex subunit 3, partial [Malus domestica]
LOC103431359	9	306	1.86	38.54	4.37298	7.7e-50	2.81e-48	yes	XM_008369507	PREDICTED: probable uridine nucleosidase 2 [Malus domestica]
LOC103424353	1	34	0.13	2.68	4.36565	4.72e-06	2.05e-05	yes	XM_008362440	PREDICTED: translation factor GUF1 homolog, mitochondrial-like [Malus domestica]
LOC103413948	2.76	93.47	0.57	11.7	4.3594	5.8e-16	6.17e-15	yes	XM_008352381	PREDICTED: serine/threonine-protein phosphatase PP1 isoform X1 [Malus domestica]
LOC103402547	3.35	111.63	1.9	38.67	4.34714	3.82e-19	4.9e-18	yes	XM_008341290	PREDICTED: histone H2A.6, partial [Malus domestica]
LOC103455566	1	34	0.12	2.44	4.34577	4.72e-06	2.05e-05	yes	XM_008395151	PREDICTED: tip elongation aberrant protein 1 [Malus domestica]
LOC103429764	3.38	113.89	0.2	4.05	4.33985	2.08e-19	2.72e-18	yes	XM_008367895	PREDICTED: LOW QUALITY PROTEIN: mediator of RNA polymerase II transcription subunit 15a-like, partial [Malus domestica]
LOC103404377	1	33	0.16	3.23	4.33539	1.65e-06	7.57e-06	yes	XM_008343280	PREDICTED: ethylene-responsive transcription factor ERF061 [Malus domestica]
LOC103447188	1.65	55.04	0.38	7.67	4.33516	8.57e-10	5.67e-09	yes	XM_008386366	PREDICTED: ER membrane protein complex subunit 8/9 homolog [Malus domestica]
LOC103426685	2.13	69.49	0.22	4.43	4.33173	3.28e-12	2.68e-11	yes	XM_008364770	PREDICTED: methylenetetrahydrofolate reductase 2-like [Malus domestica]
LOC103425561	2.97	97.83	0.29	5.77	4.31445	9.41e-17	1.06e-15	yes	XM_008363652	PREDICTED: serine/threonine-protein kinase 4-like [Malus domestica]
LOC103407430	1	34	0.08	1.59	4.31288	4.72e-06	2.05e-05	yes	XM_008346369	PREDICTED: U-box domain-containing protein 44-like [Malus domestica]
LOC103400974	1	32.55	0.26	5.15	4.30799	1.65e-06	7.57e-06	yes	XM_008339670	PREDICTED: mediator of RNA polymerase II transcription subunit 20a-like isoform X2 [Malus domestica]
LOC103444502	1.32	42.17	0.2	3.89	4.2817	6.85e-08	3.7e-07	yes	XM_008383430	PREDICTED: protein ENHANCED DISEASE RESISTANCE 2-like isoform X1 [Malus domestica]
LOC103408863	1	31	0.16	3.1	4.27612	5.72e-06	2.46e-05	yes	XM_008347682	PREDICTED: protein IQ-DOMAIN 1 [Malus domestica]
LOC103451537	1	32	0.19	3.67	4.27171	3.07e-06	1.36e-05	yes	XM_008390947	PREDICTED: probable UDP-3-O-[3-hydroxymyristoyl] N-acetylglucosamine deacetylase 2 [Malus domestica]
LOC103417067	5.1	157.91	1.63	30.82	4.24092	4.84e-26	8.55e-25	yes	XM_008355272	PREDICTED: LOW QUALITY PROTEIN: cystathionine gamma-synthase, chloroplastic-like [Malus domestica]
LOC103446787	7.35	227.6	0.94	17.77	4.24064	2.57e-36	6.62e-35	yes	XM_008385926	PREDICTED: tonoplast dicarboxylate transporter-like isoform X1 [Malus domestica]
LOC103403739	20.87	644.76	2.04	38.35	4.23259	4.66e-100	4.08e-98	yes	XM_008342571	PREDICTED: glyoxysomal fatty acid beta-oxidation multifunctional protein MFP-a-like, partial [Malus domestica]
LOC103404845	1	31.31	0.19	3.56	4.22781	3.07e-06	1.36e-05	yes	XM_008343816	PREDICTED: eukaryotic translation initiation factor 3 subunit M-like, partial [Malus domestica]
LOC103420138	2	62.21	0.19	3.55	4.22375	1.23e-10	8.8e-10	yes	XM_008358205	PREDICTED: actin cytoskeleton-regulatory complex protein PAN1-like, partial [Malus domestica]
LOC103439213	36.15	1106.62	5.62	104.91	4.22244	7.04e-168	1.17e-165	yes	XM_008377757	PREDICTED: protein BPS1, chloroplastic-like [Malus domestica]
LOC103437450	106.56	3263.3	11.51	214.84	4.2223	0	0	yes	XM_008375917	granule-bound starch synthase 1, chloroplastic/amyloplastic-like [Malus domestica]
LOC103413792	12.55	383.88	2.37	44.18	4.22043	3.17e-60	1.43e-58	yes	XM_008352234	PREDICTED: aldo-keto reductase family 4 member C9-like [Malus domestica]
LOC103434958	6.02	183.72	3.03	56.4	4.21831	5.39e-30	1.12e-28	yes	XM_008373343	PREDICTED: cold-regulated 413 inner membrane protein 1, chloroplastic-like, partial [Malus domestica]
LOC103436919	1	31	0.12	2.22	4.20945	5.72e-06	2.46e-05	yes	XM_008375371	PREDICTED: heat shock factor protein HSF8-like [Malus domestica]
LOC103422578	1	32	0.08	1.48	4.20945	3.07e-06	1.36e-05	yes	XM_008360639	lipoxygenase [Malus domestica]
LOC103415489	1	29	0.1	1.83	4.19377	1.06e-05	4.38e-05	yes	XM_008353815	PREDICTED: protein arginine N-methyltransferase 1.5-like isoform X1 [Malus domestica]
LOC103446792	1	28	0.04	0.73	4.18982	1.96e-05	7.8e-05	yes	XM_008385935	PREDICTED: probable phosphoinositide phosphatase SAC9 [Malus domestica]
LOC103440008	9	268.33	1.17	21.27	4.18424	1.39e-42	4.23e-41	yes	XM_008378681	PREDICTED: anthocyanidin 3-O-glucosyltransferase 2-like [Malus domestica]
LOC103417897	9	268.33	1.17	21.27	4.18424	1.39e-42	4.23e-41	yes	XM_008356055	PREDICTED: anthocyanidin 3-O-glucosyltransferase 2-like [Malus domestica]
LOC103412063	1	30	0.19	3.45	4.18253	5.72e-06	2.46e-05	yes	XM_008350665	PREDICTED: zinc finger protein ZAT10-like [Malus domestica]
LOC103423359	2	58	0.16	2.89	4.17493	7.41e-10	4.93e-09	yes	XM_008361432	PREDICTED: DNA ligase 1-like [Malus domestica]
LOC103400550	2.34	69.06	0.38	6.85	4.17203	1.75e-11	1.34e-10	yes	XM_008339201	PREDICTED: probable plastidic glucose transporter 2 [Malus domestica]
LOC103413735	2.05	60	0.4	7.19	4.16792	4.08e-10	2.8e-09	yes	XM_008352175	PREDICTED: L-ascorbate peroxidase 2, cytosolic [Malus domestica]
LOC103401181	5.75	170.12	0.65	11.68	4.16746	3.78e-27	7.02e-26	yes	XM_008339903	PREDICTED: splicing factor U2af large subunit B isoform X1 [Malus domestica]
LOC103400367	3	88	0.7	12.54	4.16304	1.18e-14	1.16e-13	yes	XM_008339014	PREDICTED: large subunit GTPase 1 homolog [Malus domestica]
LOC103444910	2	58	0.21	3.76	4.16227	7.41e-10	4.93e-09	yes	XM_008383874	PREDICTED: probable protein phosphatase 2C 60 [Malus domestica]
LOC103419390	2	59.27	0.29	5.19	4.16161	4.08e-10	2.8e-09	yes	XM_008357498	PREDICTED: peptidyl-prolyl cis-trans isomerase PASTICCINO1-like [Malus domestica]
LOC103431543	1	29	0.16	2.86	4.15987	1.06e-05	4.38e-05	yes	XM_008369707	PREDICTED: probable serine/threonine-protein kinase Cx32, chloroplastic [Malus domestica]
LOC103450260	1	29	0.12	2.14	4.1565	1.06e-05	4.38e-05	yes	XM_008389581	PREDICTED: CRS2-associated factor 1, mitochondrial [Malus domestica]
LOC103451848	2	59	0.33	5.87	4.15282	7.41e-10	4.93e-09	yes	XM_008391286	PREDICTED: UDP-galactose/UDP-glucose transporter 3 [Malus domestica]
LOC103420616	40.51	1176.92	7.87	139.38	4.14652	4.01e-176	7.09e-174	yes	XM_008358671	PREDICTED: protein ECERIFERUM 1-like [Malus domestica]
LOC103413115	3	87.39	0.45	7.96	4.14477	1.18e-14	1.16e-13	yes	XM_008351606	PREDICTED: molybdopterin biosynthesis protein CNX1-like [Malus domestica]
LOC103446606	1	30	0.09	1.59	4.14296	5.72e-06	2.46e-05	yes	XM_008385744	PREDICTED: G-type lectin S-receptor-like serine/threonine-protein kinase At1g61480 [Malus domestica]
LOC103434226	1	28	0.12	2.12	4.14296	1.96e-05	7.8e-05	yes	XM_008372545	PREDICTED: probable protein phosphatase 2C 42 [Malus domestica]
LOC103436855	2	57.09	0.23	4.06	4.14177	1.34e-09	8.65e-09	yes	XM_008375303	glycerol-3-phosphate acyltransferase, chloroplastic [Malus domestica]
LOC103443512	177	5124	27.25	481	4.14171	0	0	yes	XM_008382386	PREDICTED: polyketide synthase 5-like [Malus domestica]
LOC103430914	2	57	0.17	3	4.14136	1.34e-09	8.65e-09	yes	XM_008369054	PREDICTED: exosome component 10-like [Malus domestica]
LOC103447297	1	30	0.11	1.94	4.14048	5.72e-06	2.46e-05	yes	XM_008386494	PREDICTED: probable WRKY transcription factor 26 [Malus domestica]
LOC103425166	2	57.59	0.33	5.81	4.138	1.34e-09	8.65e-09	yes	XM_008363240	enoyl-[acyl-carrier-protein] reductase [NADH], chloroplastic-like [Malus domestica]
LOC103407046	1.35	38.75	0.66	11.62	4.138	4.26e-07	2.1e-06	yes	XM_008346003	PREDICTED: 60S ribosomal protein L6-like [Malus domestica]
LOC103453914	1	28	0.18	3.16	4.13386	1.96e-05	7.8e-05	yes	XM_008393505	PREDICTED: WUSCHEL-related homeobox 11-like [Malus domestica]
LOC103455508	3.11	89	0.36	6.26	4.12009	6.45e-15	6.48e-14	yes	XM_008395100	PREDICTED: AMSH-like ubiquitin thioesterase 1 [Malus domestica]
LOC103443728	1	27	0.09	1.56	4.11548	3.62e-05	0.000138252	yes	XM_008382618	PREDICTED: pentatricopeptide repeat-containing protein At1g51965, mitochondrial [Malus domestica]
LOC103451971	23.24	660	4.49	77.78	4.11461	2.41e-100	2.14e-98	yes	XM_008391427	PREDICTED: carbonic anhydrase 2 isoform X2 [Malus domestica]
LOC103448854	1.17	32.42	0.1	1.73	4.1127	8.55e-06	3.57e-05	yes	XM_008388115	PREDICTED: ubiquitin carboxyl-terminal hydrolase 13-like [Malus domestica]
LOC103406243	1	29.29	0.08	1.38	4.10852	1.06e-05	4.38e-05	yes	XM_008345245	PREDICTED: protein LHY-like [Malus domestica]
LOC103428437	2	56	0.4	6.85	4.09803	2.43e-09	1.53e-08	yes	XM_008366540	PREDICTED: vacuolar protein sorting-associated protein 36-like [Malus domestica]
LOC103421874	2.12	61.01	0.13	2.22	4.09398	2.24e-10	1.58e-09	yes	XM_008359915	PREDICTED: LOW QUALITY PROTEIN: probable pre-mRNA-splicing factor ATP-dependent RNA helicase [Malus domestica]
LOC103441586	6.32	176.54	2.66	45.26	4.08874	1.04e-27	1.96e-26	yes	XM_008380266	PREDICTED: flavonol synthase/flavanone 3-hydroxylase [Malus domestica]
LOC103441443	1	26.97	0.08	1.36	4.08746	3.62e-05	0.000138252	yes	XM_008380127	PREDICTED: probable 1-deoxy-D-xylulose-5-phosphate synthase, chloroplastic [Malus domestica]
LOC103405002	2	56	0.23	3.9	4.08377	2.43e-09	1.53e-08	yes	XM_008343975	PREDICTED: GTP-binding protein At3g49725, chloroplastic [Malus domestica]
LOC103443903	2	55	0.18	3.03	4.07325	4.38e-09	2.69e-08	yes	XM_008382804	PREDICTED: somatic embryogenesis receptor kinase 2 [Malus domestica]
LOC103425723	5	139	0.61	10.26	4.07208	1.25e-22	1.9e-21	yes	XM_008363812	PREDICTED: plastidial pyruvate kinase 1, chloroplastic-like [Malus domestica]
LOC103447008	6.71	184	0.56	9.4	4.06916	2.98e-29	6.05e-28	yes	XM_008386181	PREDICTED: DEAD-box ATP-dependent RNA helicase 37-like [Malus domestica]
LOC103425728	1	27	0.34	5.66	4.0572	3.62e-05	0.000138252	yes	XM_008363817	PREDICTED: cellulose synthase-like protein E2 [Malus domestica]
LOC103433782	3	82	0.33	5.44	4.04307	2.32e-13	2.08e-12	yes	XM_008372070	PREDICTED: RING finger and transmembrane domain-containing protein 2 [Malus domestica]
LOC103417885	1	27	0.21	3.45	4.03814	3.62e-05	0.000138252	yes	XM_008356040	PREDICTED: two-component response regulator-like APRR5 [Malus domestica]
TCONS_00050946	2	53	0.33	5.41	4.03509	1.42e-08	8.33e-08	yes	TCONS_00050946	PREDICTED: zinc finger BED domain-containing protein DAYSLEEPER-like [Malus domestica]
LOC103442701	19.25	513.22	1.79	29.15	4.02546	1.55e-77	9.31e-76	yes	XM_008381517	PREDICTED: lysosomal alpha-mannosidase-like [Malus domestica]
LOC103442372	1	26	0.16	2.6	4.02237	6.66e-05	0.000242669	yes	XM_008381155	PREDICTED: DEAD-box ATP-dependent RNA helicase 2-like [Malus domestica]
LOC103403489	23	609	4.1	66.25	4.01422	2.67e-91	2.04e-89	yes	XM_008342334	PREDICTED: protein NRT1/ PTR FAMILY 8.3-like, partial [Malus domestica]
LOC103413187	5.03	133	0.51	8.22	4.01057	2.46e-21	3.53e-20	yes	XM_008351675	PREDICTED: GDP-L-galactose phosphorylase 1-like [Malus domestica]
LOC103451790	1	26.11	0.11	1.77	4.00817	6.66e-05	0.000242669	yes	XM_008391217	PREDICTED: probable WRKY transcription factor 3 [Malus domestica]
LOC103442002	2.62	69.41	0.5	8.03	4.0054	1.75e-11	1.34e-10	yes	XM_008380737	PREDICTED: LOW QUALITY PROTEIN: probable WRKY transcription factor 40 [Malus domestica]
LOC103438484	1.44	37.7	0.19	3.04	4	7.81e-07	3.76e-06	yes	XM_008377026	PREDICTED: autophagy-related protein 18c-like [Malus domestica]
LOC103412644	3.08	81.47	0.4	6.38	3.99548	2.32e-13	2.08e-12	yes	XM_008351188	PREDICTED: LOW QUALITY PROTEIN: transcription repressor MYB5-like [Malus domestica]
LOC103413688	1	26	0.35	5.58	3.99484	6.66e-05	0.000242669	yes	XM_008352133	PREDICTED: protein YLS9-like [Malus domestica]
LOC103403602	1	26	0.16	2.55	3.99435	6.66e-05	0.000242669	yes	XM_008342450	PREDICTED: mediator of RNA polymerase II transcription subunit 8 [Malus domestica]
LOC103420013	1	26	0.16	2.54	3.98868	6.66e-05	0.000242669	yes	XM_008358090	PREDICTED: mitogen-activated protein kinase kinase kinase ANP1-like [Malus domestica]
LOC103420802	60	1557	7.67	121.39	3.98428	7.63e-223	1.95e-220	yes	XM_008358841	PREDICTED: anthocyanidin 3-O-glucosyltransferase 2-like [Malus domestica]
LOC103401144	41.31	1065	10.72	168.54	3.97471	3.42e-155	5.18e-153	yes	XM_008339860	PREDICTED: dehydrin Xero 1-like [Malus domestica]
LOC103454091	1.59	40.53	0.25	3.87	3.95233	1.11e-06	5.2e-06	yes	XM_008393676	PREDICTED: general transcription factor IIH subunit 3 [Malus domestica]
LOC103423002	1	26	0.09	1.38	3.9386	6.66e-05	0.000242669	yes	XM_008361074	PREDICTED: auxin response factor 18-like [Malus domestica]
[truncated: 4,011 more rows]
