# Supplementary material for: The R2R3-type MYB transcription factor MdMYB90-like is responsible for the enhanced skin color of an apple bud sport mutant
Source: Hortic Res. 2021 Jul 1;8:156. doi: 10.1038/s41438-021-00590-3 (PMC8245648; doi:10.1038/s41438-021-00590-3)
Supplement: Supplementary file 5 — DEGs in O3-vs-M3 group samples [file 41438_2021_590_MOESM5_ESM.xlsx]

## Sheet: Sheet1
Table S4. DEGs in O3-vs-M3 group samples
gene_id	O3_count	M3_count	O3_fpkm	M3_fpkm	log2(FC)	Pvalue	FDR	significant	Symbol	Description
LOC103420807	0.01	489.98	0.001	84.84	16.3725	1.76e-129	1.14e-126	yes	XM_008358847	PREDICTED: probable NADH dehydrogenase [ubiquinone] 1 alpha subcomplex subunit 12 [Malus domestica]
LOC103448339	0	855.28	0.001	66.83	16.0282	1.02e-220	1.34e-217	yes	XM_008387581	PREDICTED: probable GPI-anchored adhesin-like protein PGA55 [Malus domestica]
LOC103442094	0	283	0.001	56.19	15.778	9.82e-75	2.92e-72	yes	XM_008380842	PREDICTED: CYSTM1 family protein A [Malus domestica]
LOC103406130	0	257	0.001	47.51	15.5359	4.45e-69	1.13e-66	yes	XM_008345143	PREDICTED: iron-sulfur assembly protein IscA-like 1, mitochondrial [Malus domestica]
LOC103409889	0	181.72	0.001	33.41	15.028	2.59e-48	4.51e-46	yes	XM_008348679	PREDICTED: type 1 phosphatases regulator ypi1-like [Malus domestica]
LOC103417587	0	258.52	0.001	32.53	14.9895	2.27e-69	5.86e-67	yes	XM_008355762	PREDICTED: (+)-neomenthol dehydrogenase-like isoform X1 [Malus domestica]
LOC103430600	0	173.99	0.001	28.13	14.7798	2.89e-46	4.74e-44	yes	XM_008368748	PREDICTED: probable prefoldin subunit 5 [Malus domestica]
LOC103403041	0	254.2	0.001	24.85	14.601	3.35e-68	8.48e-66	yes	XM_008341852	PREDICTED: homeobox protein knotted-1-like 6 [Malus domestica]
LOC103452514	0	198.28	0.001	17.93	14.1301	1.06e-52	2.01e-50	yes	XM_008392017	PREDICTED: hsp70 nucleotide exchange factor FES1 [Malus domestica]
LOC103417433	0	88.51	0.001	17.84	14.1228	5.27e-24	4.16e-22	yes	XM_008355622	PREDICTED: NADH dehydrogenase [ubiquinone] 1 beta subcomplex subunit 8, mitochondrial [Malus domestica]
LOC103426025	0	190.06	0.001	17.82	14.1212	1.19e-50	2.14e-48	yes	XM_008364115	PREDICTED: malate dehydrogenase-like [Malus domestica]
LOC103420921	0	132.08	0.001	14.54	13.8277	4.36e-36	5.4e-34	yes	XM_008358956	PREDICTED: peroxisomal membrane protein 11A-like [Malus domestica]
LOC103450732	0	96.58	0.001	13.22	13.6904	4.59e-26	3.88e-24	yes	XM_008390105	PREDICTED: proactivator polypeptide-like 1 [Malus domestica]
LOC103440125	0	51	0.001	12.94	13.6595	7.52e-15	3.37e-13	yes	XM_008378796	PREDICTED: protein PXR1-like [Malus domestica]
LOC103427893	0	33.07	0.001	12.41	13.5992	9.53e-10	2.47e-08	yes	XM_008365978	PREDICTED: non-specific lipid transfer protein GPI-anchored 2-like [Malus domestica]
LOC103443192	0	133	0.001	12.3	13.5864	2.21e-36	2.77e-34	yes	XM_008381992	PREDICTED: coiled-coil domain-containing protein 102A isoform X1 [Malus domestica]
LOC103420008	0	64.2	0.001	11.9	13.5387	2.98e-17	1.6e-15	yes	XM_008358084	PREDICTED: histone H1-like [Malus domestica]
LOC103454003	0	85.97	0.001	11.2	13.4512	4.02e-23	3.02e-21	yes	XM_008393592	PREDICTED: ras-related protein RABA1b [Malus domestica]
LOC103448398	0	83.53	0.001	10.55	13.365	1.56e-22	1.13e-20	yes	XM_008387656	PREDICTED: nucleolin-like [Malus domestica]
LOC103434744	0	110.98	0.001	10.24	13.3219	3.44e-30	3.49e-28	yes	XM_008373102	PREDICTED: alpha-galactosidase [Malus domestica]
LOC103420360	0	113	0.001	9.32	13.1861	8.86e-31	9.18e-29	yes	XM_008358422	PREDICTED: agmatine deiminase [Malus domestica]
LOC103409769	0	65.4	0.001	8.36	13.0293	1.52e-17	8.29e-16	yes	XM_008348562	PREDICTED: alpha-1,4-glucan-protein synthase [UDP-forming] 2-like [Malus domestica]
LOC103446839	0	177	0.001	8.29	13.0172	7.51e-47	1.25e-44	yes	XM_008385993	PREDICTED: probable galacturonosyltransferase 4 isoform X2 [Malus domestica]
LOC103417439	0	20.95	0.001	8.19	12.9996	1.93e-06	3.07e-05	yes	XM_008355628	PREDICTED: multiprotein-bridging factor 1b-like [Malus domestica]
LOC103412171	0	57.99	0.001	7.92	12.9513	1.7e-15	8.01e-14	yes	XM_008350766	PREDICTED: E3 ubiquitin-protein ligase PRT1-like [Malus domestica]
LOC103442305	0	112.52	0.001	7.89	12.9458	1.75e-30	1.78e-28	yes	XM_008381085	PREDICTED: type I inositol 1,4,5-trisphosphate 5-phosphatase CVP2-like [Malus domestica]
LOC103431889	0	47.56	0.001	7.81	12.9311	5.97e-14	2.48e-12	yes	XM_008370064	PREDICTED: 60S ribosomal protein L17-2-like [Malus domestica]
LOC103445896	0	38.7	0.001	7.41	12.8553	1.5e-11	4.84e-10	yes	XM_008384948	PREDICTED: inosine-5'-monophosphate dehydrogenase 2-like [Malus domestica]
LOC103413292	0	131.12	0.001	7.02	12.7773	8.6e-36	1.05e-33	yes	XM_008351768	PREDICTED: probable ubiquitin-conjugating enzyme E2 26 isoform X3 [Malus domestica]
LOC103422187	0	102.83	0.001	6.96	12.7649	7.84e-28	7.22e-26	yes	XM_008360224	PREDICTED: histone deacetylase 19-like [Malus domestica]
LOC103449098	0	104.96	0.001	6.94	12.7607	2.02e-28	1.89e-26	yes	XM_008388383	PREDICTED: FRIGIDA-like protein 4a [Malus domestica]
LOC103414176	0	156.84	0.001	6.86	12.744	7.16e-43	1.09e-40	yes	XM_008352581	PREDICTED: sphingoid long-chain bases kinase 1-like [Malus domestica]
LOC103418860	0	127.2	0.001	6.83	12.7377	1.3e-34	1.54e-32	yes	XM_008356969	PREDICTED: ABC transporter G family member 3-like [Malus domestica]
LOC103427113	0	126.42	0.001	6.71	12.7121	1.3e-34	1.54e-32	yes	XM_008365183	PREDICTED: mitogen-activated protein kinase kinase kinase YODA-like [Malus domestica]
LOC103419228	0	66.52	0.001	6.64	12.697	7.74e-18	4.34e-16	yes	XM_008357345	PREDICTED: ethylene-responsive transcription factor 5-like [Malus domestica]
LOC103447635	0	71.8	0.001	6.6	12.6883	2.65e-19	1.63e-17	yes	XM_008386822	PREDICTED: mitogen-activated protein kinase kinase kinase A-like [Malus domestica]
LOC103406587	0	30.92	0.001	6.13	12.5817	3.8e-09	9.07e-08	yes	XM_008345575	PREDICTED: protein yippee-like At4g27745 [Malus domestica]
LOC103447413	0	70.81	0.001	5.88	12.5216	5.2e-19	3.14e-17	yes	XM_008386601	PREDICTED: anthocyanidin 3-O-glucosyltransferase 2-like [Malus domestica]
LOC103420809	0	73.18	0.001	5.63	12.4589	1.35e-19	8.39e-18	yes	XM_008358850	PREDICTED: V-type proton ATPase subunit H-like [Malus domestica]
LOC103409522	0	42.98	0.001	5.53	12.4331	9.47e-13	3.5e-11	yes	XM_008348350	PREDICTED: very-long-chain enoyl-CoA reductase-like [Malus domestica]
LOC103446100	0	24.84	0.001	5.53	12.4331	2.41e-07	4.55e-06	yes	XM_008385158	PREDICTED: macrophage migration inhibitory factor homolog [Malus domestica]
LOC103402132	0	83.98	0.001	5.51	12.4278	1.56e-22	1.13e-20	yes	XM_008340873	PREDICTED: probable acyl-activating enzyme 1, peroxisomal [Malus domestica]
LOC103408692	0	35.52	0.001	5.4	12.3987	1.2e-10	3.53e-09	yes	XM_008347523	PREDICTED: photosystem I reaction center subunit XI, chloroplastic-like [Malus domestica]
LOC103419531	0	35.52	0.001	5.4	12.3987	1.2e-10	3.53e-09	yes	XM_008357630	PREDICTED: photosystem I reaction center subunit XI, chloroplastic-like [Malus domestica]
LOC103423429	0	46.35	0.001	5.23	12.3526	1.19e-13	4.82e-12	yes	XM_008361515	PREDICTED: syntaxin-81-like isoform X1 [Malus domestica]
LOC103439645	0	77.91	0.001	5.1	12.3163	4.59e-21	3.12e-19	yes	XM_008378220	PREDICTED: scarecrow-like protein 21 [Malus domestica]
LOC103432738	0	163	0.001	5.07	12.3078	1.22e-44	1.95e-42	yes	XM_008370937	PREDICTED: cellulose synthase A catalytic subunit 2 [UDP-forming]-like [Malus domestica]
LOC103402362	0	70.1	0.001	5.02	12.2935	1.02e-18	6.03e-17	yes	XM_008341108	PREDICTED: cysteine desulfurase 2, chloroplastic [Malus domestica]
LOC103419106	0	51.41	0.001	5.01	12.2906	3.77e-15	1.72e-13	yes	XM_008357229	PREDICTED: transcription factor bHLH7 [Malus domestica]
LOC103404503	0	56.48	0.001	4.9	12.2586	6.52e-15	2.94e-13	yes	XM_008343446	PREDICTED: GDSL esterase/lipase At4g10955 [Malus domestica]
LOC103426189	0	22.83	0.001	4.87	12.2497	4.82e-07	8.61e-06	yes	XM_008364283	PREDICTED: protein RSI-1-like [Malus domestica]
LOC103419715	0	45.33	0.001	4.84	12.2408	2.38e-13	9.33e-12	yes	XM_008357810	PREDICTED: peroxisomal (S)-2-hydroxy-acid oxidase GLO1-like isoform X2 [Malus domestica]
LOC103423467	0	57.48	0.001	4.78	12.2228	3.33e-15	1.53e-13	yes	XM_008361549	PREDICTED: UDP-glycosyltransferase 85A2-like [Malus domestica]
LOC103433155	0	40.16	0.001	4.45	12.1196	7.54e-12	2.52e-10	yes	XM_008371391	PREDICTED: mediator-associated protein 2-like [Malus domestica]
LOC103406657	0	55.41	0.001	4.44	12.1163	1.28e-14	5.65e-13	yes	XM_008345667	PREDICTED: probable receptor-like protein kinase At5g47070 [Malus domestica]
LOC103415494	0	60	0.001	4.35	12.0868	4.42e-16	2.19e-14	yes	XM_008353820	PREDICTED: E3 ubiquitin-protein ligase At1g63170-like [Malus domestica]
LOC103427601	0	26.73	0.001	4.27	12.06	6.05e-08	1.24e-06	yes	XM_008365670	PREDICTED: diaminopimelate epimerase, chloroplastic-like [Malus domestica]
LOC103427691	0	28.93	0.001	4.09	11.9979	1.52e-08	3.34e-07	yes	XM_008365765	PREDICTED: UDP-N-acetylglucosamine transferase subunit ALG13 homolog [Malus domestica]
LOC103430661	0	20.12	0.001	4.06	11.9873	3.85e-06	5.77e-05	yes	XM_008368814	PREDICTED: protein SPIRAL1-like 1 [Malus domestica]
LOC103448771	0	63.38	0.001	4.04	11.9801	5.86e-17	3.05e-15	yes	XM_008388047	PREDICTED: probable plastidic glucose transporter 2 [Malus domestica]
LOC103444805	0	49.67	0.001	4.03	11.9766	1.5e-14	6.55e-13	yes	XM_008383742	PREDICTED: beta-taxilin-like isoform X1 [Malus domestica]
LOC103428869	0	92.92	0.001	3.95	11.9476	3.5e-25	2.89e-23	yes	XM_008366996	PREDICTED: eukaryotic translation initiation factor 3 subunit C-like [Malus domestica]
LOC103408545	0	20.2	0.001	3.85	11.9106	3.85e-06	5.77e-05	yes	XM_008347388	PREDICTED: S-formylglutathione hydrolase-like isoform X3 [Malus domestica]
LOC103438647	0	39.56	0.001	3.84	11.9069	1.5e-11	4.84e-10	yes	XM_008377184	ABSCISIC ACID-INSENSITIVE 5-like protein 2 [Malus domestica]
LOC103404875	0	19.12	0.001	3.77	11.8803	7.69e-06	0.000108183	yes	XM_008343841	PREDICTED: NKAP-like protein [Malus domestica]
LOC103428874	0	34.31	0.001	3.74	11.8688	4.77e-10	1.3e-08	yes	XM_008367011	PREDICTED: exosome complex component RRP42-like [Malus domestica]
LOC103448556	0	16.01	0.001	3.74	11.8688	6.14e-05	0.000713116	yes	XM_008387816	PREDICTED: mRNA cap guanine-N7 methyltransferase 1-like [Malus domestica]
LOC103430090	0	27.81	0.001	3.67	11.8416	3.03e-08	6.45e-07	yes	XM_008368223	PREDICTED: nucleolin-like [Malus domestica]
LOC103440930	0	75	0.001	3.66	11.8376	3.49e-20	2.24e-18	yes	XM_008379622	PREDICTED: monosaccharide-sensing protein 2-like [Malus domestica]
LOC103444225	0	18.26	0.001	3.66	11.8376	1.54e-05	0.000204025	yes	XM_008383144	PREDICTED: COX assembly mitochondrial protein 2 homolog [Malus domestica]
LOC103437815	0	28.8	0.001	3.65	11.8337	1.52e-08	3.34e-07	yes	XM_008376316	PREDICTED: transcription factor bHLH47-like [Malus domestica]
LOC103453747	0	110.5	0.001	3.61	11.8178	6.79e-30	6.8e-28	yes	XM_008393316	PREDICTED: ubiquitin carboxyl-terminal hydrolase 12 isoform X4 [Malus domestica]
LOC103403776	0	29.55	0.001	3.59	11.8098	7.59e-09	1.74e-07	yes	XM_008342611	PREDICTED: probable esterase KAI2 [Malus domestica]
LOC103409337	0	50	0.001	3.59	11.8098	1.5e-14	6.55e-13	yes	XM_008348146	PREDICTED: apurinic endonuclease-redox protein-like isoform X1 [Malus domestica]
LOC103405607	0	40.05	0.001	3.52	11.7814	7.54e-12	2.52e-10	yes	XM_008344621	PREDICTED: programmed cell death protein 2-like [Malus domestica]
LOC103447768	0	65.04	0.001	3.5	11.7731	2.98e-17	1.6e-15	yes	XM_008386970	PREDICTED: probable NOT transcription complex subunit VIP2 isoform X1 [Malus domestica]
LOC103442053	0	107	0.001	3.47	11.7607	5.2e-29	4.98e-27	yes	XM_008380798	PREDICTED: DNA-directed RNA polymerases IV and V subunit 2-like [Malus domestica]
LOC103431363	0	63.92	0.001	3.46	11.7566	5.86e-17	3.05e-15	yes	XM_008369515	PREDICTED: ankyrin repeat-containing protein At5g02620-like [Malus domestica]
LOC103449243	0	33.55	0.001	3.45	11.7524	4.77e-10	1.3e-08	yes	XM_008388528	PREDICTED: secoisolariciresinol dehydrogenase-like [Malus domestica]
LOC103405856	0	18.04	0.001	3.43	11.744	1.54e-05	0.000204025	yes	XM_008344869	PREDICTED: 60S ribosomal protein L11-like isoform X1 [Malus domestica]
LOC103424320	0	30.06	0.001	3.37	11.7185	7.59e-09	1.74e-07	yes	XM_008362408	PREDICTED: protein pxr1-like [Malus domestica]
LOC103455331	0	16.83	0.001	3.35	11.7099	3.07e-05	0.000383178	yes	XM_008394913	PREDICTED: annexin D2-like [Malus domestica]
LOC103405663	0	45.11	0.001	3.32	11.697	2.38e-13	9.33e-12	yes	XM_008344685	PREDICTED: probable ubiquitin-conjugating enzyme E2 25 [Malus domestica]
LOC103409129	0	36.51	0.001	3.29	11.6839	6e-11	1.84e-09	yes	XM_008347946	PREDICTED: ABSCISIC ACID-INSENSITIVE 5-like protein 2 [Malus domestica]
LOC103427483	0	30.51	0.001	3.22	11.6528	3.8e-09	9.07e-08	yes	XM_008365539	PREDICTED: calcineurin B-like protein 1 [Malus domestica]
LOC103400396	0	94.52	0.001	3.17	11.6303	1.78e-25	1.48e-23	yes	XM_008339040	PREDICTED: topless-related protein 4 [Malus domestica]
LOC103430594	0	40.24	0.001	3.12	11.6073	7.54e-12	2.52e-10	yes	XM_008368739	MYBR domain class transcription factor [Malus domestica]
LOC103410110	0	29.75	0.001	3.11	11.6027	7.59e-09	1.74e-07	yes	XM_008348871	PREDICTED: splicing factor 3B subunit 4-like [Malus domestica]
LOC103437794	0	26.09	0.001	3.11	11.6027	6.05e-08	1.24e-06	yes	XM_008376295	PREDICTED: (-)-isopiperitenol/(-)-carveol dehydrogenase, mitochondrial-like [Malus domestica]
LOC103449302	0	32.44	0.001	3.07	11.584	9.53e-10	2.47e-08	yes	XM_008388632	PREDICTED: chitinase-like protein 1 [Malus domestica]
LOC103402823	0	51.6	0.001	3	11.5507	3.77e-15	1.72e-13	yes	XM_008341589	PREDICTED: probable inactive purple acid phosphatase 1 [Malus domestica]
LOC103422661	0	19.92	0.001	2.99	11.5459	3.85e-06	5.77e-05	yes	XM_008360725	PREDICTED: cinnamoyl-CoA reductase 1-like isoform X2 [Malus domestica]
LOC103433953	0	42.43	0.001	2.99	11.5459	1.89e-12	6.74e-11	yes	XM_008372262	PREDICTED: glycerol-3-phosphate dehydrogenase [NAD(+)] GPDHC1, cytosolic [Malus domestica]
LOC103450416	0	45.77	0.001	2.93	11.5167	2.38e-13	9.33e-12	yes	XM_008389758	PREDICTED: protein LTV1 homolog [Malus domestica]
LOC103453934	0	80	0.001	2.93	11.5167	1.19e-21	8.21e-20	yes	XM_008393527	PREDICTED: probable GPI-anchored adhesin-like protein PGA55 isoform X1 [Malus domestica]
LOC103456263	0	23.29	0.001	2.91	11.5068	4.82e-07	8.61e-06	yes	XM_008395946	PREDICTED: glutathione S-transferase TCHQD [Malus domestica]
LOC103431419	0	15.96	0.001	2.9	11.5018	6.14e-05	0.000713116	yes	XM_008369579	PREDICTED: glucosamine 6-phosphate N-acetyltransferase-like [Malus domestica]
LOC103453768	0	76.32	0.001	2.88	11.4919	1.77e-20	1.17e-18	yes	XM_008393338	PREDICTED: calcium-transporting ATPase 10, plasma membrane-type [Malus domestica]
LOC103447500	0	47.11	0.001	2.82	11.4615	5.97e-14	2.48e-12	yes	XM_008386722	PREDICTED: F-box/LRR-repeat protein 14-like [Malus domestica]
LOC103450730	0	44.44	0.001	2.81	11.4564	4.75e-13	1.81e-11	yes	XM_008390102	PREDICTED: WEB family protein At2g38370 isoform X1 [Malus domestica]
LOC103421435	0	33.07	0.001	2.76	11.4305	9.53e-10	2.47e-08	yes	XM_008359470	PREDICTED: WD repeat-containing protein LWD1 [Malus domestica]
LOC103444515	0	27.77	0.001	2.73	11.4147	3.03e-08	6.45e-07	yes	XM_008383455	PREDICTED: signal recognition particle receptor subunit beta-like [Malus domestica]
LOC103405897	0	28.05	0.001	2.69	11.3934	1.52e-08	3.34e-07	yes	XM_008344923	PREDICTED: ALA-interacting subunit 5-like [Malus domestica]
LOC103414256	0	41.25	0.001	2.69	11.3934	3.78e-12	1.3e-10	yes	XM_008352652	PREDICTED: serine/threonine-protein kinase STN7, chloroplastic [Malus domestica]
LOC103411947	0	20.01	0.001	2.66	11.3772	3.85e-06	5.77e-05	yes	XM_008350557	PREDICTED: phosphoribosylformylglycinamidine cyclo-ligase, chloroplastic/mitochondrial-like [Malus domestica]
LOC103428329	0	25.9	0.001	2.65	11.3718	1.21e-07	2.39e-06	yes	XM_008366437	PREDICTED: protein phosphatase 1 regulatory subunit pprA-like [Malus domestica]
LOC103425465	0	30.16	0.001	2.64	11.3663	3.8e-09	9.07e-08	yes	XM_008363546	PREDICTED: protein KTI12 homolog isoform X1 [Malus domestica]
LOC103401142	0	26.09	0.001	2.62	11.3554	6.05e-08	1.24e-06	yes	XM_008339854	PREDICTED: pheophytinase, chloroplastic isoform X2 [Malus domestica]
LOC103402674	0	32.77	0.001	2.61	11.3498	9.53e-10	2.47e-08	yes	XM_008341426	PREDICTED: chaperone protein dnaJ 15 [Malus domestica]
LOC103425426	0	32.77	0.001	2.61	11.3498	9.53e-10	2.47e-08	yes	XM_008363504	PREDICTED: chaperone protein dnaJ 15 [Malus domestica]
LOC103442271	0	62.52	0.001	2.61	11.3498	1.15e-16	5.88e-15	yes	XM_008381044	PREDICTED: potassium transporter 8 [Malus domestica]
LOC103442472	0	31.43	0.001	2.57	11.3276	1.9e-09	4.75e-08	yes	XM_008381261	PREDICTED: F-box/FBD/LRR-repeat protein At1g13570-like [Malus domestica]
LOC103432035	0	20.04	0.001	2.56	11.3219	3.85e-06	5.77e-05	yes	XM_008370203	PREDICTED: carbonic anhydrase 2-like isoform X1 [Malus domestica]
LOC103414292	0	44.26	0.001	2.52	11.2992	4.75e-13	1.81e-11	yes	XM_008352689	PREDICTED: protein GDAP2 homolog [Malus domestica]
LOC103447435	0	40.96	0.001	2.52	11.2992	3.78e-12	1.3e-10	yes	XM_008386621	PREDICTED: phosphomethylpyrimidine synthase, chloroplastic [Malus domestica]
LOC103405205	0	32.67	0.001	2.47	11.2703	9.53e-10	2.47e-08	yes	XM_008344178	PREDICTED: vacuolar cation/proton exchanger 2-like [Malus domestica]
LOC103450788	0	34.76	0.001	2.44	11.2527	2.39e-10	6.76e-09	yes	XM_008390176	PREDICTED: uncharacterized transporter YBR287W-like [Malus domestica]
LOC103404662	0	47.21	0.001	2.37	11.2107	5.97e-14	2.48e-12	yes	XM_008343595	PREDICTED: exocyst complex component EXO70A1-like [Malus domestica]
LOC103445792	0	70	0.001	2.37	11.2107	1.02e-18	6.03e-17	yes	XM_008384844	PREDICTED: protein PAT1 homolog 1 isoform X1 [Malus domestica]
LOC103446821	0	28.32	0.001	2.37	11.2107	1.52e-08	3.34e-07	yes	XM_008385967	PREDICTED: acetyl-CoA acetyltransferase, cytosolic 1 isoform X1 [Malus domestica]
LOC103406762	0	28.77	0.001	2.36	11.2046	1.52e-08	3.34e-07	yes	XM_008345756	PREDICTED: aldehyde dehydrogenase family 2 member C4-like isoform X1 [Malus domestica]
LOC103441090	0	29.39	0.001	2.36	11.2046	7.59e-09	1.74e-07	yes	XM_008379785	PREDICTED: probable WRKY transcription factor 7 [Malus domestica]
LOC103431957	0.27	667.57	0.04	93.78	11.1951	4.08e-174	3.93e-171	yes	XM_008370130	PREDICTED: 60S ribosomal protein L19-1-like [Malus domestica]
LOC103447888	0	43.38	0.001	2.34	11.1923	9.47e-13	3.5e-11	yes	XM_008387096	PREDICTED: protein SAND isoform X1 [Malus domestica]
LOC103435296	0	49	0.001	2.3	11.1674	2.99e-14	1.27e-12	yes	XM_008373679	PREDICTED: potassium transporter 10-like [Malus domestica]
LOC103442015	0	18.97	0.001	2.27	11.1485	7.69e-06	0.000108183	yes	XM_008380755	PREDICTED: glutathione S-transferase zeta class-like isoform X1 [Malus domestica]
LOC103432162	0	64.64	0.001	2.26	11.1421	2.98e-17	1.6e-15	yes	XM_008370336	PREDICTED: protein MEI2-like 2 isoform X2 [Malus domestica]
LOC103451833	0	37.46	0.001	2.24	11.1293	6e-11	1.84e-09	yes	XM_008391262	PREDICTED: F-box/kelch-repeat protein SKIP11 [Malus domestica]
LOC103440789	0	15.92	0.001	2.23	11.1228	6.14e-05	0.000713116	yes	XM_008379497	PREDICTED: V-type proton ATPase subunit B 2-like [Malus domestica]
LOC103434247	0	23.54	0.001	2.21	11.1098	4.82e-07	8.61e-06	yes	XM_008372573	PREDICTED: UDP-glucuronic acid decarboxylase 5 [Malus domestica]
LOC103434397	0	35	0.001	2.21	11.1098	2.39e-10	6.76e-09	yes	XM_008372734	PREDICTED: serine/arginine-rich splicing factor 2-like [Malus domestica]
LOC103422717	0.29	682.57	0.04	88.04	11.1039	4.33e-178	4.54e-175	yes	XM_008360777	PREDICTED: tropinone reductase homolog At1g07440-like isoform X1 [Malus domestica]
LOC103428919	0	30.09	0.001	2.2	11.1033	7.59e-09	1.74e-07	yes	XM_008367049	PREDICTED: tubby-like F-box protein 8 [Malus domestica]
LOC103439872	0	45.71	0.001	2.2	11.1033	2.38e-13	9.33e-12	yes	XM_008378502	PREDICTED: dipeptidyl peptidase 8-like [Malus domestica]
LOC103439963	0	68.41	0.001	2.2	11.1033	2.01e-18	1.16e-16	yes	XM_008378616	PREDICTED: probable GPI-anchored adhesin-like protein PGA55 isoform X1 [Malus domestica]
LOC103454287	0	21.81	0.001	2.2	11.1033	9.64e-07	1.63e-05	yes	XM_008393893	PREDICTED: OTU domain-containing protein At3g57810-like [Malus domestica]
LOC103415760	0	24.28	0.001	2.19	11.0967	2.41e-07	4.55e-06	yes	XM_008354053	PREDICTED: tudor domain-containing protein 3-like [Malus domestica]
LOC103447531	0	47.32	0.001	2.18	11.0901	5.97e-14	2.48e-12	yes	XM_008386730	PREDICTED: telomere repeat-binding protein 5-like isoform X1 [Malus domestica]
LOC103429317	0	56.42	0.001	2.17	11.0835	6.52e-15	2.94e-13	yes	XM_008367483	PREDICTED: autophagy-related protein 18f-like isoform X2 [Malus domestica]
LOC103436488	0	33.98	0.001	2.14	11.0634	4.77e-10	1.3e-08	yes	XM_008374918	PREDICTED: glycoprotein 3-alpha-L-fucosyltransferase A isoform X2 [Malus domestica]
LOC103440012	0	26.79	0.001	2.12	11.0498	6.05e-08	1.24e-06	yes	XM_008378685	PREDICTED: transcription factor-like protein DPB isoform X2 [Malus domestica]
LOC103446948	0	22.56	0.001	2.12	11.0498	9.64e-07	1.63e-05	yes	XM_008386106	PREDICTED: transcription repressor KAN1-like isoform X2 [Malus domestica]
LOC103455536	0	46.22	0.001	2.12	11.0498	1.19e-13	4.82e-12	yes	XM_008395126	PREDICTED: serine/threonine-protein kinase/endoribonuclease IRE1a-like [Malus domestica]
LOC103407871	0	33.88	0.001	2.11	11.043	4.77e-10	1.3e-08	yes	XM_008346743	PREDICTED: lysosomal beta glucosidase-like [Malus domestica]
LOC103413321	0	22.57	0.001	2.08	11.0224	9.64e-07	1.63e-05	yes	XM_008351796	PREDICTED: mechanosensitive ion channel protein 1, mitochondrial-like [Malus domestica]
LOC103427404	0	22.67	0.001	2.07	11.0154	9.64e-07	1.63e-05	yes	XM_008365456	PREDICTED: ADP-ribosylation factor-like protein 2 [Malus domestica]
LOC103444916	0	17.11	0.001	2.07	11.0154	3.07e-05	0.000383178	yes	XM_008383884	PREDICTED: UV radiation resistance-associated gene protein-like isoform X1 [Malus domestica]
LOC103441806	0	18.57	0.001	2.06	11.0084	7.69e-06	0.000108183	yes	XM_008380509	PREDICTED: agamous-like MADS-box protein AGL11 isoform X1 [Malus domestica]
LOC103404175	0	46.14	0.001	2.03	10.9873	1.19e-13	4.82e-12	yes	XM_008343062	PREDICTED: cation/H(+) antiporter 18-like [Malus domestica]
LOC103448555	0	33.35	0.001	2.02	10.9801	4.77e-10	1.3e-08	yes	XM_008387814	PREDICTED: scarecrow-like protein 21 [Malus domestica]
LOC103421445	0	34.86	0.001	2.01	10.973	2.39e-10	6.76e-09	yes	XM_008359483	PREDICTED: SWI/SNF complex component SNF12 homolog [Malus domestica]
LOC103431298	0	38.26	0.001	2	10.9658	3e-11	9.43e-10	yes	XM_008369436	PREDICTED: E3 ubiquitin-protein ligase arkadia-like isoform X2 [Malus domestica]
LOC103441436	0	47	0.001	1.99	10.9586	1.19e-13	4.82e-12	yes	XM_008380116	PREDICTED: probable protein S-acyltransferase 19 isoform X1 [Malus domestica]
LOC103411192	0	19.58	0.001	1.96	10.9366	3.85e-06	5.77e-05	yes	XM_008349846	PREDICTED: junction-mediating and -regulatory protein-like [Malus domestica]
LOC103429245	0	23.69	0.001	1.96	10.9366	4.82e-07	8.61e-06	yes	XM_008367393	PREDICTED: bifunctional aspartate aminotransferase and glutamate/aspartate-prephenate aminotransferase-like isoform X2 [Malus domestica]
LOC103435837	0	38	0.001	1.95	10.9293	3e-11	9.43e-10	yes	XM_008374254	PREDICTED: phosphatidylinositol/phosphatidylcholine transfer protein SFH9-like isoform X1 [Malus domestica]
LOC103450004	0	34.09	0.001	1.95	10.9293	4.77e-10	1.3e-08	yes	XM_008389322	PREDICTED: probable GPI-anchored adhesin-like protein PGA55 isoform X1 [Malus domestica]
LOC103454829	0	49	0.001	1.95	10.9293	2.99e-14	1.27e-12	yes	XM_008394426	PREDICTED: ubiquitin carboxyl-terminal hydrolase 9-like [Malus domestica]
LOC103402014	0.1	45	0.001	1.93	10.9144	5.34e-12	1.83e-10	yes	XM_008340757	PREDICTED: E3 ubiquitin-protein ligase BRE1-like 2 isoform X1 [Malus domestica]
LOC103433279	0	29	0.001	1.89	10.8842	1.52e-08	3.34e-07	yes	XM_008371530	PREDICTED: E3 ubiquitin-protein ligase RLIM-like [Malus domestica]
LOC103426915	0	35	0.001	1.84	10.8455	2.39e-10	6.76e-09	yes	XM_008364994	PREDICTED: serine/threonine protein phosphatase 2A 59 kDa regulatory subunit B' gamma isoform-like [Malus domestica]
LOC103436110	0	30.3	0.001	1.84	10.8455	3.8e-09	9.07e-08	yes	XM_008374524	PREDICTED: OTU domain-containing protein 5 [Malus domestica]
LOC103404793	0	22.48	0.001	1.83	10.8376	9.64e-07	1.63e-05	yes	XM_008343753	PREDICTED: SPX and EXS domain-containing protein 1-like isoform X2 [Malus domestica]
LOC103420379	0	25.1	0.001	1.83	10.8376	1.21e-07	2.39e-06	yes	XM_008358443	PREDICTED: protein phosphatase 1 regulatory subunit pprA-like [Malus domestica]
LOC103432440	0	18.59	0.001	1.83	10.8376	7.69e-06	0.000108183	yes	XM_008370636	PREDICTED: transcription factor bHLH7 [Malus domestica]
LOC103415910	0	15.57	0.001	1.82	10.8297	6.14e-05	0.000713116	yes	XM_008354192	PREDICTED: ethylene-responsive transcription factor 1A-like [Malus domestica]
LOC103424756	0	19.76	0.001	1.8	10.8138	3.85e-06	5.77e-05	yes	XM_008362849	PREDICTED: acyl-protein thioesterase 2-like [Malus domestica]
LOC103439461	0	22	0.001	1.8	10.8138	9.64e-07	1.63e-05	yes	XM_008378024	PREDICTED: NAC domain-containing protein 72-like [Malus domestica]
LOC103441593	0	44	0.001	1.79	10.8057	4.75e-13	1.81e-11	yes	XM_008380276	PREDICTED: oxysterol-binding protein-related protein 1C-like isoform X2 [Malus domestica]
LOC103422723	0	32.5	0.001	1.77	10.7895	9.53e-10	2.47e-08	yes	XM_008360785	PREDICTED: scarecrow-like protein 30 [Malus domestica]
LOC103447525	0	32.5	0.001	1.77	10.7895	9.53e-10	2.47e-08	yes	XM_008386724	PREDICTED: scarecrow-like protein 30 [Malus domestica]
LOC103438553	0	26.47	0.001	1.76	10.7814	6.05e-08	1.24e-06	yes	XM_008377090	PREDICTED: probable ADP-ribosylation factor GTPase-activating protein AGD11 [Malus domestica]
LOC103405857	0	22.8	0.001	1.75	10.7731	4.82e-07	8.61e-06	yes	XM_008344873	PREDICTED: shaggy-related protein kinase zeta isoform X2 [Malus domestica]
LOC103438627	0	47	0.001	1.75	10.7731	1.19e-13	4.82e-12	yes	XM_008377160	PREDICTED: RNA-binding protein 5-B-like isoform X3 [Malus domestica]
LOC103449484	0	30.18	0.001	1.75	10.7731	3.8e-09	9.07e-08	yes	XM_008388808	PREDICTED: gamma-glutamyltranspeptidase 1-like isoform X1 [Malus domestica]
LOC103430915	0	26.92	0.001	1.74	10.7649	6.05e-08	1.24e-06	yes	XM_008369055	PREDICTED: argininosuccinate lyase, chloroplastic-like isoform X1 [Malus domestica]
LOC103415759	0	22.51	0.001	1.73	10.7566	9.64e-07	1.63e-05	yes	XM_008354051	PREDICTED: GDP-mannose transporter GONST4 [Malus domestica]
LOC103444550	0	48.42	0.001	1.72	10.7482	2.99e-14	1.27e-12	yes	XM_008383501	PREDICTED: transcriptional corepressor SEUSS [Malus domestica]
LOC103417115	0	43.46	0.001	1.71	10.7398	9.47e-13	3.5e-11	yes	XM_008355314	PREDICTED: glutamate receptor 3.4-like [Malus domestica]
LOC103443259	0	25.71	0.001	1.71	10.7398	1.21e-07	2.39e-06	yes	XM_008382075	PREDICTED: imidazole glycerol phosphate synthase hisHF, chloroplastic [Malus domestica]
LOC103450472	0	25	0.001	1.71	10.7398	1.21e-07	2.39e-06	yes	XM_008389826	PREDICTED: tubby-like F-box protein 5 [Malus domestica]
LOC103403394	0	17.55	0.001	1.7	10.7313	1.54e-05	0.000204025	yes	XM_008342217	PREDICTED: protein-S-isoprenylcysteine O-methyltransferase A-like isoform X2 [Malus domestica]
LOC103449602	0	21.13	0.001	1.69	10.7228	1.93e-06	3.07e-05	yes	XM_008388934	PREDICTED: D-lactate dehydrogenase [cytochrome], mitochondrial isoform X1 [Malus domestica]
LOC103423112	0	45.27	0.001	1.68	10.7142	2.38e-13	9.33e-12	yes	XM_008361180	PREDICTED: autophagy-related protein 18g-like isoform X3 [Malus domestica]
LOC103456046	0	20	0.001	1.68	10.7142	3.85e-06	5.77e-05	yes	XM_008395677	PREDICTED: NAC domain-containing protein 100-like isoform X2 [Malus domestica]
LOC103440145	0	31.28	0.001	1.66	10.697	1.9e-09	4.75e-08	yes	XM_008378814	PREDICTED: calcium-dependent protein kinase 26-like [Malus domestica]
LOC103453604	0	31.05	0.001	1.66	10.697	3.8e-09	9.07e-08	yes	XM_008393162	PREDICTED: transcription initiation factor TFIID subunit 12b-like [Malus domestica]
LOC103437514	0	29.2	0.001	1.64	10.6795	7.59e-09	1.74e-07	yes	XM_008375992	PREDICTED: protein DEK-like isoform X2 [Malus domestica]
LOC103451080	0	26.24	0.001	1.63	10.6707	6.05e-08	1.24e-06	yes	XM_008390513	PREDICTED: protein PHR1-LIKE 1 isoform X2 [Malus domestica]
LOC103443157	0	17.55	0.001	1.62	10.6618	1.54e-05	0.000204025	yes	XM_008381952	PREDICTED: regulatory protein NPR3-like [Malus domestica]
LOC103444226	0	33.11	0.001	1.62	10.6618	9.53e-10	2.47e-08	yes	XM_008383149	PREDICTED: protein FAR1-RELATED SEQUENCE 11 [Malus domestica]
LOC103427243	0	39.95	0.001	1.61	10.6528	7.54e-12	2.52e-10	yes	XM_008365311	PREDICTED: protein kinase G11A-like [Malus domestica]
LOC103442330	0	19.81	0.001	1.61	10.6528	3.85e-06	5.77e-05	yes	XM_008381110	PREDICTED: 2-aminoethanethiol dioxygenase-like [Malus domestica]
LOC103452653	0	45.79	0.001	1.61	10.6528	2.38e-13	9.33e-12	yes	XM_008392184	PREDICTED: nuclear export mediator factor Nemf-like isoform X1 [Malus domestica]
LOC103454357	0	28.5	0.001	1.61	10.6528	1.52e-08	3.34e-07	yes	XM_008393952	PREDICTED: serine/threonine-protein kinase Nek6-like [Malus domestica]
LOC103404250	0	26.02	0.001	1.6	10.6439	6.05e-08	1.24e-06	yes	XM_008343144	PREDICTED: E3 ubiquitin-protein ligase RGLG2 [Malus domestica]
LOC103454696	0	26	0.001	1.6	10.6439	6.05e-08	1.24e-06	yes	XM_008394292	PREDICTED: RNA polymerase sigma factor sigB isoform X2 [Malus domestica]
LOC103424186	0	18.35	0.001	1.59	10.6348	1.54e-05	0.000204025	yes	XM_008362275	PREDICTED: protein kinase G11A isoform X1 [Malus domestica]
LOC103434957	0	24	0.001	1.57	10.6165	2.41e-07	4.55e-06	yes	XM_008373338	PREDICTED: probable phosphatase PSR2 isoform X1 [Malus domestica]
LOC103440783	0	29	0.001	1.57	10.6165	1.52e-08	3.34e-07	yes	XM_008379488	PREDICTED: protein phosphatase 2C 77-like [Malus domestica]
LOC103446418	0	19.99	0.001	1.57	10.6165	3.85e-06	5.77e-05	yes	XM_008385524	PREDICTED: pentatricopeptide repeat-containing protein At4g21705, mitochondrial isoform X1 [Malus domestica]
LOC103450519	0	17	0.001	1.57	10.6165	3.07e-05	0.000383178	yes	XM_008389882	PREDICTED: L-type lectin-domain containing receptor kinase VIII.2-like [Malus domestica]
LOC103413179	0	18.6	0.001	1.56	10.6073	7.69e-06	0.000108183	yes	XM_008351669	PREDICTED: probable GPI-anchored adhesin-like protein PGA55 [Malus domestica]
LOC103435691	0	16.76	0.001	1.56	10.6073	3.07e-05	0.000383178	yes	XM_008374096	PREDICTED: PRA1 family protein E-like [Malus domestica]
LOC103451532	0	28.96	0.001	1.55	10.5981	1.52e-08	3.34e-07	yes	XM_008390939	PREDICTED: two-component response regulator ARR12-like isoform X1 [Malus domestica]
LOC103453505	0	18.24	0.001	1.55	10.5981	1.54e-05	0.000204025	yes	XM_008393047	PREDICTED: C-terminal processing peptidase, chloroplastic-like isoform X2 [Malus domestica]
LOC103447670	0	34	0.001	1.53	10.5793	4.77e-10	1.3e-08	yes	XM_008386862	PREDICTED: translocase of chloroplast 90, chloroplastic-like [Malus domestica]
LOC103431326	0	16.11	0.001	1.52	10.5699	6.14e-05	0.000713116	yes	XM_008369476	PREDICTED: signal peptide peptidase-like [Malus domestica]
LOC103450331	0	38	0.001	1.51	10.5603	3e-11	9.43e-10	yes	XM_008389663	PREDICTED: large proline-rich protein BAG6-like isoform X2 [Malus domestica]
LOC103404492	0	31	0.001	1.5	10.5507	3.8e-09	9.07e-08	yes	XM_008343414	PREDICTED: probable galacturonosyltransferase 14 isoform X2 [Malus domestica]
LOC103431513	0	18.98	0.001	1.49	10.5411	7.69e-06	0.000108183	yes	XM_008369676	PREDICTED: casein kinase I-like [Malus domestica]
LOC103409463	0	21.14	0.001	1.48	10.5314	1.93e-06	3.07e-05	yes	XM_008348277	PREDICTED: E3 ubiquitin-protein ligase COP1-like [Malus domestica]
LOC103448154	0	34.57	0.001	1.45	10.5018	2.39e-10	6.76e-09	yes	XM_008387408	PREDICTED: protein argonaute 4 [Malus domestica]
LOC103403173	0.03	18.58	0.001	1.44	10.4919	7.69e-06	0.000108183	yes	XM_008342006	PREDICTED: squamosa promoter-binding-like protein 2 [Malus domestica]
LOC103435517	0	18.5	0.001	1.44	10.4919	1.54e-05	0.000204025	yes	XM_008373912	PREDICTED: premnaspirodiene oxygenase-like [Malus domestica]
LOC103437924	0	23.31	0.001	1.44	10.4919	4.82e-07	8.61e-06	yes	XM_008376451	PREDICTED: transcription factor BIM2-like isoform X2 [Malus domestica]
LOC103445210	0	20.29	0.001	1.4	10.4512	3.85e-06	5.77e-05	yes	XM_008384197	PREDICTED: transmembrane protein 184 homolog DDB_G0279555-like isoform X1 [Malus domestica]
LOC103453693	0	19	0.001	1.4	10.4512	7.69e-06	0.000108183	yes	XM_008393257	PREDICTED: aminotransferase ALD1-like [Malus domestica]
LOC103428640	0	19	0.001	1.38	10.4305	7.69e-06	0.000108183	yes	XM_008366761	PREDICTED: abscisic acid 8'-hydroxylase 1-like [Malus domestica]
LOC103434402	0	59	0.001	1.38	10.4305	8.67e-16	4.21e-14	yes	XM_008372744	PREDICTED: sister chromatid cohesion protein PDS5 homolog A-like isoform X2 [Malus domestica]
LOC103408408	0	21.26	0.001	1.37	10.42	1.93e-06	3.07e-05	yes	XM_008347267	PREDICTED: probable receptor-like protein kinase At1g67000 [Malus domestica]
LOC103446439	0	35	0.001	1.37	10.42	2.39e-10	6.76e-09	yes	XM_008385556	PREDICTED: RNA polymerase II C-terminal domain phosphatase-like 1 isoform X2 [Malus domestica]
LOC103450825	0	18	0.001	1.37	10.42	1.54e-05	0.000204025	yes	XM_008390219	PREDICTED: F-box/LRR-repeat protein At3g26922-like [Malus domestica]
LOC103454080	0	19.32	0.001	1.37	10.42	7.69e-06	0.000108183	yes	XM_008393664	PREDICTED: C2 and GRAM domain-containing protein At1g03370 isoform X3 [Malus domestica]
LOC103416824	0	17.25	0.001	1.36	10.4094	3.07e-05	0.000383178	yes	XM_008355052	PREDICTED: BTB/POZ domain-containing protein At1g55760 isoform X2 [Malus domestica]
LOC103441192	0	17	0.001	1.34	10.388	3.07e-05	0.000383178	yes	XM_008379899	PREDICTED: NAC domain-containing protein 100-like isoform X2 [Malus domestica]
LOC103409399	0	36.73	0.001	1.32	10.3663	6e-11	1.84e-09	yes	XM_008348217	PREDICTED: RNA-binding protein 24-B-like isoform X1 [Malus domestica]
LOC103435166	0	26.75	0.001	1.32	10.3663	6.05e-08	1.24e-06	yes	XM_008373558	PREDICTED: transcription factor TCP2-like [Malus domestica]
LOC103454205	0	19.22	0.001	1.32	10.3663	7.69e-06	0.000108183	yes	XM_008393799	PREDICTED: TSL-kinase interacting protein 1 isoform X1 [Malus domestica]
LOC103456206	0	38	0.001	1.32	10.3663	3e-11	9.43e-10	yes	XM_008395872	PREDICTED: RNA-dependent RNA polymerase 6 [Malus domestica]
LOC103450483	0	22.35	0.001	1.3	10.3443	9.64e-07	1.63e-05	yes	XM_008389841	PREDICTED: 5'-nucleotidase domain-containing protein 4-like isoform X1 [Malus domestica]
LOC103450879	0	17.77	0.001	1.3	10.3443	1.54e-05	0.000204025	yes	XM_008390281	PREDICTED: probable protein phosphatase 2C 5 [Malus domestica]
LOC103404107	0	16.28	0.001	1.29	10.3332	6.14e-05	0.000713116	yes	XM_008342964	PREDICTED: zinc finger protein CONSTANS-LIKE 5 isoform X2 [Malus domestica]
LOC103405196	0	24.54	0.001	1.29	10.3332	2.41e-07	4.55e-06	yes	XM_008344165	PREDICTED: serine/threonine-protein phosphatase 7 long form homolog isoform X1 [Malus domestica]
LOC103436682	0	38.52	0.001	1.29	10.3332	3e-11	9.43e-10	yes	XM_008375132	PREDICTED: DEAD-box ATP-dependent RNA helicase 42 [Malus domestica]
LOC103445979	0	16.71	0.001	1.28	10.3219	3.07e-05	0.000383178	yes	XM_008385036	PREDICTED: ribulose-1,5 bisphosphate carboxylase/oxygenase large subunit N-methyltransferase, chloroplastic-like isoform X2 [Malus domestica]
LOC103447001	0	18	0.001	1.28	10.3219	1.54e-05	0.000204025	yes	XM_008386173	PREDICTED: glucan endo-1,3-beta-glucosidase 4-like [Malus domestica]
LOC103420931	0	31.58	0.001	1.27	10.3106	1.9e-09	4.75e-08	yes	XM_008358967	PREDICTED: leishmanolysin-like [Malus domestica]
LOC103428059	0	19.19	0.001	1.27	10.3106	7.69e-06	0.000108183	yes	XM_008366148	PREDICTED: histone deacetylase 19-like isoform X1 [Malus domestica]
LOC103404167	0	21	0.001	1.26	10.2992	1.93e-06	3.07e-05	yes	XM_008343056	PREDICTED: UPF0400 protein C337.03-like [Malus domestica]
LOC103430463	0	18.9	0.001	1.26	10.2992	7.69e-06	0.000108183	yes	XM_008368603	PREDICTED: uncharacterized transporter YBR287W-like [Malus domestica]
LOC103444610	0	27.46	0.001	1.26	10.2992	3.03e-08	6.45e-07	yes	XM_008383567	PREDICTED: 65-kDa microtubule-associated protein 6 [Malus domestica]
LOC103418893	0	23.91	0.001	1.25	10.2877	2.41e-07	4.55e-06	yes	XM_008357002	PREDICTED: alkaline/neutral invertase CINV2-like [Malus domestica]
LOC103436238	0	59	0.001	1.25	10.2877	8.67e-16	4.21e-14	yes	XM_008374659	PREDICTED: nucleoporin NUP188 homolog isoform X1 [Malus domestica]
LOC103418462	0	20.63	0.001	1.24	10.2761	1.93e-06	3.07e-05	yes	XM_008356590	PREDICTED: acyl-CoA-binding domain-containing protein 4-like [Malus domestica]
LOC103435860	0	19.16	0.001	1.24	10.2761	7.69e-06	0.000108183	yes	XM_008374284	PREDICTED: DNA ligase 1-like [Malus domestica]
LOC103407732	0	25.94	0.001	1.23	10.2644	6.05e-08	1.24e-06	yes	XM_008346616	PREDICTED: telomere repeat-binding protein 5-like isoform X2 [Malus domestica]
LOC103426089	0	20.18	0.001	1.22	10.2527	3.85e-06	5.77e-05	yes	XM_008364175	PREDICTED: pentatricopeptide repeat-containing protein At3g04130, mitochondrial-like [Malus domestica]
LOC103402631	0	17.52	0.001	1.21	10.2408	1.54e-05	0.000204025	yes	XM_008341373	PREDICTED: MATE efflux family protein 5-like [Malus domestica]
LOC103408135	0	18	0.001	1.21	10.2408	1.54e-05	0.000204025	yes	XM_008347002	PREDICTED: probable polygalacturonase isoform X2 [Malus domestica]
LOC103424559	0	20.55	0.001	1.2	10.2288	3.85e-06	5.77e-05	yes	XM_008362642	PREDICTED: RNA polymerase-associated protein LEO1-like isoform X1 [Malus domestica]
LOC103427414	0	28.75	0.001	1.2	10.2288	1.52e-08	3.34e-07	yes	XM_008365467	PREDICTED: serine/threonine-protein phosphatase BSL1-like isoform X2 [Malus domestica]
LOC103433893	0	36.29	0.001	1.2	10.2288	1.2e-10	3.53e-09	yes	XM_008372184	PREDICTED: topless-related protein 3-like isoform X2 [Malus domestica]
LOC103436087	0	32	0.001	1.19	10.2167	1.9e-09	4.75e-08	yes	XM_008374502	PREDICTED: exportin-7-like isoform X4 [Malus domestica]
LOC103445701	0	15.98	0.001	1.19	10.2167	6.14e-05	0.000713116	yes	XM_008384717	probable WRKY transcription factor 21 [Malus domestica]
LOC103405880	0	18.73	0.001	1.17	10.1923	7.69e-06	0.000108183	yes	XM_008344898	PREDICTED: kinesin light chain 3 isoform X1 [Malus domestica]
LOC103445758	0	20	0.001	1.17	10.1923	3.85e-06	5.77e-05	yes	XM_008384791	PREDICTED: pentatricopeptide repeat-containing protein At1g77360, mitochondrial [Malus domestica]
LOC103432435	0	23	0.001	1.16	10.1799	4.82e-07	8.61e-06	yes	XM_008370629	PREDICTED: DNA repair helicase UVH6 isoform X1 [Malus domestica]
LOC103443442	0	23.22	0.001	1.16	10.1799	4.82e-07	8.61e-06	yes	XM_008382292	PREDICTED: methyltransferase-like protein 13 isoform X3 [Malus domestica]
LOC103404378	0	34.47	0.001	1.14	10.1548	2.39e-10	6.76e-09	yes	XM_008343279	PREDICTED: alpha-mannosidase 2x-like [Malus domestica]
LOC103414313	0	20.51	0.001	1.14	10.1548	3.85e-06	5.77e-05	yes	XM_008352712	PREDICTED: LOW QUALITY PROTEIN: phytosulfokine receptor 1-like [Malus domestica]
LOC103436773	0	25.48	0.001	1.14	10.1548	1.21e-07	2.39e-06	yes	XM_008375230	PREDICTED: ABC transporter F family member 4-like isoform X1 [Malus domestica]
LOC103451121	0	19.04	0.001	1.14	10.1548	7.69e-06	0.000108183	yes	XM_008390559	PREDICTED: protein LUTEIN DEFICIENT 5, chloroplastic isoform X2 [Malus domestica]
LOC103404993	0	19.02	0.001	1.11	10.1163	7.69e-06	0.000108183	yes	XM_008343959	scarecrow-like transcription factor PAT1 [Malus domestica]
LOC103413497	0	17.81	0.001	1.1	10.1033	1.54e-05	0.000204025	yes	XM_008351959	PREDICTED: rho GTPase-activating protein 5-like [Malus domestica]
LOC103403970	0	26.42	0.001	1.09	10.0901	6.05e-08	1.24e-06	yes	XM_008342824	PREDICTED: formin-like protein 6 [Malus domestica]
LOC103453126	0	26.78	0.001	1.09	10.0901	6.05e-08	1.24e-06	yes	XM_008392675	PREDICTED: U4/U6.U5 tri-snRNP-associated protein 1-like [Malus domestica]
LOC103400201	0	15.51	0.001	1.08	10.0768	6.14e-05	0.000713116	yes	XM_008338865	PREDICTED: glutamate receptor 2.8-like [Malus domestica]
LOC103415807	0	16.7	0.001	1.08	10.0768	3.07e-05	0.000383178	yes	XM_008354089	PREDICTED: 3-oxoacyl-[acyl-carrier-protein] synthase I, chloroplastic-like isoform X1 [Malus domestica]
LOC103426625	0	24	0.001	1.07	10.0634	2.41e-07	4.55e-06	yes	XM_008364706	PREDICTED: TMV resistance protein N-like isoform X1 [Malus domestica]
LOC103447122	0	28.14	0.001	1.07	10.0634	1.52e-08	3.34e-07	yes	XM_008386297	PREDICTED: TMV resistance protein N-like isoform X2 [Malus domestica]
LOC103406487	0	19.4	0.001	1.06	10.0498	7.69e-06	0.000108183	yes	XM_008345470	PREDICTED: E3 ubiquitin protein ligase RIN2-like isoform X1 [Malus domestica]
LOC103453001	0	83.45	0.001	1.06	10.0498	1.56e-22	1.13e-20	yes	XM_008392529	PREDICTED: chromatin structure-remodeling complex protein SYD-like isoform X1 [Malus domestica]
LOC103456107	0	22.85	0.001	1.06	10.0498	4.82e-07	8.61e-06	yes	XM_008395743	PREDICTED: HBS1-like protein isoform X1 [Malus domestica]
LOC103413173	0	24.12	0.001	1.05	10.0362	2.41e-07	4.55e-06	yes	XM_008351661	PREDICTED: cleavage and polyadenylation specificity factor subunit 6-like [Malus domestica]
LOC103439050	0	21	0.001	1.05	10.0362	1.93e-06	3.07e-05	yes	XM_008377600	PREDICTED: MORC family CW-type zinc finger protein 3 [Malus domestica]
LOC103419493	0	21.48	0.001	1.03	10.0084	1.93e-06	3.07e-05	yes	XM_008357589	PREDICTED: probable serine/threonine-protein kinase WNK9 isoform X2 [Malus domestica]
LOC103438257	0	24.93	0.001	1.03	10.0084	1.21e-07	2.39e-06	yes	XM_008376791	PREDICTED: extra-large guanine nucleotide-binding protein 3-like isoform X2 [Malus domestica]
LOC103453644	0	16.38	0.001	1.03	10.0084	6.14e-05	0.000713116	yes	XM_008393199	PREDICTED: biotin carboxylase 1, chloroplastic isoform X1 [Malus domestica]
LOC103404731	0	17	0.001	1	9.96578	3.07e-05	0.000383178	yes	XM_008343685	PREDICTED: pentatricopeptide repeat-containing protein At1g03560, mitochondrial isoform X1 [Malus domestica]
LOC103415409	0	20.73	0.001	1	9.96578	1.93e-06	3.07e-05	yes	XM_008353745	PREDICTED: U-box domain-containing protein 30-like [Malus domestica]
LOC103427284	0.24	228.9	0.02	17.6	9.78136	3.5e-61	7.8e-59	yes	XM_008365351	PREDICTED: polyadenylate-binding protein RBP47B'-like [Malus domestica]
LOC103429587	0.9	735.22	0.09	66.57	9.53073	6.01e-189	7.15e-186	yes	XM_008367736	PREDICTED: isocitrate dehydrogenase [NAD] catalytic subunit 5, mitochondrial-like [Malus domestica]
LOC103403277	0.12	58.09	0.02	7.46	8.54303	1.7e-15	8.01e-14	yes	XM_008342097	PREDICTED: NAC transcription factor 29-like [Malus domestica]
LOC103441211	0.11	20.87	0.01	2.18	7.76818	1.93e-06	3.07e-05	yes	XM_008379912	PREDICTED: cation transport regulator-like protein 2 [Malus domestica]
LOC103403791	5.04	901.57	1.04	160.67	7.27137	1.14e-223	1.69e-220	yes	XM_008342631	PREDICTED: acyl carrier protein 1, chloroplastic-like isoform X2 [Malus domestica]
LOC103448354	0.25	48.07	0.05	7.5	7.22882	1.4e-12	5.09e-11	yes	XM_008387605	PREDICTED: syntaxin-52-like [Malus domestica]
LOC103448711	0.17	23.58	0.01	1.46	7.18982	4.82e-07	8.61e-06	yes	XM_008387980	PREDICTED: serine/threonine-protein kinase dst4 isoform X2 [Malus domestica]
LOC103450604	0.1	27.2	0.01	1.37	7.09803	3.03e-08	6.45e-07	yes	XM_008389971	PREDICTED: BTB/POZ domain-containing protein At3g09030 [Malus domestica]
LOC103429290	0.26	36.45	0.03	3.5	6.86625	2.15e-09	5.32e-08	yes	XM_008367443	PREDICTED: polycomb group protein FIE2 [Malus domestica]
LOC103401190	0.76	71.13	0.16	12.92	6.33539	9.08e-18	5.04e-16	yes	XM_008339915	PREDICTED: 14 kDa proline-rich protein DC2.15-like [Malus domestica]
LOC103400755	0.73	48.27	0.03	1.45	5.59495	7.17e-13	2.71e-11	yes	XM_008339415	PREDICTED: dentin sialophosphoprotein isoform X1 [Malus domestica]
LOC103433750	0.78	31.63	0.08	2.79	5.12412	3.04e-08	6.47e-07	yes	XM_008372030	PREDICTED: serine/threonine-protein kinase HT1 [Malus domestica]
LOC103453930	2.52	95	0.06	2.05	5.09452	3.86e-22	2.75e-20	yes	XM_008393523	PREDICTED: protein ROS1-like [Malus domestica]
LOC103449143	0.89	29	0.13	3.68	4.82312	2.2e-07	4.2e-06	yes	XM_008388431	PREDICTED: alkylated DNA repair protein alkB homolog 8 [Malus domestica]
LOC103449328	37.42	1221.22	2.15	60.24	4.80831	6.95e-258	1.55e-254	yes	XM_008388631	PREDICTED: 5-methyltetrahydropteroyltriglutamate--homocysteine methyltransferase-like [Malus domestica]
LOC103455087	1.35	39.08	0.17	4.33	4.67076	2.93e-09	7.13e-08	yes	XM_008394680	PREDICTED: pollen-specific protein SF3-like isoform X1 [Malus domestica]
LOC103431817	9.75	267.46	1.26	29.82	4.56478	2.76e-57	5.59e-55	yes	XM_008369984	PREDICTED: zingipain-2-like [Malus domestica]
LOC103412630	0.97	26.49	0.08	1.77	4.46761	8.16e-07	1.42e-05	yes	XM_008351176	PREDICTED: probable galacturonosyltransferase 4 [Malus domestica]
LOC103450764	1	23	0.14	2.82	4.3322	5.78e-06	8.4e-05	yes	XM_008390142	PREDICTED: probable WRKY transcription factor 70 [Malus domestica]
LOC103410744	1.41	31.07	0.15	2.92	4.28293	4.71e-07	8.58e-06	yes	XM_008349415	PREDICTED: signal peptide peptidase [Malus domestica]
LOC103452626	3.67	79.6	0.15	2.83	4.23777	4.8e-17	2.53e-15	yes	XM_008392146	PREDICTED: squamosa promoter-binding-like protein 1 isoform X3 [Malus domestica]
LOC103422599	1	19	0.16	2.69	4.07146	7.68e-05	0.000877087	yes	XM_008360660	PREDICTED: 4-coumarate--CoA ligase-like 10 [Malus domestica]
LOC103429659	1	19.45	0.12	1.99	4.05166	7.68e-05	0.000877087	yes	XM_008367791	PREDICTED: protein SRG1-like [Malus domestica]
LOC103428148	4.92	90.96	0.43	6.89	4.0021	3.62e-19	2.21e-17	yes	XM_008366246	PREDICTED: uncharacterized transporter YBR287W-like [Malus domestica]
LOC103420005	3	52	0.53	7.89	3.89596	7.41e-11	2.25e-09	yes	XM_008358081	PREDICTED: lactoylglutathione lyase-like [Malus domestica]
LOC103435195	19.64	336.31	3.34	49.2	3.88074	1.15e-64	2.76e-62	yes	XM_008373590	PREDICTED: germin-like protein subfamily 1 member 11 [Malus domestica]
LOC103433320	2.28	37	0.36	5.09	3.8216	6.85e-08	1.39e-06	yes	XM_008371565	PREDICTED: transcription factor IBH1-like [Malus domestica]
LOC103428062	4.24	66.65	0.2	2.72	3.76553	8.31e-14	3.43e-12	yes	XM_008366152	PREDICTED: phototropin-2-like [Malus domestica]
LOC103408191	3	46	0.36	4.81	3.73997	2.89e-09	7.04e-08	yes	XM_008347059	PREDICTED: acyl-[acyl-carrier-protein] desaturase 6, chloroplastic-like [Malus domestica]
LOC103426855	6.53	100.13	0.88	11.56	3.71549	6.16e-20	3.91e-18	yes	XM_008364934	PREDICTED: probable pectinesterase 29 [Malus domestica]
LOC103432314	68	1028	9.56	124.34	3.70114	6.97e-183	7.77e-180	yes	XM_008370503	PREDICTED: glutathione S-transferase F12-like [Malus domestica]
LOC103400792	2	29	0.26	3.28	3.65711	8.55e-06	0.000119866	yes	XM_008339460	PREDICTED: 1-aminocyclopropane-1-carboxylate oxidase 1 [Malus domestica]
LOC103432075	2.86	40.12	0.21	2.56	3.60768	5.81e-08	1.21e-06	yes	XM_008370240	PREDICTED: senescence-associated carboxylesterase 101-like [Malus domestica]
LOC103426884	2.37	32.94	0.21	2.52	3.58496	7.81e-07	1.36e-05	yes	XM_008364976	PREDICTED: magnesium transporter NIPA2-like [Malus domestica]
LOC103404363	2	27	0.37	4.27	3.52864	5.72e-06	8.32e-05	yes	XM_008343264	PREDICTED: gibberellin-regulated protein 14-like [Malus domestica]
LOC103405681	5.01	65.86	0.35	3.95	3.49643	8.84e-13	3.3e-11	yes	XM_008344711	YTH domain-contained RNA binding protein 6 [Malus domestica]
LOC103451386	5.5	71.69	0.78	8.79	3.49432	1.28e-13	5.15e-12	yes	XM_008390795	PREDICTED: rubisco accumulation factor 1, chloroplastic-like [Malus domestica]
LOC103406131	1.95	25.38	0.19	2.08	3.45251	1.06e-05	0.000146511	yes	XM_008345144	PREDICTED: F-box/LRR-repeat protein At1g67190-like isoform X1 [Malus domestica]
LOC103401687	10	120	2.03	20.91	3.36464	1.19e-21	8.22e-20	yes	XM_008340399	PREDICTED: zinc finger protein 2-like [Malus domestica]
LOC103442314	4.29	50.59	0.34	3.49	3.35962	7.41e-10	1.97e-08	yes	XM_008381095	PREDICTED: mitochondrial chaperone BCS1-like [Malus domestica]
LOC103444202	4	44	0.55	5.25	3.25481	2.54e-08	5.49e-07	yes	XM_008383125	MYB transcription factor [Malus domestica]
LOC103427750	4	44	0.18	1.69	3.23095	2.54e-08	5.49e-07	yes	XM_008365822	PREDICTED: leucine-rich repeat receptor-like protein kinase PXL1 [Malus domestica]
LOC103433754	3.65	38.62	0.17	1.58	3.21632	1.9e-07	3.67e-06	yes	XM_008372033	PREDICTED: B3 domain-containing transcription repressor VAL2-like isoform X1 [Malus domestica]
LOC103447702	152	1593	38.13	343.77	3.17245	1.16e-240	2.17e-237	yes	XM_008386887	PREDICTED: metallothionein-like protein type 2 [Malus domestica]
LOC103408266	41	416	5.84	50.96	3.12533	2.77e-66	6.81e-64	yes	XM_008347125	PREDICTED: protein P21-like [Malus domestica]
LOC103418381	23.47	229.87	3.3	27.78	3.07351	5.08e-37	6.47e-35	yes	XM_008356511	PREDICTED: probable pectinesterase 29 [Malus domestica]
LOC103423461	6.2	60.12	0.58	4.83	3.0579	8.12e-11	2.45e-09	yes	XM_008361544	PREDICTED: bifunctional nuclease 1-like [Malus domestica]
LOC103442876	7.69	72.64	2.08	16.9	3.02237	1.51e-12	5.46e-11	yes	XM_008381669	PREDICTED: ankyrin repeat-containing protein At3g12360-like [Malus domestica]
LOC103418864	5.18	48.72	0.86	6.98	3.02082	1.07e-08	2.44e-07	yes	XM_008356973	PREDICTED: lactoylglutathione lyase isoform X1 [Malus domestica]
LOC103435672	5.95	55	0.56	4.48	3	1.43e-09	3.64e-08	yes	XM_008374069	PREDICTED: gibberellin 2-beta-dioxygenase 1-like isoform X1 [Malus domestica]
LOC103450948	6.09	53.4	0.53	4	2.91594	4.43e-09	1.05e-07	yes	XM_008390355	PREDICTED: serine--tRNA ligase-like isoform X1 [Malus domestica]
LOC103436625	8	70	0.98	7.39	2.91472	8.3e-12	2.76e-10	yes	XM_008375070	PREDICTED: leucoanthocyanidin dioxygenase-like [Malus domestica]
LOC103420753	3.84	33.61	0.46	3.46	2.91107	7.56e-06	0.000108183	yes	XM_008358791	PREDICTED: superoxide dismutase [Fe], chloroplastic-like isoform X1 [Malus domestica]
LOC103453607	5.72	49.73	1.18	8.79	2.89708	2.38e-08	5.16e-07	yes	XM_008393165	PREDICTED: ubiquitin-like protein ATG12 [Malus domestica]
LOC103448752	3.47	30	0.23	1.68	2.86876	1.96e-05	0.000255644	yes	XM_008388019	PREDICTED: transcription factor GTE4 isoform X1 [Malus domestica]
LOC103433645	17	143	1.71	12.4	2.85827	5.2e-22	3.67e-20	yes	XM_008371911	PREDICTED: BAHD acyltransferase DCR, partial [Malus domestica]
LOC103404375	5	40.63	0.39	2.74	2.81263	9.67e-07	1.63e-05	yes	XM_008343276	PREDICTED: protein NRT1/ PTR FAMILY 5.8 [Malus domestica]
LOC103444513	14	113	0.58	3.99	2.78226	1.28e-17	7.06e-16	yes	XM_008383448	PREDICTED: probable sucrose-phosphate synthase 4 [Malus domestica]
LOC103405143	10.67	84.13	0.67	4.52	2.75409	1.2e-12	4.36e-11	yes	XM_008344109	PREDICTED: WD repeat-containing protein 26-like [Malus domestica]
LOC103435297	5.98	45.1	0.28	1.85	2.72403	2.17e-07	4.15e-06	yes	XM_008373682	PREDICTED: potassium transporter 10-like isoform X2 [Malus domestica]
LOC103426095	20.11	152.29	2.36	15.39	2.70513	6.69e-22	4.68e-20	yes	XM_008364182	PREDICTED: 14-3-3-like protein B isoform X1 [Malus domestica]
LOC103455986	5.22	39.77	0.55	3.57	2.69842	1.67e-06	2.74e-05	yes	XM_008395605	PREDICTED: patatin-like protein 2 isoform X1 [Malus domestica]
LOC103448381	4.43	33	0.42	2.72	2.69515	1.31e-05	0.000178868	yes	XM_008387635	PREDICTED: ribonuclease 3-like protein 2 isoform X1 [Malus domestica]
LOC103424368	8.12	60.77	1	6.43	2.68482	4.27e-09	1.01e-07	yes	XM_008362454	PREDICTED: glucan endo-1,3-beta-glucosidase, basic isoform-like [Malus domestica]
-	4	30	0.32	2.05	2.67948	6.7e-05	0.000774915	yes	TCONS_00012981	PREDICTED: protein EDS1-like [Malus domestica]
LOC103420802	72	532	6.11	38.85	2.66867	2.04e-71	5.43e-69	yes	XM_008358841	PREDICTED: anthocyanidin 3-O-glucosyltransferase 2-like [Malus domestica]
LOC103454050	5.82	42.42	0.35	2.21	2.65862	1.1e-06	1.84e-05	yes	XM_008393635	PREDICTED: RNA-binding protein 24-like isoform X1 [Malus domestica]
LOC103449391	8.93	64.75	0.39	2.46	2.65711	4.95e-10	1.34e-08	yes	XM_008388711	PREDICTED: serine/threonine-protein kinase CTR1 isoform X1 [Malus domestica]
LOC103402653	8.49	62.19	0.75	4.72	2.65382	1.46e-09	3.72e-08	yes	XM_008341401	PREDICTED: amino-acid permease BAT1 homolog isoform X3 [Malus domestica]
LOC103451770	10.26	74	0.95	5.91	2.63716	4.46e-11	1.39e-09	yes	XM_008391194	PREDICTED: probable WRKY transcription factor 57 isoform X1 [Malus domestica]
LOC103435153	10	71	0.64	3.93	2.61839	2.21e-10	6.35e-09	yes	XM_008373542	PREDICTED: probable 9-cis-epoxycarotenoid dioxygenase NCED5, chloroplastic [Malus domestica]
LOC103420871	6.32	44.08	0.52	3.15	2.59877	3.73e-07	6.9e-06	yes	XM_008358915	PREDICTED: zinc finger CCCH domain-containing protein 6-like [Malus domestica]
LOC103448387	143	996	24.11	144.46	2.58297	4.76e-125	2.92e-122	yes	XM_008387645	PREDICTED: glycine-rich cell wall structural protein [Malus domestica]
LOC103406726	12.62	86.57	5.45	32.14	2.56004	2.65e-12	9.38e-11	yes	XM_008345717	PREDICTED: NHP2-like protein 1 [Malus domestica]
LOC103445903	7.15	48.7	0.47	2.74	2.54344	1.43e-07	2.8e-06	yes	XM_008384959	PREDICTED: ARM REPEAT PROTEIN INTERACTING WITH ABF2-like isoform X2 [Malus domestica]
LOC103437680	74.6	503.34	7	40.66	2.53818	2.33e-64	5.5e-62	yes	XM_008376168	PREDICTED: cytochrome P450 71A3-like [Malus domestica]
LOC103447314	19.94	133.66	1.68	9.67	2.52505	2.76e-18	1.58e-16	yes	XM_008386514	PREDICTED: UDP-glycosyltransferase 87A1-like [Malus domestica]
LOC103450376	448	2978	25.69	146.89	2.51546	0	0	yes	XM_008389715	beta-galactosidase precursor [Malus domestica]
LOC103417897	17.49	112.94	1.51	8.39	2.47412	2.94e-15	1.37e-13	yes	XM_008356055	PREDICTED: anthocyanidin 3-O-glucosyltransferase 2-like [Malus domestica]
LOC103440008	17.49	112.94	1.51	8.39	2.47412	2.94e-15	1.37e-13	yes	XM_008378681	PREDICTED: anthocyanidin 3-O-glucosyltransferase 2-like [Malus domestica]
LOC103427019	19.79	126	1.8	9.89	2.45797	1.04e-16	5.33e-15	yes	XM_008365094	PREDICTED: polygalacturonase [Malus domestica]
LOC103446592	604	3846	60.08	329.13	2.4537	0	0	yes	XM_008385727	(E,E)-alpha-farnesene synthase [Malus domestica]
LOC103443350	12.59	80	0.53	2.89	2.44701	1e-10	3.01e-09	yes	XM_008382180	PREDICTED: pumilio homolog 5 [Malus domestica]
LOC103442692	10	63.55	0.43	2.34	2.4441	8.53e-09	1.95e-07	yes	XM_008381511	PREDICTED: enolase-phosphatase E1-like [Malus domestica]
LOC103413067	6.32	39.91	0.62	3.36	2.43812	3.2e-06	4.94e-05	yes	XM_008351559	PREDICTED: early nodulin-like protein 2 [Malus domestica]
LOC103444912	16.93	106	0.68	3.65	2.42429	6.45e-14	2.67e-12	yes	XM_008383876	PREDICTED: probable ubiquitin-conjugating enzyme E2 23 isoform X1 [Malus domestica]
LOC103417975	18.75	116.14	1.95	10.4	2.41504	5.76e-15	2.61e-13	yes	XM_008356135	PREDICTED: protein SRG1-like [Malus domestica]
LOC103424565	7	43	0.49	2.6	2.40766	3.39e-06	5.21e-05	yes	XM_008362687	PREDICTED: probable indole-3-acetic acid-amido synthetase GH3.1 [Malus domestica]
LOC103433222	16	96	0.96	4.96	2.36923	1.21e-12	4.42e-11	yes	XM_008371457	PREDICTED: phenylalanine ammonia-lyase 1-like [Malus domestica]
LOC103445962	6.55	38.82	0.68	3.47	2.35133	1.57e-05	0.000207805	yes	XM_008385015	PREDICTED: transcription factor GTE1 isoform X3 [Malus domestica]
LOC103436302	69	406	13.12	66.43	2.34007	9.93e-48	1.72e-45	yes	XM_008374723	PREDICTED: pathogenesis-related protein 1-like [Malus domestica]
LOC103447707	12	70	2.72	13.64	2.32617	3.35e-09	8.14e-08	yes	XM_008386893	PREDICTED: metallothionein-like protein type 2 [Malus domestica]
LOC103412425	18	105	2.3	11.53	2.32569	3.09e-13	1.2e-11	yes	XM_008350989	PREDICTED: zingipain-2-like [Malus domestica]
LOC103441635	6	35	0.44	2.2	2.32193	4.3e-05	0.000522703	yes	XM_008380324	PREDICTED: nucleobase-ascorbate transporter 3-like [Malus domestica]
LOC103447213	5.99	34.65	0.94	4.67	2.31269	4.3e-05	0.000522703	yes	XM_008386394	PREDICTED: RNA-binding protein pno1 [Malus domestica]
LOC103454985	7.34	42.2	0.82	4.05	2.30423	3.39e-06	5.21e-05	yes	XM_008394578	PREDICTED: SUMO-activating enzyme subunit 1B-1-like [Malus domestica]
LOC103440761	78.34	447.23	8.77	43.09	2.2967	5.02e-51	9.13e-49	yes	XM_008379461	PREDICTED: zinc transporter 4, chloroplastic-like isoform X2 [Malus domestica]
LOC103421355	11.89	66.7	2.04	9.82	2.26715	1.5e-08	3.34e-07	yes	XM_008359381	PREDICTED: NAC transcription factor ONAC010-like isoform X1 [Malus domestica]
LOC103404862	17	93.93	1.98	9.43	2.25176	9.54e-12	3.16e-10	yes	XM_008343829	PREDICTED: formin-like protein 3 [Malus domestica]
LOC103453146	14	77.32	2.47	11.72	2.24639	7.84e-10	2.09e-08	yes	XM_008392697	PREDICTED: non-specific lipid transfer protein GPI-anchored 2-like isoform X1 [Malus domestica]
LOC103442791	9	50	0.38	1.8	2.24393	7.77e-07	1.36e-05	yes	XM_008381594	PREDICTED: inositol hexakisphosphate and diphosphoinositol-pentakisphosphate kinase 2 [Malus domestica]
LOC103441214	10.72	58.05	0.5	2.34	2.22651	1.08e-07	2.16e-06	yes	XM_008379916	PREDICTED: L-arabinokinase-like isoform X1 [Malus domestica]
LOC103438103	206	1115	25.82	120.21	2.219	3.23e-116	1.92e-113	yes	XM_008376645	PREDICTED: probable S-adenosylmethionine-dependent methyltransferase At5g37990 [Malus domestica]
LOC103409700	32.52	174.45	6.81	31.42	2.20596	4.17e-20	2.67e-18	yes	XM_008348507	PREDICTED: cytochrome P450 71A1-like [Malus domestica]
LOC103443513	62	329	6.01	27.44	2.19084	4.15e-36	5.16e-34	yes	XM_008382387	PREDICTED: polyketide synthase 5 [Malus domestica]
LOC103409121	7.05	37.45	2.39	10.91	2.19057	4.27e-05	0.000520239	yes	XM_008347935	PREDICTED: auxin-induced protein AUX28-like [Malus domestica]
LOC103422681	15.01	79.57	1.95	8.9	2.19033	7.92e-10	2.11e-08	yes	XM_008360746	PREDICTED: 50S ribosomal protein L4, chloroplastic-like isoform X2 [Malus domestica]
LOC103443512	252	1328	25.76	116.78	2.18059	4.47e-134	3.19e-131	yes	XM_008382386	PREDICTED: polyketide synthase 5-like [Malus domestica]
LOC103443396	36	184	3.07	13.52	2.13878	2.66e-20	1.73e-18	yes	XM_008382232	PREDICTED: anthocyanidin 3-O-glucoside 5-O-glucosyltransferase 2-like [Malus domestica]
LOC103455551	11.88	60.63	0.82	3.61	2.1383	2.79e-07	5.23e-06	yes	XM_008395138	PREDICTED: myb-like protein X [Malus domestica]
LOC103409015	15.02	76	1.47	6.39	2.12	3.42e-09	8.28e-08	yes	XM_008347833	PREDICTED: phenylalanine--tRNA ligase, chloroplastic/mitochondrial-like [Malus domestica]
LOC103438692	146	736	17.7	76.76	2.11661	3.92e-74	1.13e-71	yes	XM_008377243	PREDICTED: flavonol synthase/flavanone 3-hydroxylase-like [Malus domestica]
LOC103432258	299.13	1507.6	17.82	77.26	2.11622	8.91e-145	6.62e-142	yes	XM_008370446	PREDICTED: beta-amyrin synthase-like [Malus domestica]
LOC103433761	10.95	55.07	0.7	3.03	2.11389	4.75e-07	8.61e-06	yes	XM_008372043	PREDICTED: vacuolar-sorting receptor 1-like isoform X1 [Malus domestica]
LOC103402179	103	518	17.69	76.54	2.11328	3.93e-53	7.49e-51	yes	XM_008340918	PREDICTED: pathogen-related protein-like [Malus domestica]
LOC103451009	20.46	102.78	1.77	7.65	2.11171	6.03e-12	2.05e-10	yes	XM_008390430	PREDICTED: mediator-associated protein 1-like [Malus domestica]
LOC103456042	8	40	0.47	2.02	2.10362	2.54e-05	0.000325413	yes	XM_008395672	PREDICTED: indole-3-pyruvate monooxygenase YUCCA6-like [Malus domestica]
LOC103423207	48	239	4.64	19.86	2.09767	2.9e-25	2.41e-23	yes	XM_008361280	PREDICTED: benzyl alcohol O-benzoyltransferase-like [Malus domestica]
LOC103454540	38.15	189.58	5.57	23.81	2.09582	1.64e-20	1.08e-18	yes	XM_008394119	PREDICTED: glucan endo-1,3-beta-glucosidase, basic isoform-like, partial [Malus domestica]
LOC103445727	10.97	54.39	1.02	4.35	2.09245	7.74e-07	1.35e-05	yes	XM_008384751	PREDICTED: cytochrome P450 94A2-like [Malus domestica]
LOC103438939	9.43	46.49	0.72	3.03	2.07325	8.94e-06	0.000124855	yes	XM_008377481	PREDICTED: riboflavin biosynthesis protein PYRD, chloroplastic [Malus domestica]
LOC103425939	1602	7833.99	113.38	476.99	2.07279	0	0	yes	XM_008364039	PREDICTED: pyruvate decarboxylase 2-like [Malus domestica]
LOC103415398	86	420	16.32	68.56	2.07073	2.4e-42	3.61e-40	yes	XM_008353730	PREDICTED: abscisic acid receptor PYL2-like [Malus domestica]
LOC103449501	49	239	5.28	22.15	2.0687	7.26e-25	5.89e-23	yes	XM_008388825	PREDICTED: LOW QUALITY PROTEIN: IAA-amino acid hydrolase ILR1-like 3 [Malus domestica]
LOC103448824	8	39	3.68	15.42	2.06703	4.13e-05	0.000505622	yes	XM_008388087	PREDICTED: uncharacterized oxidoreductase At4g09670-like [Malus domestica]
LOC103444252	9.67	46.36	0.79	3.27	2.04937	8.94e-06	0.000124855	yes	XM_008383179	PREDICTED: phytoene synthase 2, chloroplastic [Malus domestica]
LOC103428276	176.88	845.21	14.7	60.44	2.03969	7.89e-81	2.73e-78	yes	XM_008366372	PREDICTED: cytochrome P450 71A3-like [Malus domestica]
LOC103409512	31	148	6	24.64	2.03797	9.37e-16	4.52e-14	yes	XM_008348336	PREDICTED: carbonic anhydrase 2-like [Malus domestica]
LOC103400926	35	167	4.75	19.49	2.03673	1.95e-17	1.06e-15	yes	XM_008339617	PREDICTED: dehydration-responsive protein RD22-like [Malus domestica]
LOC103425511	12.96	61.58	0.85	3.47	2.0294	4.28e-07	7.87e-06	yes	XM_008363602	PREDICTED: ultraviolet-B receptor UVR8-like [Malus domestica]
LOC103406908	13	61	1.6	6.45	2.01123	6.83e-07	1.2e-05	yes	XM_008345880	PREDICTED: leucine-rich repeat extensin-like protein 3, partial [Malus domestica]
LOC103417720	23.13	108.29	6.26	25.19	2.00862	8.97e-12	2.98e-10	yes	XM_008355878	PREDICTED: glutathione S-transferase DHAR1, mitochondrial-like, partial [Malus domestica]
LOC103409356	34.46	160.94	3.09	12.43	2.00815	1.28e-16	6.52e-15	yes	XM_008348163	PREDICTED: cyclin-D3-1 [Malus domestica]
LOC103400639	10.93	51.14	0.95	3.81	2.00379	3.29e-06	5.06e-05	yes	XM_008339293	PREDICTED: casein kinase I-like [Malus domestica]
LOC103418424	22	102	2.4	9.59	1.9985	6.01e-11	1.84e-09	yes	XM_008356554	PREDICTED: LOW QUALITY PROTEIN: arginase 1, mitochondrial-like [Malus domestica]
LOC103437327	49.22	228.66	5.3	21.16	1.99728	7.24e-23	5.38e-21	yes	XM_008375803	PREDICTED: leucoanthocyanidin dioxygenase-like [Malus domestica]
LOC103415047	28.72	132.65	4.02	15.96	1.98919	1.03e-13	4.25e-12	yes	XM_008353411	PREDICTED: glucan endo-1,3-beta-glucosidase, basic isoform-like [Malus domestica]
LOC103403011	23	106	1.58	6.26	1.98624	2.27e-11	7.23e-10	yes	XM_008341805	PREDICTED: probable polygalacturonase non-catalytic subunit JP650 [Malus domestica]
LOC103450600	269.93	1231.21	22.69	89.04	1.9724	7.66e-110	4.27e-107	yes	XM_008389967	PREDICTED: uncharacterized acetyltransferase At3g50280-like [Malus domestica]
LOC103431026	11.74	52.77	0.51	1.99	1.9642	3.12e-06	4.83e-05	yes	XM_008369173	PREDICTED: villin-3-like isoform X1 [Malus domestica]
LOC103422457	9.9	45	0.69	2.68	1.95756	2.3e-05	0.000297651	yes	XM_008360519	PREDICTED: tyrosyl-DNA phosphodiesterase 1-like [Malus domestica]
LOC103440396	15	68	1.18	4.58	1.95656	1.51e-07	2.94e-06	yes	XM_008379072	PREDICTED: transcription factor bHLH63 isoform X1 [Malus domestica]
TCONS_00045044	53	266	8	34.54	2.1102	2.46e-28	2.29e-26	yes	TCONS_00045044	PREDICTED: LOW QUALITY PROTEIN: transcription factor MYB90-like [Malus domestica]
TCONS_00062194	92.1	0	19.26	0.001	-14.2333	3.17e-29	3.07e-27	yes	TCONS_00062194	PREDICTED: LYR motif-containing protein 4 [Malus domestica]
TCONS_00065059	41	7	2.9	0.43	-2.75364	5.92e-08	1.23e-06	yes	TCONS_00065059	PREDICTED: BURP domain protein USPL1-like [Malus domestica]
LOC103400019	39	100	4.65	10.26	1.14173	1.67e-05	0.000220699	yes	XM_008338700	PREDICTED: chitotriosidase-1 [Malus domestica]
LOC103445990	323	1436	39.87	152.49	1.93534	4.45e-123	2.69e-120	yes	XM_008385053	PREDICTED: zinc transporter 1-like [Malus domestica]
LOC103436150	30.5	135.02	1.8	6.86	1.93021	9.8e-14	4.05e-12	yes	XM_008374578	PREDICTED: ethylene receptor 2 [Malus domestica]
LOC103453905	21	93	2.26	8.6	1.92801	1.56e-09	3.98e-08	yes	XM_008393498	PREDICTED: probable 2-aminoethanethiol dioxygenase [Malus domestica]
LOC103455449	17.95	79.29	2.22	8.44	1.92668	1.25e-08	2.84e-07	yes	XM_008395034	PREDICTED: truncated transcription factor CAULIFLOWER A-like isoform X1 [Malus domestica]
LOC103453551	33	145	1.03	3.91	1.92452	2.13e-14	9.19e-13	yes	XM_008393088	PREDICTED: ABC transporter C family member 8 [Malus domestica]
LOC103422502	18.94	83	0.99	3.74	1.91754	7.46e-09	1.74e-07	yes	XM_008360568	PREDICTED: protein kinase G11A-like [Malus domestica]
LOC103431313	19.27	83.42	4.23	15.77	1.89845	1.72e-08	3.76e-07	yes	XM_008369459	PREDICTED: NADP-dependent malic enzyme-like [Malus domestica]
LOC103434434	24	104	4.36	16.24	1.89715	1.33e-10	3.93e-09	yes	XM_008372784	PREDICTED: major latex allergen Hev b 5-like [Malus domestica]
LOC103423406	24.91	107.14	0.94	3.49	1.89249	7.95e-11	2.4e-09	yes	XM_008361476	PREDICTED: protein NLP9-like [Malus domestica]
LOC103429477	20	86	1.76	6.53	1.89151	1.02e-08	2.31e-07	yes	XM_008367630	PREDICTED: organic cation/carnitine transporter 4 [Malus domestica]
LOC103430741	21.36	91.84	3.26	12.07	1.88848	2.45e-09	6.04e-08	yes	XM_008368888	PREDICTED: metal-nicotianamine transporter YSL1-like, partial [Malus domestica]
LOC103422530	70.9	303.52	12.58	46.33	1.88081	1.19e-27	1.07e-25	yes	XM_008360597	PREDICTED: LOW QUALITY PROTEIN: tonoplast dicarboxylate transporter-like [Malus domestica]
LOC103426213	280.57	1201	23.6	86.91	1.88074	1.01e-100	4.86e-98	yes	XM_008364307	PREDICTED: aspartic proteinase PCS1-like [Malus domestica]
LOC103435033	10.15	43.29	1.63	5.98	1.87527	3.67e-05	0.000452879	yes	XM_008373430	PREDICTED: probable mediator of RNA polymerase II transcription subunit 19b [Malus domestica]
LOC103409416	44	187	8.45	30.9	1.87058	1.8e-17	9.78e-16	yes	XM_008348234	PREDICTED: LOW QUALITY PROTEIN: transport and Golgi organization protein 2 homolog [Malus domestica]
LOC103420011	23.88	100.98	1.1	4	1.8625	5.12e-10	1.38e-08	yes	XM_008358087	ethylene receptor 2 [Malus domestica]
LOC103430446	209	880	33.67	121.96	1.85687	3.98e-74	1.14e-71	yes	XM_008368581	PREDICTED: probable chalcone--flavonone isomerase 3 [Malus domestica]
LOC103424708	23.71	99.21	1.76	6.34	1.84891	1.24e-09	3.18e-08	yes	XM_008362807	PREDICTED: ultraviolet-B receptor UVR8 [Malus domestica]
LOC103436932	23.11	96.07	1.48	5.29	1.83767	2.1e-09	5.2e-08	yes	XM_008375384	PREDICTED: two-component response regulator-like APRR2 [Malus domestica]
LOC103446126	21.65	90	0.98	3.5	1.8365	3.84e-09	9.16e-08	yes	XM_008385196	PREDICTED: cation-chloride cotransporter 1-like [Malus domestica]
LOC103411716	41	168	8.29	29.24	1.8185	1.93e-15	9.05e-14	yes	XM_008350353	PREDICTED: heavy metal-associated isoprenylated plant protein 26 [Malus domestica]
LOC103418662	328.11	1339.83	43.02	151.14	1.81281	9.04e-106	4.74e-103	yes	XM_008356771	PREDICTED: peroxidase 15-like [Malus domestica]
LOC103449809	11.27	45.74	0.69	2.42	1.81034	7.5e-05	0.000858877	yes	XM_008389127	PREDICTED: probable E3 ubiquitin-protein ligase ARI2 isoform X2 [Malus domestica]
LOC103407066	24.89	101.07	3.88	13.56	1.80523	1.14e-09	2.92e-08	yes	XM_008346020	PREDICTED: peroxidase A2-like [Malus domestica]
LOC103440769	14	57	0.9	3.14	1.80277	6.07e-06	8.8e-05	yes	XM_008379468	PREDICTED: zinc finger protein NUTCRACKER-like [Malus domestica]
LOC103453404	29	117	10.56	36.63	1.79442	8.21e-11	2.47e-09	yes	XM_008392947	PREDICTED: glu S.griseus protease inhibitor-like [Malus domestica]
LOC103436737	65	262	9.15	31.72	1.79355	9.65e-23	7.11e-21	yes	XM_008375188	PREDICTED: transport and Golgi organization 2 homolog [Malus domestica]
LOC103451971	68.03	273.13	10.05	34.69	1.78732	8.98e-24	7.02e-22	yes	XM_008391428	PREDICTED: carbonic anhydrase 2 isoform X2 [Malus domestica]
LOC103446424	39.58	158.45	5.87	20.2	1.78292	1.99e-14	8.65e-13	yes	XM_008385534	PREDICTED: protein AUXIN-REGULATED GENE INVOLVED IN ORGAN SIZE-like [Malus domestica]
LOC103408671	15.13	60.43	1.67	5.74	1.7812	3.53e-06	5.41e-05	yes	XM_008347504	PREDICTED: cell division cycle 5-like protein [Malus domestica]
LOC103439571	24.72	98.41	3.54	12.13	1.77676	4.17e-09	9.91e-08	yes	XM_008378131	PREDICTED: superoxide dismutase [Fe] 2, chloroplastic [Malus domestica]
LOC103422468	557	2214	57.5	196.62	1.77378	2.58e-161	2.19e-158	yes	XM_008360532	PREDICTED: peroxidase 42-like [Malus domestica]
LOC103426312	893	3523	102.14	346.64	1.76289	2.33e-263	5.53e-260	yes	XM_008364401	PREDICTED: trans-resveratrol di-O-methyltransferase-like isoform X1 [Malus domestica]
LOC103409441	73.5	290	3.54	12.01	1.76241	1.01e-24	8.16e-23	yes	XM_008348257	PREDICTED: disease resistance protein RPM1-like [Malus domestica]
LOC103421117	3319	13058.8	795.44	2692.37	1.75905	0	0	yes	XM_008359152	PREDICTED: adenine phosphoribosyltransferase 1, chloroplastic-like [Malus domestica]
LOC103451194	29	113	1.56	5.23	1.74526	4.54e-10	1.25e-08	yes	XM_008390628	PREDICTED: alpha-glucosidase [Malus domestica]
LOC103452074	17	66	0.83	2.76	1.73349	1.86e-06	3.02e-05	yes	XM_008391556	PREDICTED: probable LRR receptor-like serine/threonine-protein kinase At1g67720 [Malus domestica]
LOC103404177	13.46	52.03	1.18	3.92	1.73207	2.51e-05	0.000322247	yes	XM_008343064	PREDICTED: ABC transporter I family member 11, chloroplastic-like isoform X1 [Malus domestica]
LOC103409318	98	377.53	20.94	69.4	1.72867	1.73e-30	1.77e-28	yes	XM_008348127	PREDICTED: pathogenesis-related protein 1-like [Malus domestica]
LOC103437639	17	65	1.97	6.48	1.7178	2.85e-06	4.45e-05	yes	XM_008376128	PREDICTED: BTB/POZ and TAZ domain-containing protein 1 [Malus domestica]
LOC103418162	18.38	70.16	1.92	6.29	1.71195	1.48e-06	2.45e-05	yes	XM_008356304	PREDICTED: aldehyde dehydrogenase family 2 member C4-like [Malus domestica]
LOC103451079	39	148	2.66	8.68	1.70627	1.4e-12	5.09e-11	yes	XM_008390515	PREDICTED: salicylic acid-binding protein 2-like [Malus domestica]
LOC103443676	60.27	226	10.18	32.85	1.69016	1.74e-18	1.01e-16	yes	XM_008382569	PREDICTED: ras-related protein RABA5d-like [Malus domestica]
LOC103411583	14	52	1.65	5.27	1.67534	5.22e-05	0.000626553	yes	XM_008350209	PREDICTED: probable pectinesterase 29 [Malus domestica]
LOC103422077	14	52	3.06	9.77	1.67483	5.22e-05	0.000626553	yes	XM_008360106	PREDICTED: sucrose transport protein SUC2-like [Malus domestica]
LOC103454106	272	1009	51.3	163.7	1.67402	6.27e-73	1.73e-70	yes	XM_008393697	PREDICTED: alpha-L-fucosidase 3-like [Malus domestica]
LOC103438350	20.32	75.28	2.66	8.48	1.67264	7.68e-07	1.34e-05	yes	XM_008376898	PREDICTED: citrate synthase, mitochondrial-like [Malus domestica]
LOC103453426	38	140	6.12	19.4	1.66445	1.24e-11	4.05e-10	yes	XM_008392970	AP2 domain class transcription factor [Malus domestica]
LOC103430970	670.38	2469.42	104.85	332.26	1.66399	3.31e-162	2.88e-159	yes	XM_008369117	PREDICTED: esterase-like [Malus domestica]
LOC103408133	53	195	3.37	10.67	1.66274	8.56e-16	4.18e-14	yes	XM_008346999	ethylene receptor [Malus domestica]
LOC103405015	25.4	93.17	2.8	8.83	1.65699	2.28e-08	4.95e-07	yes	XM_008343990	PREDICTED: probable serine/threonine-protein kinase WNK11 isoform X1 [Malus domestica]
LOC103454249	17	62	2.06	6.46	1.64889	1.02e-05	0.00014046	yes	XM_008393851	PREDICTED: 2-oxoglutarate-dependent dioxygenase DAO-like [Malus domestica]
LOC103411190	28.96	104.19	2.57	7.96	1.631	6.25e-09	1.46e-07	yes	XM_008349838	PREDICTED: 2-aminoethanethiol dioxygenase-like [Malus domestica]
LOC103434734	15.75	56.24	0.92	2.84	1.62619	4e-05	0.000490557	yes	XM_008373089	PREDICTED: katanin p80 WD40 repeat-containing subunit B1 homolog isoform X1 [Malus domestica]
LOC103421794	397	1414	41.34	126.67	1.61546	1.03e-94	4.61e-92	yes	XM_008359835	PREDICTED: polyketide synthase 5 [Malus domestica]
LOC103443160	59	210	4.53	13.88	1.61542	3.89e-16	1.93e-14	yes	XM_008381955	phytoene synthase 2, chloroplastic-like [Malus domestica]
LOC103414849	45	160	13.03	39.86	1.6131	1.07e-12	3.94e-11	yes	XM_008353218	PREDICTED: arabinogalactan peptide 13 [Malus domestica]
LOC103404818	14.67	52.13	0.7	2.14	1.61218	5.22e-05	0.000626553	yes	XM_008343785	PREDICTED: RNA-binding protein 25-like isoform X1 [Malus domestica]
LOC103451598	330	1171	36.9	112.66	1.61028	3.3e-79	1.1e-76	yes	XM_008391010	PREDICTED: probable ribose-5-phosphate isomerase 2 [Malus domestica]
LOC103448061	31	110	3.83	11.68	1.60862	6.5e-09	1.52e-07	yes	XM_008387299	PREDICTED: probable xyloglucan endotransglucosylase/hydrolase protein 31 [Malus domestica]
LOC103440257	40.49	143	3.98	12.09	1.60297	2.21e-11	7.06e-10	yes	XM_008378923	PREDICTED: BRCA1-A complex subunit BRE [Malus domestica]
LOC103440663	17.14	60.35	2.38	7.2	1.59704	1.54e-05	0.000204155	yes	XM_008379354	PREDICTED: mRNA-decapping enzyme subunit 2-like isoform X2 [Malus domestica]
LOC103416838	15.09	53.03	2.38	7.19	1.59503	6.92e-05	0.000797567	yes	XM_008355056	PREDICTED: probable E3 ubiquitin-protein ligase LUL4, partial [Malus domestica]
LOC103456053	119	416	21.89	65.82	1.58825	9.18e-30	9.1e-28	yes	XM_008395683	PREDICTED: two-on-two hemoglobin-3 [Malus domestica]
LOC103413298	33.21	115.5	1.37	4.11	1.58496	3.37e-09	8.16e-08	yes	XM_008351774	PREDICTED: phytosulfokine receptor 2-like [Malus domestica]
LOC103450046	248	862	15.98	47.77	1.57984	2.85e-58	5.97e-56	yes	XM_008389362	PREDICTED: phenylalanine ammonia-lyase 1 [Malus domestica]
LOC103439755	40.03	138.85	9.43	28.15	1.57781	1.1e-10	3.27e-09	yes	XM_008378359	PREDICTED: random slug protein 5 isoform X1 [Malus domestica]
LOC103448892	44.34	153	4.56	13.53	1.56906	6.06e-12	2.06e-10	yes	XM_008388146	PREDICTED: UDP-galactose transporter 2 [Malus domestica]
LOC103452916	26.43	90.71	2.57	7.6	1.56423	1.59e-07	3.08e-06	yes	XM_008392445	PREDICTED: LOW QUALITY PROTEIN: probable leucine-rich repeat receptor-like serine/threonine-protein kinase At3g14840 [Malus domestica]
LOC103449121	19	65	3.02	8.89	1.55763	1.18e-05	0.000161266	yes	XM_008388405	PREDICTED: membrane-anchored ubiquitin-fold protein 3-like [Malus domestica]
LOC103427035	24	82	1.5	4.41	1.55582	1.03e-06	1.74e-05	yes	XM_008365112	PREDICTED: ABC transporter G family member 15-like [Malus domestica]
LOC103414908	818.62	2795.58	107.07	314.56	1.55478	6.72e-177	6.84e-174	yes	XM_008353267	PREDICTED: esterase-like [Malus domestica]
LOC103450066	22.88	77.68	2.34	6.82	1.54326	2.62e-06	4.11e-05	yes	XM_008389389	PREDICTED: MLO-like protein 6 isoform X1 [Malus domestica]
LOC103415872	35.3	118.96	2.88	8.34	1.53398	2.59e-09	6.36e-08	yes	XM_008354152	PREDICTED: UDP-glycosyltransferase 91C1-like [Malus domestica]
LOC103416713	1225.99	4117.98	139.2	402.23	1.53086	8.35e-237	1.35e-233	yes	XM_008354939	PREDICTED: desiccation-related protein PCC13-62-like [Malus domestica]
LOC103434779	51	171	4.42	12.75	1.52838	1.47e-12	5.31e-11	yes	XM_008373134	PREDICTED: probable allantoinase 1 [Malus domestica]
LOC103437767	78.52	258.19	5.68	16.06	1.49951	8.76e-18	4.88e-16	yes	XM_008376268	PREDICTED: senescence-associated carboxylesterase 101-like [Malus domestica]
LOC103419514	19.6	64.45	0.93	2.62	1.49426	3.35e-05	0.000415641	yes	XM_008357609	PREDICTED: ankyrin repeat domain-containing protein 13B-like [Malus domestica]
LOC103418305	39.25	128.53	4.14	11.66	1.49387	1.94e-09	4.83e-08	yes	XM_008356437	PREDICTED: mitogen-activated protein kinase 7 [Malus domestica]
LOC103403054	33	108	3.4	9.56	1.49148	5.26e-08	1.1e-06	yes	XM_008341868	PREDICTED: L-tryptophan--pyruvate aminotransferase 1-like [Malus domestica]
LOC103428529	80.12	260.34	9.31	26.04	1.48388	1.44e-17	7.9e-16	yes	XM_008366630	PREDICTED: superoxide dismutase [Fe], chloroplastic-like isoform X2 [Malus domestica]
LOC103451803	236	765	32.91	91.78	1.47965	1.62e-47	2.78e-45	yes	XM_008391229	NAC transcription factor 29-like [Malus domestica]
LOC103416714	312.01	1011.02	44.59	124.3	1.47903	2.34e-61	5.25e-59	yes	XM_008354940	PREDICTED: desiccation-related protein PCC13-62-like [Malus domestica]
LOC103421605	36.98	119.41	1.39	3.87	1.47725	9.37e-09	2.13e-07	yes	XM_008359651	PREDICTED: enolase-phosphatase E1-like [Malus domestica]
LOC103402647	31	100	4.85	13.47	1.47369	1.19e-07	2.37e-06	yes	XM_008341393	PREDICTED: E3 ubiquitin-protein ligase RHA2A-like [Malus domestica]
LOC103444928	86	277	16.16	44.78	1.47043	2.64e-18	1.51e-16	yes	XM_008383902	beta-galactosidase [Malus domestica]
LOC103404890	106	341	13.99	38.73	1.46906	3.54e-22	2.53e-20	yes	XM_008343854	PREDICTED: LOB domain-containing protein 41 [Malus domestica]
LOC103436304	59.71	191.16	4.47	12.3	1.46031	4.32e-13	1.66e-11	yes	XM_008374727	PREDICTED: high mobility group nucleosome-binding domain-containing protein 5 [Malus domestica]
LOC103403769	21.91	69.55	1.16	3.17	1.45036	1.68e-05	0.000221417	yes	XM_008342601	PREDICTED: cullin-1-like isoform X2 [Malus domestica]
LOC103413192	73.5	233	14.15	38.6	1.4478	2.31e-15	1.07e-13	yes	XM_008351678	PREDICTED: autophagy-related protein 8C-like [Malus domestica]
LOC103428961	26.1	82	2.37	6.42	1.43769	3.66e-06	5.59e-05	yes	XM_008367097	PREDICTED: cytochrome P450 98A2-like [Malus domestica]
LOC103446762	2888	9066	378.38	1021.83	1.43325	0	0	yes	XM_008385895	RecName: Full=1-aminocyclopropane-1-carboxylate oxidase 1; Short=ACC oxidase 1; AltName: Full=Ethylene-forming enzyme; Short=EFE; AltName: Full=PAE12; AltName: Full=Protein AP4 [Malus domestica]
LOC103439597	66	204	3.72	9.9	1.41213	3.36e-13	1.3e-11	yes	XM_008378159	PREDICTED: U-box domain-containing protein 35 isoform X1 [Malus domestica]
LOC103453427	34.74	107.22	2.01	5.34	1.40964	1.77e-07	3.41e-06	yes	XM_008392973	PREDICTED: cryptochrome-1-like isoform X3 [Malus domestica]
LOC103431581	152	467	15.64	41.34	1.4023	1.06e-27	9.55e-26	yes	XM_008369748	PREDICTED: epidermis-specific secreted glycoprotein EP1-like [Malus domestica]
LOC103441023	129.83	399	20.29	53.63	1.40227	4.94e-24	3.92e-22	yes	XM_008379726	PREDICTED: basic leucine zipper 1-like [Malus domestica]
LOC103404179	449	1377	50.03	132	1.39967	6.59e-75	1.99e-72	yes	XM_008343067	PREDICTED: carbonyl reductase family member 4-like [Malus domestica]
LOC103455522	516.28	1580.38	33.18	87.37	1.39682	1.62e-84	6.13e-82	yes	XM_008395111	PREDICTED: anthocyanidin 3-O-glucosyltransferase 5-like isoform X1 [Malus domestica]
LOC103426737	27	82	1.68	4.4	1.38904	6.63e-06	9.56e-05	yes	XM_008364820	PREDICTED: protein LATERAL ROOT PRIMORDIUM 1 [Malus domestica]
LOC103449166	34.42	104.6	1.95	5.1	1.38702	2.99e-07	5.59e-06	yes	XM_008388455	PREDICTED: exocyst complex component SEC15B-like isoform X2 [Malus domestica]
LOC103424105	131	396	7.38	19.19	1.37866	2.55e-23	1.94e-21	yes	XM_008362180	PREDICTED: ethylene receptor 2-like [Malus domestica]
LOC103426624	64.1	192.9	4.65	12.05	1.37373	4.01e-12	1.38e-10	yes	XM_008364705	PREDICTED: palmitoyl-acyl carrier protein thioesterase, chloroplastic-like [Malus domestica]
LOC103448654	32.92	99.22	3.03	7.85	1.37337	1.05e-06	1.76e-05	yes	XM_008387918	PREDICTED: ultraviolet-B receptor UVR8 [Malus domestica]
LOC103443423	34.85	104.68	4.68	12.09	1.36923	5.31e-07	9.45e-06	yes	XM_008382263	PREDICTED: myosin heavy chain IB-like [Malus domestica]
LOC103443354	477.47	1430.96	65.77	169.56	1.36629	9.48e-75	2.84e-72	yes	XM_008382187	PREDICTED: acidic endochitinase-like [Malus domestica]
LOC103454892	27.13	81.15	1.29	3.32	1.36381	9.6e-06	0.000133456	yes	XM_008394487	PREDICTED: auxin response factor 2-like [Malus domestica]
LOC103403673	5012.66	14929.3	1039.78	2664.07	1.35735	0	0	yes	XM_008342515	major allergen Mal d 1.06A02 [Malus domestica]
LOC103439008	32	95	6.53	16.69	1.35383	1.44e-06	2.38e-05	yes	XM_008377550	PREDICTED: uclacyanin-2 [Malus domestica]
LOC103406570	4832.01	14327.4	586.24	1495.37	1.35094	0	0	yes	XM_008345552	PREDICTED: acidic endochitinase-like [Malus domestica]
LOC103411709	43.8	129.71	5.86	14.93	1.34924	2.59e-08	5.59e-07	yes	XM_008350343	PREDICTED: probable E3 ubiquitin-protein ligase RNF217 [Malus domestica]
LOC103432582	73	216	2.1	5.35	1.34915	4.34e-13	1.67e-11	yes	XM_008370778	PREDICTED: ABC transporter C family member 14-like [Malus domestica]
LOC103409658	663	1960	71.08	180.77	1.34664	1.01e-96	4.6e-94	yes	XM_008348471	PREDICTED: F-box protein At1g67340-like [Malus domestica]
LOC103417889	55.01	161.8	2.1	5.32	1.34104	4.66e-10	1.28e-08	yes	XM_008356044	PREDICTED: probable GPI-anchored adhesin-like protein PGA55 [Malus domestica]
LOC103421471	176.82	519.19	16.47	41.61	1.33709	1.37e-28	1.3e-26	yes	XM_008359511	PREDICTED: high affinity nitrate transporter 2.7-like [Malus domestica]
LOC103443905	34.34	100.67	2.37	5.98	1.33526	1.28e-06	2.13e-05	yes	XM_008382806	PREDICTED: IST1-like protein [Malus domestica]
LOC103401509	30	88	2.16	5.45	1.33522	4.11e-06	6.14e-05	yes	XM_008340226	PREDICTED: MLO-like protein 6 [Malus domestica]
LOC103411566	144.91	424.91	10.9	27.5	1.3351	8.46e-24	6.63e-22	yes	XM_008350196	PREDICTED: anthocyanidin 3-O-glucoside 5-O-glucosyltransferase 2-like [Malus domestica]
LOC103434148	48.22	141.17	3.26	8.2	1.33075	6.76e-09	1.58e-07	yes	XM_008372456	PREDICTED: zeta-carotene desaturase, chloroplastic/chromoplastic-like isoform X2 [Malus domestica]
LOC103428588	52.2	152.12	3.78	9.48	1.3265	2.16e-09	5.34e-08	yes	XM_008366702	PREDICTED: senescence-associated carboxylesterase 101-like [Malus domestica]
LOC103434786	84	245	12.11	30.37	1.32645	2.43e-14	1.05e-12	yes	XM_008373140	PREDICTED: E3 ubiquitin-protein ligase RMA1H1-like [Malus domestica]
LOC103452120	27.81	81	1.5	3.76	1.32577	1.69e-05	0.000222086	yes	XM_008391612	PREDICTED: urease-like [Malus domestica]
LOC103409393	59.17	172.33	9.62	24.11	1.32552	2.13e-10	6.15e-09	yes	XM_008348208	PREDICTED: uncharacterized transporter YBR287W-like [Malus domestica]
LOC103408654	975	2838	108.03	270.5	1.3242	2.61e-137	1.9e-134	yes	XM_008347488	PREDICTED: flavonol synthase 3-like [Malus domestica]
LOC103443398	179.09	521.09	13.17	32.96	1.32346	2.04e-28	1.91e-26	yes	XM_008382234	PREDICTED: anthocyanidin 3-O-glucoside 5-O-glucosyltransferase 2-like [Malus domestica]
LOC103443344	1431.22	4156.98	198.71	496.51	1.32116	2.95e-186	3.39e-183	yes	XM_008382167	PREDICTED: acidic endochitinase-like [Malus domestica]
LOC103412978	42.34	122.25	2.33	5.8	1.31572	1.04e-07	2.08e-06	yes	XM_008351481	PREDICTED: protein TOC75-3, chloroplastic-like [Malus domestica]
LOC103443590	336	972	30.05	74.78	1.31529	8.48e-50	1.5e-47	yes	XM_008382465	PREDICTED: UDP-glycosyltransferase 92A1-like [Malus domestica]
LOC103426220	34	98	2.67	6.61	1.30781	2.61e-06	4.1e-05	yes	XM_008364313	PREDICTED: butyrate--CoA ligase AAE11, peroxisomal-like [Malus domestica]
LOC103427226	25	72	1.81	4.48	1.30751	5.68e-05	0.000678082	yes	XM_008365295	PREDICTED: BEL1-like homeodomain protein 9 [Malus domestica]
LOC103439321	39.41	113	2.32	5.73	1.30441	4.84e-07	8.64e-06	yes	XM_008377865	PREDICTED: phosphatidylinositol 4-kinase gamma 4 [Malus domestica]
LOC103413665	183	524	46.13	113.63	1.30057	8.75e-28	7.98e-26	yes	XM_008352113	PREDICTED: proline-rich protein 4-like [Malus domestica]
LOC103416465	249.67	714.68	24.93	61.4	1.30036	7.15e-37	9.07e-35	yes	XM_008354706	leucoanthocyanidin reductase-like [Malus domestica]
LOC103400831	326.7	934.04	27.27	67.08	1.29857	5.98e-47	1e-44	yes	XM_008339509	PREDICTED: UDP-glycosyltransferase 91C1-like [Malus domestica]
LOC103417891	42	120	4.36	10.71	1.29656	1.22e-07	2.4e-06	yes	XM_008356048	PREDICTED: microtubule-associated protein 1B-like [Malus domestica]
LOC103400603	82	234	9.66	23.72	1.29601	3.75e-13	1.45e-11	yes	XM_008339255	PREDICTED: protein TIC 22-like, chloroplastic [Malus domestica]
LOC103401787	25.8	73.54	2.35	5.76	1.29341	6.84e-05	0.000788911	yes	XM_008340506	PREDICTED: 2-oxoisovalerate dehydrogenase subunit alpha 2, mitochondrial-like [Malus domestica]
LOC103428601	34.19	97.11	1.45	3.55	1.29177	3.72e-06	5.68e-05	yes	XM_008366717	PREDICTED: 5'-3' exoribonuclease 3-like isoform X2 [Malus domestica]
LOC103440669	34	96	5.59	13.59	1.28163	5.27e-06	7.72e-05	yes	XM_008379359	PREDICTED: auxin-induced protein IAA6 [Malus domestica]
LOC103428912	29.92	84.2	7.18	17.39	1.2762	1.72e-05	0.000226749	yes	XM_008367040	PREDICTED: agamous-like MADS-box protein AGL11 [Malus domestica]
LOC103404758	32	90	2.81	6.8	1.27496	8.69e-06	0.000121729	yes	XM_008343713	PREDICTED: equilibrative nucleotide transporter 3-like [Malus domestica]
LOC103443000	639	1797	63.81	154.37	1.27454	3.08e-82	1.1e-79	yes	XM_008381783	PREDICTED: fasciclin-like arabinogalactan protein 2 [Malus domestica]
LOC103407818	27	76	3.63	8.78	1.27425	5.77e-05	0.000687536	yes	XM_008346691	PREDICTED: 11-beta-hydroxysteroid dehydrogenase 1B-like [Malus domestica]
LOC103454277	2313.3	6503.45	273.63	661.77	1.2741	6.5e-244	1.36e-240	yes	XM_008393877	PREDICTED: polygalacturonase inhibitor-like [Malus domestica]
LOC103409000	91.79	257.44	14.36	34.64	1.27038	3.97e-14	1.67e-12	yes	XM_008347812	PREDICTED: LOW QUALITY PROTEIN: BOI-related E3 ubiquitin-protein ligase 1-like, partial [Malus domestica]
LOC103433900	446	1247	74.55	179.31	1.26618	8.02e-59	1.71e-56	yes	XM_008372192	PREDICTED: F-box protein PP2-B15-like [Malus domestica]
LOC103443992	33	92	2.8	6.73	1.26518	7.35e-06	0.000105709	yes	XM_008382900	PREDICTED: shikimate O-hydroxycinnamoyltransferase-like [Malus domestica]
LOC103405317	1052.49	2936.03	118.12	283.48	1.26299	1.99e-130	1.31e-127	yes	XM_008344320	L-3-cyanoalanine synthase 2, mitochondrial [Malus domestica]
LOC103448467	38	106	3.96	9.5	1.26243	1.91e-06	3.07e-05	yes	XM_008387752	PREDICTED: transcription factor bHLH93 [Malus domestica]
LOC103435254	64.21	178.56	12.55	30.02	1.25824	5.41e-10	1.46e-08	yes	XM_008373641	PREDICTED: BOI-related E3 ubiquitin-protein ligase 1-like [Malus domestica]
LOC103436425	348	965	24.68	58.86	1.25395	5.92e-46	9.64e-44	yes	XM_008374853	PREDICTED: probable indole-3-acetic acid-amido synthetase GH3.1 [Malus domestica]
LOC103443293	44	122	5.91	14.09	1.25344	4.23e-07	7.77e-06	yes	XM_008382116	PREDICTED: probable membrane-associated kinase regulator 6 [Malus domestica]
LOC103400681	96	266	6.3	15.01	1.2525	3.55e-14	1.5e-12	yes	XM_008339347	PREDICTED: probable trehalase [Malus domestica]
LOC103435610	701	1934	47.05	111.67	1.24698	6.19e-85	2.37e-82	yes	XM_008373997	PREDICTED: cationic amino acid transporter 1-like [Malus domestica]
LOC103440212	664	1829	42.24	100.09	1.24462	1.52e-80	5.22e-78	yes	XM_008378879	PREDICTED: prolyl endopeptidase [Malus domestica]
LOC103404391	141	388	11.53	27.29	1.24298	9.98e-20	6.3e-18	yes	XM_008343293	PREDICTED: probable mitochondrial chaperone BCS1-B [Malus domestica]
LOC103452627	130	355	5.21	12.25	1.23343	6.41e-18	3.62e-16	yes	XM_008392148	PREDICTED: squamosa promoter-binding-like protein 1 [Malus domestica]
LOC103409466	28.63	78	3.22	7.56	1.23133	8.14e-05	0.000925504	yes	XM_008348281	PREDICTED: dnaJ homolog subfamily C member 2-like [Malus domestica]
LOC103436935	28.63	78	3.22	7.56	1.23133	8.14e-05	0.000925504	yes	XM_008375390	PREDICTED: dnaJ homolog subfamily C member 2-like [Malus domestica]
LOC103450929	69.53	189.77	6.86	16.1	1.23078	2.86e-10	8.01e-09	yes	XM_008390332	PREDICTED: autophagy-related protein 18a-like isoform X1 [Malus domestica]
LOC103414021	29	79	3.23	7.57	1.22876	5.79e-05	0.000689411	yes	XM_008352445	PREDICTED: receptor-like protein kinase FERONIA [Malus domestica]
LOC103402681	38	103	5.41	12.61	1.22087	3.79e-06	5.77e-05	yes	XM_008341432	transcription factor MYB21 [Malus domestica]
LOC103432335	646.49	1750.32	138.34	322.2	1.21974	3.9e-75	1.2e-72	yes	XM_008370523	PREDICTED: 60S ribosomal protein L14-1-like [Malus domestica]
LOC103449234	78.91	212.69	7.87	18.25	1.21346	4.03e-11	1.25e-09	yes	XM_008388521	PREDICTED: protein ASPARTIC PROTEASE IN GUARD CELL 2-like, partial [Malus domestica]
LOC103443715	29	78	2.74	6.35	1.21258	8.14e-05	0.000925504	yes	XM_008382604	PREDICTED: IAA-amino acid hydrolase ILR1-like 4 [Malus domestica]
LOC103431604	348	936	35.07	81.14	1.21018	2.7e-42	4.03e-40	yes	XM_008369773	PREDICTED: epidermis-specific secreted glycoprotein EP1-like [Malus domestica]
LOC103451064	268.73	722.56	28.13	65.08	1.2101	1.66e-33	1.9e-31	yes	XM_008390494	PREDICTED: probable low-specificity L-threonine aldolase 1 isoform X1 [Malus domestica]
LOC103448022	37.21	100.19	1.66	3.84	1.20992	6.3e-06	9.1e-05	yes	XM_008387254	PREDICTED: protein argonaute 5-like isoform X1 [Malus domestica]
LOC103424236	97.63	262.09	4.95	11.43	1.20732	2.61e-13	1.02e-11	yes	XM_008362325	PREDICTED: 1,4-alpha-glucan-branching enzyme 1, chloroplastic/amyloplastic-like isoform X2 [Malus domestica]
LOC103448982	31	83	5.9	13.58	1.2027	4.1e-05	0.000502139	yes	XM_008388255	PREDICTED: non-specific lipid-transfer protein-like protein At2g13820 isoform X1 [Malus domestica]
LOC103432590	53.88	144.12	6.4	14.73	1.20261	5.71e-08	1.19e-06	yes	XM_008370789	PREDICTED: phytochrome A-associated F-box protein-like [Malus domestica]
LOC103405207	187	499	12.24	28.11	1.19948	1.22e-23	9.47e-22	yes	XM_008344180	PREDICTED: D-3-phosphoglycerate dehydrogenase, chloroplastic-like [Malus domestica]
LOC103450850	33.71	90	3.45	7.91	1.19708	2.45e-05	0.000315274	yes	XM_008390249	PREDICTED: RNA polymerase II-associated protein 3 isoform X1 [Malus domestica]
LOC103442790	271.75	724.09	22.18	50.83	1.19642	8.13e-33	8.98e-31	yes	XM_008381597	PREDICTED: cytochrome P450 89A2-like [Malus domestica]
LOC103428829	35	93	6.79	15.52	1.19265	2.42e-05	0.000311669	yes	XM_008366945	PREDICTED: uncharacterized protein LOC103428829 [Malus domestica]
LOC103451179	87	231	10.68	24.39	1.19138	1.29e-11	4.18e-10	yes	XM_008390617	PREDICTED: autophagy-related protein 18a-like [Malus domestica]
LOC103434405	777	2061	87.39	199.42	1.19027	2.69e-83	9.88e-81	yes	XM_008372746	PREDICTED: leucine-rich repeat extensin-like protein 3 [Malus domestica]
LOC103453403	425	1125	178.94	407.47	1.18722	1.22e-48	2.14e-46	yes	XM_008392946	PREDICTED: glu S.griseus protease inhibitor-like [Malus domestica]
LOC103409159	182	481	28.75	65.38	1.18529	2.42e-22	1.74e-20	yes	XM_008347972	PREDICTED: probable glutathione S-transferase [Malus domestica]
LOC103439463	98	259	14.01	31.84	1.18438	6.91e-13	2.61e-11	yes	XM_008378031	PREDICTED: protein ODORANT1-like [Malus domestica]
LOC103428208	42.45	112.09	7.84	17.8	1.18295	3.15e-06	4.88e-05	yes	XM_008366303	PREDICTED: flavonoid 3',5'-hydroxylase 1-like [Malus domestica]
LOC103449084	33	87	2.74	6.22	1.18274	2.91e-05	0.000368956	yes	XM_008388363	PREDICTED: sugar transporter ERD6-like 7 [Malus domestica]
LOC103413515	74.38	195.96	1.89	4.29	1.18259	4.7e-10	1.29e-08	yes	XM_008351989	PREDICTED: callose synthase 1-like [Malus domestica]
LOC103404469	34.17	90.09	2.75	6.23	1.1798	4e-05	0.000489976	yes	XM_008343383	PREDICTED: SNF1-related protein kinase catalytic subunit alpha KIN10 isoform X1 [Malus domestica]
LOC103433381	54.14	142.54	4.86	11	1.17848	1.3e-07	2.54e-06	yes	XM_008371635	PREDICTED: arginine biosynthesis bifunctional protein ArgJ, chloroplastic [Malus domestica]
LOC103402020	412.73	1085.57	25.93	58.66	1.17775	2.05e-46	3.38e-44	yes	XM_008340764	PREDICTED: oligopeptide transporter 2-like [Malus domestica]
LOC103418953	156	409	31.12	70.18	1.17322	5.33e-19	3.21e-17	yes	XM_008357075	PREDICTED: josephin-like protein [Malus domestica]
LOC103427870	57.28	149.46	2.87	6.45	1.16825	7.83e-08	1.59e-06	yes	XM_008365954	PREDICTED: protein lingerer-like [Malus domestica]
LOC103445207	230	599	20.54	46.03	1.16414	1.21e-26	1.05e-24	yes	XM_008384192	PREDICTED: cytochrome P450 87A3-like [Malus domestica]
LOC103411856	32.26	84.04	4.37	9.79	1.16368	7.87e-05	0.000897581	yes	XM_008350475	PREDICTED: ERI1 exoribonuclease 3-like [Malus domestica]
LOC103455961	50	130	5.87	13.13	1.16143	5.81e-07	1.03e-05	yes	XM_008395574	PREDICTED: transcription factor HEC2-like [Malus domestica]
LOC103426588	102	265	5.3	11.85	1.16082	9.41e-13	3.5e-11	yes	XM_008364678	PREDICTED: EIN3-binding F-box protein 1-like [Malus domestica]
LOC103405884	280	727	17.96	40.11	1.15917	1.33e-31	1.39e-29	yes	XM_008344907	PREDICTED: GDSL esterase/lipase At5g37690 [Malus domestica]
LOC103443711	42	109	5.84	13.04	1.1589	5.2e-06	7.63e-05	yes	XM_008382599	PREDICTED: GTP-binding protein YPTM2-like [Malus domestica]
LOC103450280	65.13	168.76	9.54	21.28	1.15744	1.72e-08	3.76e-07	yes	XM_008389610	PREDICTED: PRA1 family protein A1-like [Malus domestica]
LOC103413291	44.07	114.05	6.3	14.04	1.15612	4.29e-06	6.37e-05	yes	XM_008351765	PREDICTED: E3 ubiquitin-protein ligase RMA1H1-like [Malus domestica]
LOC103456266	97.12	251.1	4.93	10.98	1.15522	5.52e-12	1.89e-10	yes	XM_008395951	PREDICTED: probable methyltransferase PMT26 isoform X1 [Malus domestica]
LOC103404052	136.05	352.21	19.68	43.83	1.15519	3e-16	1.49e-14	yes	XM_008342906	PREDICTED: early nodulin-75-like [Malus domestica]
LOC103406176	244.51	632.97	37.68	83.9	1.15487	1.04e-27	9.46e-26	yes	XM_008345184	L-3-cyanoalanine synthase 2, mitochondrial [Malus domestica]
LOC103410757	4533	11718	452.08	1005.35	1.15305	1.25e-296	3.42e-293	yes	XM_008349424	PREDICTED: probable sarcosine oxidase [Malus domestica]
LOC103418915	663.62	1714.35	75.46	167.7	1.1521	1.99e-67	4.99e-65	yes	XM_008357023	PREDICTED: probable LRR receptor-like serine/threonine-protein kinase At1g34110, partial [Malus domestica]
LOC103443022	38.68	100	2.68	5.95	1.15066	1.67e-05	0.000220699	yes	XM_008381805	PREDICTED: zinc finger protein CONSTANS-LIKE 9-like isoform X1 [Malus domestica]
LOC103446786	120	309	21.03	46.58	1.14726	2.63e-14	1.13e-12	yes	XM_008385924	PREDICTED: major latex allergen Hev b 5-like [Malus domestica]
LOC103448671	43.93	112.95	6.28	13.9	1.14625	3.68e-06	5.63e-05	yes	XM_008387941	PREDICTED: E3 ubiquitin-protein ligase RMA1H1-like [Malus domestica]
LOC103425102	724.38	1863.65	63.32	140.15	1.14624	5.53e-72	1.49e-69	yes	XM_008363177	PREDICTED: probably inactive leucine-rich repeat receptor-like protein kinase At2g25790 [Malus domestica]
LOC103409768	54	139	4.43	9.8	1.14548	4.71e-07	8.58e-06	yes	XM_008348561	PREDICTED: anthocyanidin 5,3-O-glucosyltransferase-like [Malus domestica]
LOC103411221	2460	6315	132.46	292.53	1.14303	7.55e-198	9.28e-195	yes	XM_008349871	PREDICTED: probable linoleate 9S-lipoxygenase 5 [Malus domestica]
LOC103400019	39	100	4.65	10.26	1.14173	1.67e-05	0.000220699	yes	XM_008338700	PREDICTED: chitotriosidase-1 [Malus domestica]
LOC103436381	46.74	119.56	4.38	9.63	1.1366	2.2e-06	3.48e-05	yes	XM_008374806	PREDICTED: lipoyl synthase, chloroplastic-like [Malus domestica]
LOC103433949	64.96	165.99	3.48	7.65	1.13637	4.44e-08	9.37e-07	yes	XM_008372254	probable linoleate 9S-lipoxygenase 5 [Malus domestica]
LOC103415864	104.39	265.8	8.12	17.79	1.13151	2.77e-12	9.74e-11	yes	XM_008354144	PREDICTED: ectonucleotide pyrophosphatase/phosphodiesterase family member 3-like [Malus domestica]
LOC103432879	44	112	9.15	20.04	1.13104	5.09e-06	7.49e-05	yes	XM_008371088	PREDICTED: protein EARLY RESPONSIVE TO DEHYDRATION 15-like [Malus domestica]
LOC103402729	41.01	103.63	1.91	4.15	1.11954	1.63e-05	0.000215101	yes	XM_008341497	PREDICTED: probable disease resistance protein At5g66900 [Malus domestica]
LOC103431007	338.99	856	30.77	66.85	1.1194	1.5e-34	1.77e-32	yes	XM_008369155	PREDICTED: protein GPR107 [Malus domestica]
LOC103448983	84	212	10.5	22.8	1.11864	4.38e-10	1.21e-08	yes	XM_008388257	PREDICTED: non-specific lipid-transfer protein-like protein At2g13820 [Malus domestica]
LOC103420080	324	814	45.19	97.66	1.11176	8.31e-33	9.15e-31	yes	XM_008358141	PREDICTED: glucan endo-1,3-beta-glucosidase-like [Malus domestica]
LOC103453744	55	138	6.47	13.96	1.10946	1.02e-06	1.71e-05	yes	XM_008393308	PREDICTED: probable carboxylesterase 15 [Malus domestica]
LOC103450358	35.74	89.74	4.01	8.65	1.1091	6.42e-05	0.000743035	yes	XM_008389693	PREDICTED: GDSL esterase/lipase EXL3-like [Malus domestica]
LOC103442687	50	125	6.03	12.98	1.10606	2.86e-06	4.46e-05	yes	XM_008381504	PREDICTED: fasciclin-like arabinogalactan protein 7 [Malus domestica]
LOC103411193	38.97	97.28	2.31	4.97	1.10535	4.36e-05	0.000529264	yes	XM_008349845	PREDICTED: cullin-3B-like [Malus domestica]
LOC103449972	281.09	700.49	39.34	84.34	1.10022	3.58e-28	3.33e-26	yes	XM_008389294	PREDICTED: caffeic acid 3-O-methyltransferase [Malus domestica]
LOC103410271	46.95	116.84	3.42	7.33	1.09982	8.99e-06	0.00012559	yes	XM_008348999	PREDICTED: E3 ubiquitin protein ligase RIN2 [Malus domestica]
LOC103409879	46.07	114.79	1.89	4.05	1.09954	7.85e-06	0.000110308	yes	XM_008348667	PREDICTED: protein argonaute 1-like [Malus domestica]
LOC103450725	842	2095	68.85	147.38	1.09801	1.79e-77	5.69e-75	yes	XM_008390096	PREDICTED: alanine--glyoxylate aminotransferase 2 homolog 2, mitochondrial-like [Malus domestica]
LOC103400493	128	317.5	14.89	31.78	1.09378	1.29e-13	5.2e-12	yes	XM_008339151	PREDICTED: thaumatin-like protein 1 [Malus domestica]
LOC103456359	128	317.5	14.89	31.78	1.09378	1.29e-13	5.2e-12	yes	XM_008396074	PREDICTED: thaumatin-like protein 1 [Malus domestica]
LOC103436681	166.53	412.54	15.77	33.61	1.09171	3.08e-17	1.64e-15	yes	XM_008375129	PREDICTED: uncharacterized transporter YBR287W-like [Malus domestica]
LOC103403830	43.25	107	5.79	12.33	1.09054	2.47e-05	0.000317472	yes	XM_008342677	PREDICTED: endo-1,3;1,4-beta-D-glucanase-like [Malus domestica]
LOC103409091	433.99	1074	25.39	54.05	1.09003	9.74e-41	1.37e-38	yes	XM_008347911	PREDICTED: ETHYLENE INSENSITIVE 3-like 1 protein [Malus domestica]
LOC103432143	104.76	259.23	7.78	16.56	1.08986	1.75e-11	5.6e-10	yes	XM_008370307	PREDICTED: scarecrow-like protein 21 [Malus domestica]
LOC103441968	43.64	107.92	6.82	14.51	1.0892	1.81e-05	0.000237184	yes	XM_008380684	PREDICTED: uncharacterized RNA-binding protein C1827.05c [Malus domestica]
LOC103410626	433.24	1070.77	45.17	96.05	1.08842	1.49e-40	2.08e-38	yes	XM_008349312	PREDICTED: zinc transporter 4, chloroplastic-like [Malus domestica]
LOC103405674	56.86	140.46	7.11	15.11	1.08758	9.79e-07	1.65e-05	yes	XM_008344702	PREDICTED: bifunctional epoxide hydrolase 2-like [Malus domestica]
LOC103420259	35.82	88.28	3.51	7.44	1.08383	8.83e-05	0.000996991	yes	XM_008358320	PREDICTED: leucoanthocyanidin dioxygenase [Malus domestica]
LOC103426233	47	115	2.72	5.74	1.07744	1.22e-05	0.000167326	yes	XM_008364325	PREDICTED: boron transporter 1-like [Malus domestica]
LOC103452123	662	1620	48.83	102.79	1.07386	2.23e-57	4.55e-55	yes	XM_008391617	PREDICTED: geraniol 8-hydroxylase-like [Malus domestica]
LOC103417936	75.48	184.3	11.16	23.43	1.07002	2.35e-08	5.09e-07	yes	XM_008356091	PREDICTED: protein AUXIN-REGULATED GENE INVOLVED IN ORGAN SIZE-like [Malus domestica]
LOC103442067	111	271	9.29	19.5	1.06972	1.34e-11	4.35e-10	yes	XM_008380811	PREDICTED: phospholipase D Z-like [Malus domestica]
LOC103403813	82.1	199.42	4.15	8.67	1.06292	7.14e-09	1.66e-07	yes	XM_008342660	PREDICTED: pyruvate, phosphate dikinase, chloroplastic-like [Malus domestica]
LOC103407875	399.15	963.56	92.39	191.87	1.05432	3.37e-35	4.03e-33	yes	XM_008346747	PREDICTED: zinc transporter 8-like [Malus domestica]
LOC103452106	66.55	160.01	5.9	12.2	1.04809	3.21e-07	5.98e-06	yes	XM_008391592	PREDICTED: geraniol 8-hydroxylase-like [Malus domestica]
LOC103442441	116	278	13.2	27.21	1.0436	1.91e-11	6.1e-10	yes	XM_008381224	PREDICTED: PI-PLC X domain-containing protein At5g67130-like [Malus domestica]
LOC103440553	78.66	188.37	8.35	17.21	1.0434	3.46e-08	7.34e-07	yes	XM_008379248	PREDICTED: glucose-6-phosphate isomerase, cytosolic 2B [Malus domestica]
LOC103425307	62.26	148.72	2.22	4.56	1.03847	1.02e-06	1.72e-05	yes	XM_008363393	PREDICTED: LOW QUALITY PROTEIN: eukaryotic translation initiation factor 5B-like [Malus domestica]
LOC103405327	41	98	3.38	6.94	1.03791	7.72e-05	0.000881728	yes	XM_008344296	PREDICTED: transcription factor MYC3-like isoform X1 [Malus domestica]
LOC103427434	11375.9	27112.2	2150.64	4409.44	1.03583	0	0	yes	XM_008365485	PREDICTED: glutathione S-transferase-like [Malus domestica]
LOC103451578	74	176	4	8.18	1.0321	1.09e-07	2.19e-06	yes	XM_008390994	PREDICTED: auxin efflux carrier component 3-like [Malus domestica]
LOC103440305	67	159	6.26	12.79	1.03078	6.57e-07	1.16e-05	yes	XM_008378979	PREDICTED: ocs element-binding factor 1-like [Malus domestica]
LOC103435453	75	178	5.57	11.38	1.03075	9.21e-08	1.86e-06	yes	XM_008373852	PREDICTED: inositol transporter 1 [Malus domestica]
LOC103421770	51.5	122.03	11.85	24.16	1.02773	1.69e-05	0.000222669	yes	XM_008359814	PREDICTED: bifunctional aspartate aminotransferase and glutamate/aspartate-prephenate aminotransferase-like [Malus domestica]
LOC103412037	47.22	111.84	3.94	8.03	1.0272	3.03e-05	0.000383178	yes	XM_008350642	PREDICTED: V-type proton ATPase subunit B 2 [Malus domestica]
LOC103447496	266	630	31.27	63.72	1.02697	4.75e-23	3.56e-21	yes	XM_008386693	PREDICTED: probable inactive 2-oxoglutarate-dependent dioxygenase AOP2 [Malus domestica]
LOC103433896	50.58	119.7	3.46	7.04	1.0248	2.02e-05	0.000263225	yes	XM_008372191	PREDICTED: LOW QUALITY PROTEIN: L-type lectin-domain containing receptor kinase S.4-like [Malus domestica]
LOC103422091	477.34	1127.71	32.92	66.9	1.02304	1.69e-38	2.23e-36	yes	XM_008360122	PREDICTED: ABC transporter G family member 11-like [Malus domestica]
LOC103403467	55	130	6.37	12.94	1.02247	5.54e-06	8.07e-05	yes	XM_008342315	PREDICTED: D-galacturonate reductase-like [Malus domestica]
LOC103441434	205.48	484.57	18.27	37.07	1.02078	5.37e-18	3.04e-16	yes	XM_008380113	PREDICTED: LOW QUALITY PROTEIN: zinc transporter 8-like [Malus domestica]
LOC103448549	77	181	10.18	20.59	1.01621	1.77e-07	3.42e-06	yes	XM_008387812	PREDICTED: dihydroflavonol-4-reductase-like [Malus domestica]
LOC103438054	76.28	178.67	6.66	13.42	1.01079	2.1e-07	4.04e-06	yes	XM_008376591	PREDICTED: eukaryotic peptide chain release factor GTP-binding subunit ERF3A-like isoform X1 [Malus domestica]
LOC103425194	283.09	662.82	29.46	59.34	1.01025	2.18e-23	1.67e-21	yes	XM_008363271	PREDICTED: LOW QUALITY PROTEIN: uncharacterized acetyltransferase At3g50280-like [Malus domestica]
LOC103437326	223.97	524.06	23.91	48.14	1.00962	6.57e-19	3.95e-17	yes	XM_008375802	PREDICTED: leucoanthocyanidin dioxygenase-like [Malus domestica]
LOC103409737	164.48	383.81	13.17	26.43	1.00492	3.28e-14	1.39e-12	yes	XM_008348530	PREDICTED: senescence-associated carboxylesterase 101-like [Malus domestica]
LOC103414051	133.38	310.88	12.14	24.35	1.00415	6.04e-12	2.06e-10	yes	XM_008352466	PREDICTED: pyruvate decarboxylase 2 [Malus domestica]
LOC103446117	415	966	29.51	59.09	1.00171	1.56e-32	1.7e-30	yes	XM_008385184	PREDICTED: cationic amino acid transporter 1-like [Malus domestica]
LOC103408446	58	135	4.86	9.73	1.00148	8.91e-06	0.000124526	yes	XM_008347300	PREDICTED: cytochrome P450 77A3-like [Malus domestica]
LOC103416314	121.92	70.84	20.67	10.33	-1.0007	4.19e-06	6.24e-05	yes	XM_008354574	PREDICTED: 12-oxophytodienoate reductase 2-like [Malus domestica]
LOC103422960	1994.39	1156.24	181.69	90.61	-1.00374	7.37e-74	2.09e-71	yes	XM_008361024	PREDICTED: probable GPI-anchored adhesin-like protein PGA55 [Malus domestica]
LOC103440610	10358.1	5992.7	831.31	413.75	-1.00663	1.01e-239	1.81e-236	yes	XM_008379309	PREDICTED: 3-ketoacyl-CoA synthase 10 [Malus domestica]
LOC103406966	96	55	5.59	2.76	-1.01818	3.19e-05	0.000397383	yes	XM_008345932	PREDICTED: beta-xylosidase/alpha-L-arabinofuranosidase 1-like [Malus domestica]
LOC103443035	510	292	76.69	37.77	-1.0218	5.34e-22	3.77e-20	yes	XM_008381819	PREDICTED: chlorophyll a-b binding protein 8, chloroplastic-like [Malus domestica]
LOC103452982	2692	1539	448.51	220.58	-1.02384	6.04e-98	2.84e-95	yes	XM_008392505	PREDICTED: CASP-like protein VIT_05s0020g01820 [Malus domestica]
LOC103452176	121	69	15.35	7.53	-1.02752	2.44e-06	3.84e-05	yes	XM_008391691	PREDICTED: transcription factor TCP20-like [Malus domestica]
LOC103431480	636	361	126.7	61.87	-1.0341	2.17e-27	1.93e-25	yes	XM_008369634	PREDICTED: dynein light chain LC6, flagellar outer arm-like [Malus domestica]
LOC103401145	201.55	113.77	28.67	13.92	-1.04238	6.71e-10	1.8e-08	yes	XM_008339856	PREDICTED: protein RER1B-like [Malus domestica]
LOC103431529	88.01	49.48	7.96	3.85	-1.04791	4.18e-05	0.000511209	yes	XM_008369694	PREDICTED: leucine-rich repeat extensin-like protein 6 [Malus domestica]
LOC103424476	254.4	143.01	21.88	10.58	-1.04827	2.64e-12	9.34e-11	yes	XM_008362560	PREDICTED: auxin transporter-like protein 2 [Malus domestica]
LOC103413070	189	106	11.66	5.63	-1.05036	1.62e-09	4.11e-08	yes	XM_008351562	PREDICTED: alkaline/neutral invertase CINV1-like [Malus domestica]
LOC103422075	108.29	60.54	10.45	5.03	-1.05487	3.91e-06	5.86e-05	yes	XM_008360104	PREDICTED: GDSL esterase/lipase At1g29670-like [Malus domestica]
LOC103404767	170	95	19.32	9.29	-1.05634	1.19e-08	2.69e-07	yes	XM_008343725	PREDICTED: rRNA biogenesis protein rrp36-like [Malus domestica]
LOC103434936	142	79	15.05	7.2	-1.06369	1.53e-07	2.98e-06	yes	XM_008373314	PREDICTED: GDSL esterase/lipase At5g45670 [Malus domestica]
LOC103432866	88.14	49.04	3.24	1.55	-1.06373	4.18e-05	0.000511209	yes	XM_008371072	PREDICTED: SNF2 domain-containing protein CLASSY 1-like [Malus domestica]
LOC103434910	111.77	62.25	4.85	2.32	-1.06386	3.76e-06	5.74e-05	yes	XM_008373283	PREDICTED: probable alpha,alpha-trehalose-phosphate synthase [UDP-forming] 7 [Malus domestica]
LOC103455815	110	61	9.17	4.37	-1.06929	4.48e-06	6.64e-05	yes	XM_008395407	PREDICTED: cytochrome P450 711A1-like [Malus domestica]
LOC103432144	86.32	47.78	7.62	3.63	-1.06982	4.99e-05	0.000600586	yes	XM_008370309	PREDICTED: probable GPI-anchored adhesin-like protein PGA55 [Malus domestica]
LOC103425108	613	339	62.21	29.6	-1.07155	6.42e-28	5.93e-26	yes	XM_008363181	PREDICTED: cyclin-D3-2-like [Malus domestica]
LOC103440086	1270	702	132.25	62.89	-1.07237	7.81e-54	1.5e-51	yes	XM_008378772	PREDICTED: sorbitol dehydrogenase-like [Malus domestica]
LOC103423596	89.6	49.4	13.11	6.22	-1.07568	2.24e-05	0.000290105	yes	XM_008361686	PREDICTED: F-box protein At2g02240-like [Malus domestica]
LOC103434495	207	114	20.13	9.54	-1.07729	1.09e-10	3.26e-09	yes	XM_008372860	PREDICTED: ATP synthase gamma chain, chloroplastic-like [Malus domestica]
LOC103455731	204.22	112.37	30.95	14.65	-1.07904	1.12e-10	3.34e-09	yes	XM_008395323	PREDICTED: endochitinase-like [Malus domestica]
LOC103446208	214	117	25.26	11.88	-1.08832	4.88e-11	1.51e-09	yes	XM_008385284	PREDICTED: probable purine permease 9 [Malus domestica]
LOC103452153	419	228.9	50.29	23.63	-1.08965	2.07e-20	1.36e-18	yes	XM_008391652	PREDICTED: glucuronoxylan 4-O-methyltransferase 2-like [Malus domestica]
LOC103437974	86	47	7.54	3.54	-1.09082	3.18e-05	0.000395665	yes	XM_008376509	PREDICTED: protein ASPARTIC PROTEASE IN GUARD CELL 1 [Malus domestica]
LOC103434296	167	91	13.93	6.53	-1.09304	5.06e-09	1.19e-07	yes	XM_008372631	PREDICTED: omega-hydroxypalmitate O-feruloyl transferase [Malus domestica]
LOC103438891	79	43	9.19	4.3	-1.09573	6.42e-05	0.000743035	yes	XM_008377466	PREDICTED: metallophosphoesterase 1-like [Malus domestica]
LOC103441665	192.3	104.1	31.34	14.59	-1.10303	2.65e-10	7.46e-09	yes	XM_008380358	PREDICTED: MADS-box protein JOINTLESS-like [Malus domestica]
LOC103448215	760.16	410.93	66.94	31.13	-1.10456	1.23e-35	1.5e-33	yes	XM_008387472	PREDICTED: xylosyltransferase 2-like [Malus domestica]
LOC103428574	175.24	94.71	47.15	21.92	-1.10501	1.19e-09	3.06e-08	yes	XM_008366687	PREDICTED: short-chain dehydrogenase TIC 32, chloroplastic-like [Malus domestica]
LOC103407414	161.3	87.17	15.26	7.09	-1.1059	5.29e-09	1.25e-07	yes	XM_008346344	PREDICTED: uncharacterized serine-rich protein C215.13-like [Malus domestica]
LOC103450714	126	68	28.41	13.19	-1.10695	3.34e-07	6.22e-06	yes	XM_008390088	PREDICTED: wound-induced protein 1-like [Malus domestica]
LOC103434968	252	136	22.94	10.65	-1.10701	3.38e-13	1.31e-11	yes	XM_008373350	PREDICTED: probable WRKY transcription factor 71 [Malus domestica]
LOC103429960	725	391	84.1	39.02	-1.10789	3.27e-34	3.81e-32	yes	XM_008368094	PREDICTED: vesicle-associated protein 4-1-like [Malus domestica]
LOC103434268	236.02	126.99	42.07	19.47	-1.11154	1.72e-12	6.2e-11	yes	XM_008372602	PREDICTED: photosystem I reaction center subunit XI, chloroplastic-like [Malus domestica]
LOC103434660	93.63	50.42	5.1	2.36	-1.11171	9.94e-06	0.000137873	yes	XM_008373010	PREDICTED: serine/threonine-protein kinase/endoribonuclease IRE1a-like [Malus domestica]
LOC103445006	320	172	36.33	16.8	-1.1127	2.46e-16	1.23e-14	yes	XM_008383979	PREDICTED: alcohol dehydrogenase-like 1 [Malus domestica]
LOC103450395	99.71	53.64	7.57	3.5	-1.11294	5.91e-06	8.58e-05	yes	XM_008389737	PREDICTED: WD-40 repeat-containing protein MSI4 isoform X1 [Malus domestica]
LOC103444539	100.89	54.06	9.82	4.53	-1.11621	3.1e-06	4.81e-05	yes	XM_008383487	PREDICTED: F-box protein SKP2A [Malus domestica]
LOC103436814	198.09	106.09	42.8	19.72	-1.11795	1.02e-10	3.05e-09	yes	XM_008375264	PREDICTED: MOB kinase activator-like 1 [Malus domestica]
LOC103405455	161.55	85.79	16.74	7.65	-1.12977	3.31e-09	8.05e-08	yes	XM_008344459	PREDICTED: E3 ubiquitin-protein ligase RING1-like isoform X1 [Malus domestica]
LOC103402526	4197	2229	859.14	392.53	-1.13009	1.88e-164	1.68e-161	yes	XM_008341276	PREDICTED: ferredoxin-like [Malus domestica]
LOC103454952	1785.68	944.88	270.6	123.18	-1.13539	2.19e-79	7.36e-77	yes	XM_008394542	PREDICTED: bidirectional sugar transporter SWEET14-like [Malus domestica]
LOC103408298	354	187	31.3	14.22	-1.13824	1.37e-18	8.03e-17	yes	XM_008347155	PREDICTED: protein cappuccino-like [Malus domestica]
LOC103409923	99	52	10.35	4.68	-1.14505	2.27e-06	3.58e-05	yes	XM_008348710	PREDICTED: nuclear transcription factor Y subunit A-4-like [Malus domestica]
LOC103426524	147	77.24	5.63	2.54	-1.14831	9.13e-09	2.08e-07	yes	XM_008364611	PREDICTED: BAG family molecular chaperone regulator 6 isoform X1 [Malus domestica]
LOC103446433	70.9	37.11	5.68	2.56	-1.14975	8.04e-05	0.000915483	yes	XM_008385548	PREDICTED: splicing factor U2af large subunit B-like isoform X2 [Malus domestica]
LOC103440657	115	60	5.9	2.65	-1.15472	4.19e-07	7.71e-06	yes	XM_008379351	PREDICTED: LOW QUALITY PROTEIN: protein ENHANCED DISEASE RESISTANCE 2-like [Malus domestica]
LOC103417836	189.88	98.95	19.99	8.96	-1.15771	6.57e-11	2.01e-09	yes	XM_008355996	PREDICTED: sorbitol dehydrogenase-like [Malus domestica]
LOC103401290	125	65	9.97	4.46	-1.16055	1.11e-07	2.22e-06	yes	XM_008340003	PREDICTED: L-ascorbate oxidase homolog [Malus domestica]
LOC103423780	1052	547	91.2	40.79	-1.16082	1.72e-51	3.2e-49	yes	XM_008361858	PREDICTED: cytochrome P450 CYP749A22-like [Malus domestica]
LOC103433992	90	46.76	6.94	3.1	-1.16267	5.31e-06	7.77e-05	yes	XM_008372305	PREDICTED: receptor-like cytosolic serine/threonine-protein kinase RBK2 [Malus domestica]
LOC103401525	280.32	145.09	44.6	19.86	-1.16718	1.1e-15	5.26e-14	yes	XM_008340240	PREDICTED: Golgi apparatus membrane protein-like protein ECHIDNA isoform X1 [Malus domestica]
LOC103443018	128.18	65.69	4	1.77	-1.17625	4.84e-08	1.02e-06	yes	XM_008381804	PREDICTED: dentin sialophosphoprotein-like isoform X1 [Malus domestica]
LOC103454951	1091.32	560.12	177.83	78.52	-1.17937	1.51e-54	2.92e-52	yes	XM_008394541	PREDICTED: bidirectional sugar transporter SWEET14-like [Malus domestica]
LOC103417984	113.54	58.23	17.02	7.51	-1.18035	3.03e-07	5.67e-06	yes	XM_008356143	PREDICTED: LOW QUALITY PROTEIN: apolipoprotein D-like [Malus domestica]
LOC103402367	219	112	112.97	49.7	-1.18462	9.53e-13	3.51e-11	yes	XM_008341114	PREDICTED: hydrophobic protein RCI2B-like [Malus domestica]
LOC103449825	231	118	17.33	7.62	-1.18541	1.59e-13	6.38e-12	yes	XM_008389148	polyol transporter 5-like [Malus domestica]
LOC103446359	145.25	74.22	9.77	4.29	-1.18738	4e-09	9.52e-08	yes	XM_008385449	PREDICTED: transcription factor VOZ1 [Malus domestica]
LOC103446692	201.78	103	18.36	8.06	-1.18771	6.7e-12	2.27e-10	yes	XM_008385823	PREDICTED: glucose-6-phosphate/phosphate translocator 2, chloroplastic isoform X2 [Malus domestica]
LOC103440603	69.45	35.37	10.24	4.48	-1.19265	5.79e-05	0.000689411	yes	XM_008379303	PREDICTED: NADH dehydrogenase [ubiquinone] iron-sulfur protein 7, mitochondrial [Malus domestica]
LOC103426785	77.67	39.49	16.42	7.18	-1.1934	2.07e-05	0.000270035	yes	XM_008364862	PREDICTED: thiosulfate sulfurtransferase 18-like isoform X1 [Malus domestica]
LOC103443500	150.15	75.79	11.91	5.17	-1.20394	2.06e-09	5.13e-08	yes	XM_008382372	PREDICTED: glutathione reductase, cytosolic [Malus domestica]
LOC103408039	164.71	82.63	16.02	6.91	-1.21312	2.83e-10	7.94e-09	yes	XM_008346909	PREDICTED: tyrosine-sulfated glycopeptide receptor 1-like [Malus domestica]
LOC103411985	173.68	87	19.53	8.42	-1.2138	7.57e-11	2.29e-09	yes	XM_008350597	PREDICTED: copper-transporting ATPase PAA1, chloroplastic-like isoform X1 [Malus domestica]
LOC103454582	1108	554	163.3	70.24	-1.21716	4.97e-58	1.03e-55	yes	XM_008394181	PREDICTED: haloacid dehalogenase-like hydrolase domain-containing protein 3 [Malus domestica]
LOC103446366	100	50	18.35	7.89	-1.21768	5.82e-07	1.03e-05	yes	XM_008385456	PREDICTED: glutaredoxin-C9-like [Malus domestica]
LOC103425310	286.03	142	23.96	10.23	-1.22782	3.42e-17	1.81e-15	yes	XM_008363394	PREDICTED: anthocyanidin 5,3-O-glucosyltransferase-like [Malus domestica]
LOC103421401	314.82	155.59	47.11	20.03	-1.23387	7.21e-19	4.32e-17	yes	XM_008359430	PREDICTED: uncharacterized RNA-binding protein C1827.05c [Malus domestica]
LOC103411846	237	117	36.02	15.3	-1.23527	1.29e-14	5.71e-13	yes	XM_008350462	PREDICTED: long chain acyl-CoA synthetase 1-like [Malus domestica]
LOC103451145	2620.46	1293.77	430.61	182.89	-1.23541	1.22e-132	8.18e-130	yes	XM_008390585	PREDICTED: apolipoprotein D-like [Malus domestica]
LOC103444580	338	166	22.78	9.63	-1.24216	2.93e-20	1.9e-18	yes	XM_008383531	PREDICTED: adagio protein 3 [Malus domestica]
LOC103442456	202	99	26.29	11.08	-1.24656	8.71e-13	3.26e-11	yes	XM_008381245	PREDICTED: protein ENHANCED DISEASE RESISTANCE 2-like [Malus domestica]
LOC103446386	139	68	23.31	9.81	-1.24862	3.26e-09	7.92e-08	yes	XM_008385482	PREDICTED: squamosa promoter-binding-like protein 3 [Malus domestica]
LOC103442097	82	40	11.64	4.89	-1.25118	5.17e-06	7.6e-05	yes	XM_008380846	PREDICTED: CASP-like protein RCOM_1446020 [Malus domestica]
LOC103454551	405.15	197.49	81.33	34.11	-1.25359	2.03e-24	1.63e-22	yes	XM_008394143	PREDICTED: protein EARLY RESPONSIVE TO DEHYDRATION 15-like isoform X2 [Malus domestica]
LOC103452893	1469	716	397.29	166.59	-1.25389	3.07e-78	9.96e-76	yes	XM_008392422	PREDICTED: late embryogenesis abundant protein Lea5-A [Malus domestica]
LOC103449496	382	186	84.29	35.31	-1.25528	4.84e-23	3.62e-21	yes	XM_008388820	PREDICTED: probable F-box protein At1g60180 [Malus domestica]
LOC103402159	117.78	57.05	11.09	4.62	-1.26329	4.62e-08	9.73e-07	yes	XM_008340895	PREDICTED: transcription factor VIP1-like [Malus domestica]
LOC103450365	724	350	28.53	11.87	-1.26516	7.61e-42	1.12e-39	yes	XM_008389701	PREDICTED: ABC transporter B family member 13-like [Malus domestica]
LOC103436253	1058	511	159.55	66.29	-1.26715	1.97e-59	4.26e-57	yes	XM_008374676	PREDICTED: glycine-rich protein 2-like [Malus domestica]
LOC103450748	193	93	49.21	20.4	-1.27038	7.88e-13	2.97e-11	yes	XM_008390123	PREDICTED: non-specific lipid-transfer protein 1-like [Malus domestica]
LOC103420642	220	106	18.48	7.66	-1.27055	3.09e-14	1.31e-12	yes	XM_008358695	PREDICTED: abscisic acid 8'-hydroxylase 2 [Malus domestica]
LOC103404798	177	85	40.61	16.78	-1.27509	6.65e-12	2.25e-10	yes	XM_008343758	PREDICTED: transcription factor CPC-like [Malus domestica]
LOC103423909	356	170.72	37.57	15.5	-1.27731	3.89e-22	2.77e-20	yes	XM_008361983	PREDICTED: hsp70 nucleotide exchange factor FES1 [Malus domestica]
LOC103433995	173	83	25.26	10.42	-1.2775	1.29e-11	4.18e-10	yes	XM_008372307	PREDICTED: histidine-containing phosphotransfer protein 1-like [Malus domestica]
LOC103407823	64.89	31.12	4.08	1.68	-1.28011	3.97e-05	0.000486477	yes	XM_008346698	PREDICTED: pentatricopeptide repeat-containing protein At2g32630-like [Malus domestica]
LOC103431214	70.75	33.82	11.03	4.54	-1.28067	2.41e-05	0.000310707	yes	XM_008369350	PREDICTED: protein Dr1 homolog [Malus domestica]
LOC103437957	82	39	9.74	3.98	-1.29115	2.98e-06	4.63e-05	yes	XM_008376486	PREDICTED: protein MIZU-KUSSEI 1 [Malus domestica]
LOC103422998	304.86	144.66	25.99	10.61	-1.29253	1.08e-19	6.77e-18	yes	XM_008361064	PREDICTED: cytochrome P450 CYP736A12-like [Malus domestica]
LOC103402038	119.31	56.56	7.13	2.91	-1.29288	1.32e-08	2.98e-07	yes	XM_008340790	PREDICTED: sucrose transport protein SUC4-like [Malus domestica]
LOC103403438	57	27	6.14	2.5	-1.29631	7.65e-05	0.000874949	yes	XM_008342279	PREDICTED: inositol oxygenase 1 [Malus domestica]
LOC103447381	239	113	26.35	10.72	-1.2975	5.35e-16	2.63e-14	yes	XM_008386568	PREDICTED: omega-3 fatty acid desaturase, endoplasmic reticulum-like [Malus domestica]
LOC103405531	80.31	37.67	3.06	1.24	-1.30319	2.43e-06	3.84e-05	yes	XM_008344539	PREDICTED: probable pre-mRNA-splicing factor ATP-dependent RNA helicase [Malus domestica]
LOC103425140	64	30	7.41	2.99	-1.30933	3.25e-05	0.000403771	yes	XM_008363211	PREDICTED: UPF0553 protein-like [Malus domestica]
LOC103456307	87.68	41	5.58	2.24	-1.31677	1.05e-06	1.76e-05	yes	XM_008396007	PREDICTED: ferric reduction oxidase 6-like isoform X3 [Malus domestica]
LOC103415187	358	167	33.52	13.45	-1.31742	2.19e-23	1.68e-21	yes	XM_008353535	PREDICTED: probable pectate lyase 18 [Malus domestica]
LOC103426616	67.8	31.47	5.05	2.02	-1.32193	1.32e-05	0.000179672	yes	XM_008364699	PREDICTED: LOW QUALITY PROTEIN: ABC transporter G family member 32-like [Malus domestica]
LOC103446103	182.21	84.63	15.44	6.17	-1.32333	1.13e-12	4.15e-11	yes	XM_008385163	PREDICTED: histidinol dehydrogenase, chloroplastic-like [Malus domestica]
LOC103402724	164	76	23.72	9.46	-1.32619	1.11e-11	3.66e-10	yes	XM_008341479	PREDICTED: allene oxide cyclase 4, chloroplastic [Malus domestica]
LOC103432255	4742	2198	860.97	343.31	-1.32645	3.95e-238	6.71e-235	yes	XM_008370438	PREDICTED: ribulose bisphosphate carboxylase small chain, chloroplastic isoform X1 [Malus domestica]
LOC103456062	288	133	25.38	10.08	-1.3322	1.31e-19	8.18e-18	yes	XM_008395693	PREDICTED: LOW QUALITY PROTEIN: ribulose bisphosphate carboxylase/oxygenase activase, chloroplastic-like [Malus domestica]
LOC103453067	100	46	6.61	2.61	-1.3406	1.6e-07	3.1e-06	yes	XM_008392600	PREDICTED: keratin, type I cytoskeletal 9-like [Malus domestica]
LOC103404452	5456	2500	631.45	248.91	-1.34304	4.06e-269	1.03e-265	yes	XM_008343364	PREDICTED: expansin-A10-like [Malus domestica]
LOC103446706	70	32	7.26	2.86	-1.34395	7.77e-06	0.000109233	yes	XM_008385836	PREDICTED: pentatricopeptide repeat-containing protein At1g61870, mitochondrial-like [Malus domestica]
LOC103439655	69.59	31.68	10.21	4	-1.35191	1.13e-05	0.000154903	yes	XM_008378232	PREDICTED: chloride conductance regulatory protein ICln-like [Malus domestica]
LOC103431337	77	35	5.81	2.27	-1.35585	3.34e-06	5.14e-05	yes	XM_008369486	PREDICTED: F-box protein AFR [Malus domestica]
LOC103456093	77	35	5.81	2.27	-1.35585	3.34e-06	5.14e-05	yes	XM_008395724	PREDICTED: F-box protein AFR [Malus domestica]
LOC103426424	661	300	66.3	25.89	-1.35661	8.01e-43	1.21e-40	yes	XM_008364517	PREDICTED: probable strigolactone esterase DAD2 [Malus domestica]
LOC103440374	214.1	96.46	13.74	5.33	-1.36617	1.64e-15	7.78e-14	yes	XM_008379049	PREDICTED: phosphatidylinositol/phosphatidylcholine transfer protein SFH8-like isoform X1 [Malus domestica]
LOC103438956	71	32	8.07	3.13	-1.36641	5.34e-06	7.8e-05	yes	XM_008377497	PREDICTED: glucan endo-1,3-beta-glucosidase-like [Malus domestica]
LOC103432099	64.62	28.93	8.07	3.11	-1.37565	1.24e-05	0.000169346	yes	XM_008370266	PREDICTED: 14-3-3-like protein A [Malus domestica]
LOC103439704	1275.01	569	143.51	55.1	-1.38103	2.86e-80	9.73e-78	yes	XM_008378290	PREDICTED: sorbitol dehydrogenase-like [Malus domestica]
LOC103437283	125.83	56.07	8.65	3.32	-1.38152	1.03e-09	2.65e-08	yes	XM_008375758	PREDICTED: E3 ubiquitin-protein ligase KEG-like isoform X1 [Malus domestica]
LOC103401165	7238.88	3221.97	1114.3	426.67	-1.38495	0	0	yes	XM_008339880	water stress-inducible protein Rab21-like [Malus domestica]
LOC103400901	118.63	52.69	6.57	2.51	-1.38821	3.37e-09	8.18e-08	yes	XM_008339588	PREDICTED: sucrose synthase [Malus domestica]
LOC103427578	78.53	34.78	11.54	4.4	-1.39107	8.61e-07	1.49e-05	yes	XM_008365638	PREDICTED: inactive rhomboid protein 1-like [Malus domestica]
LOC103447998	79	35	4.68	1.78	-1.39463	1.58e-06	2.6e-05	yes	XM_008387233	PREDICTED: glucomannan 4-beta-mannosyltransferase 2 [Malus domestica]
LOC103434792	208	92	7.39	2.81	-1.395	2.01e-15	9.39e-14	yes	XM_008373144	PREDICTED: probable ubiquitin-conjugating enzyme E2 24 [Malus domestica]
LOC103403995	586.04	258.26	80.86	30.66	-1.39907	2.37e-40	3.27e-38	yes	XM_008342855	PREDICTED: MADS-box protein AGL24-like isoform X2 [Malus domestica]
LOC103425943	49.59	21.59	3.72	1.4	-1.40988	7.78e-05	0.00088707	yes	XM_008364040	PREDICTED: probable WRKY transcription factor 31 [Malus domestica]
LOC103440672	70.99	31	12.05	4.53	-1.41145	2.9e-06	4.51e-05	yes	XM_008379363	PREDICTED: auxin-responsive protein IAA1 [Malus domestica]
LOC103450895	75.58	32.53	11.84	4.39	-1.43138	1.15e-06	1.93e-05	yes	XM_008390301	PREDICTED: pre-mRNA-splicing factor SF2-like isoform X2 [Malus domestica]
LOC103413985	151.54	65.22	13.68	5.06	-1.43486	5.2e-12	1.78e-10	yes	XM_008352408	PREDICTED: mediator-associated protein 1-like [Malus domestica]
LOC103454441	330.71	141.49	23.87	8.79	-1.44126	1.09e-24	8.79e-23	yes	XM_008394025	PREDICTED: probable galactinol--sucrose galactosyltransferase 2 [Malus domestica]
LOC103451950	61.29	26.02	13.47	4.92	-1.45302	8.88e-06	0.000124255	yes	XM_008391402	PREDICTED: serine/arginine-rich splicing factor RSZ21-like isoform X2 [Malus domestica]
LOC103403947	74	31	14.27	5.14	-1.47315	8.98e-07	1.55e-05	yes	XM_008342793	PREDICTED: early light-induced protein 1, chloroplastic-like [Malus domestica]
LOC103411164	134.76	56.33	18.3	6.58	-1.47568	3.36e-11	1.05e-09	yes	XM_008349806	PREDICTED: 2-methylene-furan-3-one reductase-like [Malus domestica]
LOC103444433	581	242	83.96	30.08	-1.4809	2.2e-43	3.41e-41	yes	XM_008383361	PREDICTED: protein E6 [Malus domestica]
LOC103435191	401	167	57	20.42	-1.48098	1.12e-30	1.16e-28	yes	XM_008373591	PREDICTED: expansin-A4-like [Malus domestica]
LOC103446332	113	47	11.71	4.19	-1.48272	7.91e-10	2.1e-08	yes	XM_008385421	PREDICTED: protein trichome birefringence-like 38 [Malus domestica]
LOC103402659	118	49	11.64	4.16	-1.48444	2.76e-10	7.75e-09	yes	XM_008341414	PREDICTED: dof zinc finger protein DOF3.7-like [Malus domestica]
LOC103434443	81.71	33.93	6.64	2.37	-1.4863	2.68e-07	5.04e-06	yes	XM_008372798	PREDICTED: phosphatidate cytidylyltransferase-like [Malus domestica]
LOC103450352	51	21	7.68	2.72	-1.4975	5.22e-05	0.000626553	yes	XM_008389688	PREDICTED: E3 ubiquitin-protein ligase ATL23-like [Malus domestica]
LOC103450527	89.19	36.62	4.83	1.71	-1.49803	4.19e-08	8.86e-07	yes	XM_008389891	PREDICTED: neutral ceramidase [Malus domestica]
LOC103402727	54.33	22.32	5.37	1.9	-1.49892	2.02e-05	0.000263877	yes	XM_008341483	leucoanthocyanidin reductase-like [Malus domestica]
LOC103413381	68.91	28.32	14.53	5.14	-1.49919	2.62e-06	4.11e-05	yes	XM_008351850	PREDICTED: elongation factor 1-delta-like isoform X1 [Malus domestica]
LOC103413397	66.3	27.14	7.27	2.56	-1.50581	1.55e-06	2.55e-05	yes	XM_008351863	PREDICTED: bifunctional protein FolD 2-like [Malus domestica]
LOC103429951	47.86	19.39	6.82	2.38	-1.51881	4.58e-05	0.000554537	yes	XM_008368081	PREDICTED: 2-oxoglutarate-dependent dioxygenase AOP2-like [Malus domestica]
LOC103454529	86.72	35.18	7.51	2.62	-1.51925	7.14e-08	1.45e-06	yes	XM_008394114	PREDICTED: glycosyltransferase 6-like [Malus domestica]
LOC103411107	56.86	22.98	3.19	1.11	-1.523	1.76e-05	0.000231172	yes	XM_008349763	PREDICTED: RING finger protein 10-like isoform X2 [Malus domestica]
LOC103416862	65.34	26.35	14.14	4.9	-1.52893	3.47e-06	5.33e-05	yes	XM_008355075	PREDICTED: auxin-induced protein 22D-like [Malus domestica]
LOC103420819	203	81	25.67	8.81	-1.54287	2.32e-17	1.25e-15	yes	XM_008358867	PREDICTED: expansin-A6 [Malus domestica]
LOC103421489	63	25	11.33	3.87	-1.54974	2e-06	3.18e-05	yes	XM_008359530	PREDICTED: zinc finger protein ZAT12 [Malus domestica]
LOC103451676	106	41.75	8.04	2.72	-1.56359	8.86e-10	2.34e-08	yes	XM_008391090	PREDICTED: serine/threonine-protein kinase STN7, chloroplastic [Malus domestica]
LOC103455484	161.09	62.54	13.8	4.61	-1.58183	1.39e-14	6.1e-13	yes	XM_008395071	PREDICTED: cytochrome P450 94A2-like [Malus domestica]
LOC103439210	67	26	10.25	3.42	-1.58356	7.68e-07	1.34e-05	yes	XM_008377752	PREDICTED: 50S ribosomal protein L5, chloroplastic-like [Malus domestica]
LOC103448499	69.19	26.76	6.37	2.12	-1.58723	4.49e-07	8.22e-06	yes	XM_008387758	PREDICTED: GDP-mannose transporter GONST4-like [Malus domestica]
LOC103445458	921	356	94.51	31.43	-1.58832	1.15e-73	3.23e-71	yes	XM_008384474	PREDICTED: alcohol dehydrogenase class-3 [Malus domestica]
LOC103405438	44	17	4.64	1.54	-1.59119	5.93e-05	0.000703287	yes	XM_008344441	PREDICTED: LOW QUALITY PROTEIN: auxin-responsive protein IAA21-like [Malus domestica]
LOC103426757	59.21	22.74	9.89	3.27	-1.59668	2.54e-06	4e-05	yes	XM_008364836	PREDICTED: protein argonaute 12-like [Malus domestica]
LOC103432239	46.85	17.93	3.69	1.22	-1.59674	3.42e-05	0.000424052	yes	XM_008370420	PREDICTED: DNA methyltransferase 1-associated protein 1-like isoform X2 [Malus domestica]
LOC103448587	54.4	20.82	2.58	0.85	-1.60184	1.02e-05	0.00014046	yes	XM_008387853	PREDICTED: ABC transporter G family member 32 [Malus domestica]
LOC103405201	42	16	4.05	1.33	-1.6065	6.69e-05	0.000773507	yes	XM_008344173	PREDICTED: actin-related protein 2/3 complex subunit 1B-like [Malus domestica]
LOC103403953	310	118	27.56	9.03	-1.60978	2.65e-27	2.34e-25	yes	XM_008342800	PREDICTED: ATP sulfurylase 1, chloroplastic [Malus domestica]
LOC103443795	58.63	21.97	6.9	2.23	-1.62955	3.88e-06	5.81e-05	yes	XM_008382694	PREDICTED: E3 ubiquitin-protein ligase RING1-like [Malus domestica]
LOC103426806	91.72	34.33	6.65	2.14	-1.63574	4.63e-09	1.1e-07	yes	XM_008364886	PREDICTED: U1 small nuclear ribonucleoprotein 70 kDa-like isoform X1 [Malus domestica]
LOC103437614	448	167	28.99	9.3	-1.64025	2.58e-39	3.44e-37	yes	XM_008376096	PREDICTED: endoglucanase 6-like [Malus domestica]
LOC103412853	669.25	249.15	100.44	32.17	-1.64255	2.23e-57	4.55e-55	yes	XM_008351370	PREDICTED: tropinone reductase homolog At1g07440-like isoform X1 [Malus domestica]
LOC103455249	50.56	18.75	3.78	1.21	-1.64338	1.3e-05	0.000176641	yes	XM_008394840	PREDICTED: nucleobase-ascorbate transporter 6 [Malus domestica]
LOC103410808	143.11	53.05	11.1	3.54	-1.64874	1.14e-13	4.68e-12	yes	XM_008349475	PREDICTED: probable cytochrome P450 313a3 [Malus domestica]
LOC103437664	58.37	21.6	10.57	3.37	-1.64915	1.86e-06	3.02e-05	yes	XM_008376154	PREDICTED: high-affinity nitrate transporter 3.2 [Malus domestica]
LOC103425913	72.76	26.96	9.39	2.99	-1.65098	1.27e-07	2.49e-06	yes	XM_008364015	PREDICTED: 14-3-3-like protein A [Malus domestica]
LOC103415351	221.25	81.71	20.5	6.51	-1.65489	1e-20	6.72e-19	yes	XM_008353690	PREDICTED: cytochrome P450 94A2-like [Malus domestica]
LOC103444831	44.71	16.46	9.1	2.88	-1.6598	3.86e-05	0.000475527	yes	XM_008383773	PREDICTED: GDSL esterase/lipase At1g29670-like [Malus domestica]
LOC103432218	62.9	22.99	7.39	2.32	-1.67145	9.7e-07	1.64e-05	yes	XM_008370396	PREDICTED: 14-3-3-like protein B isoform X1 [Malus domestica]
LOC103406616	73.61	26.52	5.87	1.82	-1.68942	8.26e-08	1.68e-06	yes	XM_008345607	PREDICTED: V-type proton ATPase subunit H-like [Malus domestica]
LOC103435773	843	303	82.59	25.54	-1.69321	3.91e-74	1.13e-71	yes	XM_008374185	PREDICTED: alcohol dehydrogenase class-3-like [Malus domestica]
LOC103454194	226	81	13.17	4.06	-1.6977	1.23e-21	8.49e-20	yes	XM_008393787	PREDICTED: ABC transporter G family member 22-like [Malus domestica]
LOC103435655	70	25	6.81	2.09	-1.70415	1.01e-07	2.03e-06	yes	XM_008374051	PREDICTED: peroxisomal (S)-2-hydroxy-acid oxidase [Malus domestica]
LOC103445348	90	32	15.91	4.87	-1.70794	1.6e-09	4.06e-08	yes	XM_008384345	PREDICTED: cysteine-rich repeat secretory protein 55-like [Malus domestica]
LOC103455835	81.57	29.04	5.43	1.66	-1.70977	7.8e-09	1.79e-07	yes	XM_008395432	PREDICTED: far upstream element-binding protein 2 isoform X2 [Malus domestica]
LOC103452093	56.31	19.96	3.09	0.94	-1.71687	2.06e-06	3.27e-05	yes	XM_008391581	PREDICTED: serine/threonine protein phosphatase 2A 57 kDa regulatory subunit B' theta isoform-like [Malus domestica]
LOC103418302	53756	18650	9910.19	2957.8	-1.74439	0	0	yes	XM_008356432	PREDICTED: dehydrin DHN3-like [Malus domestica]
LOC103449081	151	51.92	11.8	3.49	-1.75749	8.07e-16	3.95e-14	yes	XM_008388361	PREDICTED: FRIGIDA-like protein 4a [Malus domestica]
LOC103402512	58.45	20.05	7.99	2.36	-1.75941	8.54e-07	1.48e-05	yes	XM_008341260	PREDICTED: survival of motor neuron-related-splicing factor 30 [Malus domestica]
LOC103419073	1114.51	380.68	239.14	70.27	-1.76687	5.38e-102	2.66e-99	yes	XM_008357196	PREDICTED: 60S ribosomal protein L14-1-like [Malus domestica]
LOC103429254	147	50	19.18	5.61	-1.77353	2.09e-15	9.73e-14	yes	XM_008367401	PREDICTED: protein LURP-one-related 8-like [Malus domestica]
LOC103414815	85.96	28.53	11.67	3.33	-1.80921	5.92e-10	1.59e-08	yes	XM_008353184	PREDICTED: choline monooxygenase, chloroplastic-like [Malus domestica]
LOC103442374	91	30	5.21	1.48	-1.81569	2.09e-10	6.04e-09	yes	XM_008381157	PREDICTED: phosphate transporter PHO1 homolog 9-like [Malus domestica]
LOC103422477	37.95	12.18	2.75	0.76	-1.85536	5.82e-05	0.000692145	yes	XM_008360539	PREDICTED: E3 ubiquitin-protein ligase COP1-like [Malus domestica]
LOC103424545	60	19.05	5.23	1.43	-1.8708	1.51e-07	2.94e-06	yes	XM_008362626	PREDICTED: cyclic dof factor 3-like [Malus domestica]
LOC103454173	101	32	9.05	2.47	-1.87341	5.18e-12	1.78e-10	yes	XM_008393763	PREDICTED: nuclear transcription factor Y subunit A-10-like [Malus domestica]
LOC103451703	41	13	9.31	2.54	-1.87395	2.14e-05	0.00027853	yes	XM_008391118	PREDICTED: probable E3 ubiquitin-protein ligase RHA2B [Malus domestica]
LOC103454409	741.7	234.04	43.36	11.77	-1.88125	3.9e-76	1.22e-73	yes	XM_008394003	PREDICTED: probable galactinol--sucrose galactosyltransferase 2 [Malus domestica]
LOC103406353	70	22	5.13	1.39	-1.88387	1.98e-08	4.33e-07	yes	XM_008345345	PREDICTED: aspartic proteinase PCS1-like [Malus domestica]
LOC103435260	70	22	5.13	1.39	-1.88387	1.98e-08	4.33e-07	yes	XM_008373648	PREDICTED: aspartic proteinase PCS1-like [Malus domestica]
LOC103412170	36.06	11.34	2.99	0.81	-1.88415	6.29e-05	0.0007296	yes	XM_008350765	PREDICTED: E3 ubiquitin-protein ligase PRT1-like [Malus domestica]
LOC103437141	56	17.58	7.47	2.02	-1.88675	6.4e-07	1.13e-05	yes	XM_008375592	PREDICTED: thylakoid lumenal protein At1g12250, chloroplastic isoform X1 [Malus domestica]
LOC103425227	108.53	34.02	4.97	1.34	-1.89101	7.46e-13	2.82e-11	yes	XM_008363309	PREDICTED: bifunctional aspartokinase/homoserine dehydrogenase 1, chloroplastic-like isoform X2 [Malus domestica]
LOC103435180	71	22	4.01	1.07	-1.90599	1.25e-08	2.84e-07	yes	XM_008373577	PREDICTED: uncharacterized membrane protein C2G11.09-like [Malus domestica]
LOC103403021	113.28	35	7.97	2.12	-1.91052	1.79e-13	7.13e-12	yes	XM_008341823	PREDICTED: probable nucleoredoxin 1 isoform X1 [Malus domestica]
LOC103409258	70.99	21.62	9.58	2.51	-1.93234	5.21e-09	1.23e-07	yes	XM_008348069	PREDICTED: methionine aminopeptidase 1A-like isoform X1 [Malus domestica]
LOC103432757	119.31	36.01	10.61	2.76	-1.94268	1.69e-14	7.34e-13	yes	XM_008370959	PREDICTED: protein TRIGALACTOSYLDIACYLGLYCEROL 2, chloroplastic isoform X1 [Malus domestica]
LOC103430146	37	11	4.49	1.15	-1.96508	3.93e-05	0.00048177	yes	XM_008368277	PREDICTED: protein SYM1-like [Malus domestica]
LOC103421541	40.41	11.92	4.23	1.07	-1.98305	1.44e-05	0.000194693	yes	XM_008359586	PREDICTED: cylicin-1-like isoform X2 [Malus domestica]
LOC103414744	136.42	39.12	9.55	2.36	-2.01671	5.57e-17	2.93e-15	yes	XM_008353118	PREDICTED: chaperonin 60 subunit beta 2, chloroplastic [Malus domestica]
LOC103435178	39.55	11.11	1.56	0.38	-2.03747	9.29e-06	0.000129611	yes	XM_008373574	PREDICTED: auxin response factor 6-like [Malus domestica]
LOC103447875	61.93	17.36	3.25	0.78	-2.05889	9.2e-09	2.1e-07	yes	XM_008387080	uncharacterized LOC103447875 [Malus domestica]
LOC103441153	68	19	7.17	1.72	-2.05956	3.42e-09	8.28e-08	yes	XM_008379850	PREDICTED: GATA transcription factor 12-like [Malus domestica]
LOC103426675	92	25	10.35	2.42	-2.09655	1.4e-12	5.09e-11	yes	XM_008364758	PREDICTED: oxysterol-binding protein-related protein 4C-like [Malus domestica]
LOC103415288	81	22	9.94	2.32	-2.09912	2.57e-11	8.17e-10	yes	XM_008353633	PREDICTED: flavonol synthase/flavanone 3-hydroxylase-like [Malus domestica]
LOC103442560	621	168	98.11	22.83	-2.10347	5.83e-75	1.78e-72	yes	XM_008381361	PREDICTED: cytochrome b6-f complex iron-sulfur subunit, chloroplastic-like [Malus domestica]
LOC103440885	46.56	12.55	9.63	2.23	-2.11049	7.83e-07	1.37e-05	yes	XM_008379584	PREDICTED: 17.9 kDa class II heat shock protein-like [Malus domestica]
LOC103407044	89.56	24.07	29.81	6.89	-2.11322	2.26e-12	8.01e-11	yes	XM_008346001	PREDICTED: heavy metal-associated isoprenylated plant protein 26-like [Malus domestica]
LOC103428309	33.21	8.81	3.56	0.81	-2.13588	4.27e-05	0.000520239	yes	XM_008366413	PREDICTED: protein FAR1-RELATED SEQUENCE 7-like isoform X1 [Malus domestica]
LOC103406743	39.39	10.22	2.71	0.61	-2.15141	3.48e-06	5.34e-05	yes	XM_008345740	PREDICTED: probable inactive receptor kinase At2g26730 [Malus domestica]
LOC103436599	98.66	25.74	7.3	1.64	-2.1542	1.22e-13	4.91e-12	yes	XM_008375042	PREDICTED: probable LRR receptor-like serine/threonine-protein kinase At5g10290 [Malus domestica]
LOC103409578	138	36	12.48	2.8	-2.15612	1.85e-18	1.07e-16	yes	XM_008348395	PREDICTED: zeatin O-glucosyltransferase-like [Malus domestica]
LOC103446783	34.5	8.87	3.38	0.75	-2.17206	1.57e-05	0.000207805	yes	XM_008385922	PREDICTED: F-box protein CPR30 [Malus domestica]
LOC103443960	226	58	63.43	14	-2.17974	4.26e-30	4.3e-28	yes	XM_008382859	PREDICTED: uncharacterized protein LOC103443960 [Malus domestica]
LOC103426761	55.28	13.82	5.48	1.18	-2.21539	1.42e-08	3.2e-07	yes	XM_008364840	PREDICTED: glycosyltransferase 6-like [Malus domestica]
LOC103429913	61.72	15.39	3.54	0.76	-2.21968	5.54e-09	1.3e-07	yes	XM_008368043	PREDICTED: protein TOC75-3, chloroplastic-like [Malus domestica]
LOC103442390	40.75	10.15	2.61	0.56	-2.22055	2.1e-06	3.32e-05	yes	XM_008381170	PREDICTED: nucleolar and coiled-body phosphoprotein 1-like [Malus domestica]
LOC103403002	89	22	6.33	1.35	-2.22925	4.65e-13	1.78e-11	yes	XM_008341797	PREDICTED: probable carotenoid cleavage dioxygenase 4, chloroplastic [Malus domestica]
LOC103414187	37	9.18	3.38	0.72	-2.23095	5.67e-06	8.25e-05	yes	XM_008352596	PREDICTED: transcription factor bHLH130-like [Malus domestica]
LOC103418526	441.5	108.62	63.92	13.53	-2.24011	1.04e-58	2.2e-56	yes	XM_008356642	PREDICTED: dnaJ protein homolog [Malus domestica]
LOC103441610	852	209	66.76	14.09	-2.24431	2.97e-109	1.63e-106	yes	XM_008380294	PREDICTED: probable glycerol-3-phosphate acyltransferase 3 [Malus domestica]
LOC103425704	594	145	58.49	12.28	-2.25188	2.88e-78	9.43e-76	yes	XM_008363792	PREDICTED: 2-methyl-6-phytyl-1,4-hydroquinone methyltransferase, chloroplastic-like [Malus domestica]
LOC103421170	42.33	10.28	5.15	1.08	-2.25354	7.52e-07	1.32e-05	yes	XM_008359204	PREDICTED: cation transport regulator-like protein 2 [Malus domestica]
LOC103402286	29.71	7	3.16	0.64	-2.30378	4.19e-05	0.000511377	yes	XM_008341027	PREDICTED: Golgi apparatus membrane protein TVP38 [Malus domestica]
LOC103408437	51.62	12.12	10.9	2.2	-2.30875	3.78e-08	8e-07	yes	XM_008347288	PREDICTED: 60S ribosomal protein L35a-1-like [Malus domestica]
LOC103417020	26	6	3.43	0.68	-2.3346	6.7e-05	0.000774915	yes	XM_008355228	PREDICTED: ankyrin-3-like [Malus domestica]
LOC103426868	36.46	8.46	2.68	0.53	-2.33817	1.88e-06	3.05e-05	yes	XM_008364950	PREDICTED: tyrosine-sulfated glycopeptide receptor 1-like [Malus domestica]
LOC103419629	29.62	6.83	4.81	0.95	-2.34004	4.19e-05	0.000511377	yes	XM_008357727	PREDICTED: uncharacterized membrane protein At1g16860-like [Malus domestica]
LOC103425662	26.94	6.1	3.38	0.66	-2.35649	3.91e-05	0.000480286	yes	XM_008363751	PREDICTED: squamosa promoter-binding-like protein 7 isoform X1 [Malus domestica]
LOC103444126	132	29	20.75	3.92	-2.40419	1.87e-20	1.23e-18	yes	XM_008383041	PREDICTED: ribulose bisphosphate carboxylase small chain, chloroplastic [Malus domestica]
LOC103403022	461.72	101	35.54	6.69	-2.40937	1.16e-66	2.88e-64	yes	XM_008341825	PREDICTED: probable nucleoredoxin 1 [Malus domestica]
LOC103442508	194.37	42.38	23.99	4.5	-2.41444	2.6e-29	2.53e-27	yes	XM_008381308	14-3-3-like protein A [Malus domestica]
LOC103419303	34.5	7.44	2.75	0.51	-2.43086	1.67e-06	2.74e-05	yes	XM_008357420	PREDICTED: probable serine/threonine-protein kinase At5g41260 isoform X2 [Malus domestica]
LOC103416592	339.79	72.89	36.71	6.77	-2.43895	1.08e-50	1.96e-48	yes	XM_008354830	PREDICTED: bidirectional sugar transporter N3-like [Malus domestica]
LOC103451807	509	109	55.64	10.25	-2.4405	3.68e-74	1.07e-71	yes	XM_008391234	PREDICTED: expansin-A10 [Malus domestica]
LOC103456037	47.44	9.93	13.87	2.5	-2.47197	5.49e-08	1.15e-06	yes	XM_008395671	PREDICTED: heavy metal-associated isoprenylated plant protein 26 [Malus domestica]
LOC103444143	43	9	7.46	1.34	-2.47694	1.43e-07	2.8e-06	yes	XM_008383056	PREDICTED: probable receptor-like protein kinase At1g67000 [Malus domestica]
LOC103454123	33	6.68	3.31	0.58	-2.51271	4.97e-06	7.33e-05	yes	XM_008393713	PREDICTED: mitochondrial fission protein ELM1-like isoform X1 [Malus domestica]
LOC103440351	31.8	6.36	1.51	0.26	-2.53797	2.48e-06	3.9e-05	yes	XM_008379027	PREDICTED: homeobox-leucine zipper protein ANTHOCYANINLESS 2-like isoform X1 [Malus domestica]
LOC103403990	257.41	51.49	16.32	2.81	-2.538	2.07e-40	2.88e-38	yes	XM_008342845	PREDICTED: nucleolar GTP-binding protein 1-like [Malus domestica]
LOC103441450	64.52	12.84	7.1	1.22	-2.54094	3.84e-11	1.2e-09	yes	XM_008380134	PREDICTED: OTU domain-containing protein DDB_G0284757-like isoform X1 [Malus domestica]
LOC103407638	35.34	7.09	1.93	0.33	-2.54806	1.67e-06	2.74e-05	yes	XM_008346537	PREDICTED: probable WRKY transcription factor 2 [Malus domestica]
LOC103452783	91.52	18.06	7.19	1.22	-2.55911	2.99e-15	1.38e-13	yes	XM_008392321	PREDICTED: aldehyde dehydrogenase 22A1 [Malus domestica]
LOC103417588	348.68	67.44	51.29	8.53	-2.58806	1.96e-55	3.84e-53	yes	XM_008355764	PREDICTED: (+)-neomenthol dehydrogenase-like isoform X1 [Malus domestica]
LOC103446880	88	17	6.04	1	-2.59455	7.44e-15	3.35e-13	yes	XM_008386038	PREDICTED: heat shock 70 kDa protein isoform X1 [Malus domestica]
LOC103432146	64.11	12.19	3.28	0.54	-2.60266	1.05e-11	3.48e-10	yes	XM_008370339	PREDICTED: C2 domain-containing protein At1g53590-like isoform X3 [Malus domestica]
LOC103404189	34.3	6.5	3.86	0.63	-2.61518	2.89e-06	4.5e-05	yes	XM_008343078	PREDICTED: B2 protein [Malus domestica]
LOC103407912	341.76	64.1	29.74	4.8	-2.6313	1.69e-55	3.33e-53	yes	XM_008346788	PREDICTED: polyadenylate-binding protein RBP47B'-like [Malus domestica]
LOC103424150	76.69	14.31	6.35	1.02	-2.63819	1.11e-13	4.54e-12	yes	XM_008362227	PREDICTED: nuclear transcription factor Y subunit A-3-like isoform X1 [Malus domestica]
LOC103449218	94	17	17.05	2.65	-2.68571	1.62e-16	8.19e-15	yes	XM_008388504	PREDICTED: universal stress protein A-like protein [Malus domestica]
LOC103416825	576	104	125.67	19.52	-2.68662	1.55e-93	6.85e-91	yes	XM_008355041	PREDICTED: CASP-like protein POPTRDRAFT_820933 [Malus domestica]
LOC103438216	51.47	9	3.85	0.58	-2.73073	1.8e-09	4.56e-08	yes	XM_008376743	PREDICTED: LOW QUALITY PROTEIN: cytochrome P450 CYP736A12-like [Malus domestica]
LOC103416548	138	24	10.56	1.58	-2.74061	1.15e-24	9.27e-23	yes	XM_008354794	PREDICTED: probable nucleoredoxin 1 [Malus domestica]
LOC103455247	52	9	7.81	1.16	-2.7512	1.03e-09	2.66e-08	yes	XM_008394837	PREDICTED: pollen-specific protein SF3-like [Malus domestica]
LOC103414323	35	6	2.79	0.41	-2.76657	4.55e-07	8.32e-06	yes	XM_008352720	PREDICTED: ammonium transporter 1 member 2-like [Malus domestica]
LOC103410740	39.18	6.49	4.45	0.63	-2.82038	1.83e-07	3.52e-06	yes	XM_008349408	PREDICTED: eukaryotic translation initiation factor 3 subunit L-like [Malus domestica]
LOC103449572	68	11	6.08	0.85	-2.83854	2.71e-13	1.06e-11	yes	XM_008388897	PREDICTED: nuclear transcription factor Y subunit A-10-like [Malus domestica]
LOC103445747	24.02	3.75	2.43	0.33	-2.88042	2.78e-05	0.000353426	yes	XM_008384774	PREDICTED: protein TRIGALACTOSYLDIACYLGLYCEROL 1, chloroplastic-like isoform X1 [Malus domestica]
LOC103403201	216.21	34.11	23.36	3.17	-2.88149	2.52e-39	3.38e-37	yes	XM_008342032	PREDICTED: bidirectional sugar transporter N3-like [Malus domestica]
LOC103452026	27	4.05	1.46	0.19	-2.9419	2.6e-06	4.08e-05	yes	XM_008391499	PREDICTED: BTB/POZ domain-containing protein At1g67900-like [Malus domestica]
LOC103448046	220	33	33.27	4.29	-2.95517	5.83e-41	8.35e-39	yes	XM_008387277	PREDICTED: superoxide dismutase [Cu-Zn], chloroplastic [Malus domestica]
LOC103423365	22.35	3.27	3.41	0.43	-2.98736	4.98e-05	0.000599018	yes	XM_008361435	PREDICTED: nuclear transcription factor Y subunit B-1-like isoform X2 [Malus domestica]
LOC103418392	19.82	2.71	3.54	0.42	-3.07529	6.66e-05	0.000770706	yes	XM_008356525	PREDICTED: 14-3-3-like protein GF14 kappa isoform X1 [Malus domestica]
LOC103422164	27.83	3.56	5.52	0.61	-3.17779	2.6e-06	4.08e-05	yes	XM_008360200	PREDICTED: indole-3-acetic acid-induced protein ARG7-like [Malus domestica]
LOC103447373	205.94	26	14.08	1.53	-3.20204	2.47e-41	3.58e-39	yes	XM_008386560	PREDICTED: asparagine synthetase [glutamine-hydrolyzing] 1 [Malus domestica]
LOC103417636	103	13	20.73	2.25	-3.20372	2.46e-21	1.68e-19	yes	XM_008355809	PREDICTED: ethylene-responsive transcription factor ERF023-like [Malus domestica]
LOC103449902	32	4	2.86	0.31	-3.20568	1.26e-07	2.48e-06	yes	XM_008389229	PREDICTED: ultraviolet-B receptor UVR8 [Malus domestica]
LOC103439345	46	5.72	4.09	0.44	-3.21653	4.08e-10	1.13e-08	yes	XM_008377901	PREDICTED: UBP1-associated protein 2A-like [Malus domestica]
LOC103429462	64.02	8	8.04	0.86	-3.22479	1.28e-13	5.15e-12	yes	XM_008367611	PREDICTED: copper chaperone for superoxide dismutase, chloroplastic/cytosolic-like isoform X1 [Malus domestica]
LOC103440533	58.65	6.79	9.69	0.96	-3.33539	8.84e-13	3.3e-11	yes	XM_008379249	PREDICTED: protein phosphatase inhibitor 2-like isoform X2 [Malus domestica]
LOC103406216	355	40	26.88	2.61	-3.36441	2.5e-73	6.96e-71	yes	XM_008345221	PREDICTED: cytochrome P450 78A9-like [Malus domestica]
LOC103407607	46	5	13.03	1.22	-3.41688	7.41e-11	2.25e-09	yes	XM_008346507	PREDICTED: keratin-associated protein 4-7-like [Malus domestica]
LOC103451077	22.26	2.3	1.15	0.1	-3.52356	1.06e-05	0.000146511	yes	XM_008390509	PREDICTED: ankyrin repeat domain-containing protein 13B [Malus domestica]
LOC103406836	30.76	3	2.49	0.21	-3.56768	3.76e-08	7.97e-07	yes	XM_008345818	PREDICTED: flavonoid 3'-monooxygenase-like [Malus domestica]
LOC103442480	41.02	3.97	3.71	0.31	-3.58108	4.81e-10	1.3e-08	yes	XM_008381268	PREDICTED: protein FLX-like 2 isoform X1 [Malus domestica]
LOC103408641	1046.7	96.15	241.56	19.09	-3.66149	1.49e-223	2.12e-220	yes	XM_008347477	PREDICTED: superoxide dismutase [Cu-Zn] [Malus domestica]
LOC103422668	46.04	4.1	5.4	0.41	-3.71926	1.1e-11	3.61e-10	yes	XM_008360728	PREDICTED: rRNA-processing protein EFG1-like isoform X1 [Malus domestica]
LOC103415754	27.85	2.54	1.46	0.11	-3.73039	4.71e-07	8.58e-06	yes	XM_008354048	PREDICTED: potassium channel AKT1-like [Malus domestica]
LOC103428743	208	16	32.93	2.18	-3.917	3.38e-50	6.02e-48	yes	XM_008366865	PREDICTED: superoxide dismutase [Cu-Zn], chloroplastic [Malus domestica]
LOC103439927	44.8	3.31	3.1	0.2	-3.9542	3.89e-11	1.21e-09	yes	XM_008378574	PREDICTED: GTPase-activating protein GYP7 isoform X2 [Malus domestica]
LOC103413420	37	2.45	4.75	0.27	-4.1369	8.11e-10	2.15e-08	yes	XM_008351886	PREDICTED: secoisolariciresinol dehydrogenase-like, partial [Malus domestica]
LOC103450984	860.28	53.89	160.88	8.67	-4.21381	1.91e-207	2.44e-204	yes	XM_008390398	PREDICTED: superoxide dismutase [Cu-Zn] 1-like [Malus domestica]
LOC103434128	660.3	30.85	123.48	4.96	-4.63779	1.26e-171	1.15e-168	yes	XM_008372433	PREDICTED: superoxide dismutase [Cu-Zn] [Malus domestica]
LOC103416192	49.17	1.7	2.66	0.08	-5.05528	1.28e-14	5.65e-13	yes	XM_008354453	PREDICTED: nitrate reductase [NADH]-like [Malus domestica]
LOC103407972	564.1	5.78	59.34	0.52	-6.83435	8.23e-176	8.15e-173	yes	XM_008346843	PREDICTED: isocitrate dehydrogenase [NAD] catalytic subunit 5, mitochondrial-like [Malus domestica]
LOC103448111	31	0.23	1.15	0.01	-6.84549	2.39e-10	6.76e-09	yes	XM_008387349	PREDICTED: DIS3-like exonuclease 2 isoform X1 [Malus domestica]
LOC103438293	144	0.28	30.86	0.05	-9.26959	1.23e-45	1.99e-43	yes	XM_008376834	PREDICTED: type 1 phosphatases regulator ypi1-like [Malus domestica]
LOC103414511	18.49	0	1	0.001	-9.96578	1.93e-06	3.07e-05	yes	XM_008352885	PREDICTED: receptor-like protein 12 [Malus domestica]
LOC103447876	21	0	1	0.001	-9.96578	4.82e-07	8.61e-06	yes	XM_008387082	PREDICTED: protein kinase G11A-like [Malus domestica]
LOC103401955	14.07	0	1.02	0.001	-9.99435	6.14e-05	0.000713116	yes	XM_008340682	PREDICTED: serine/threonine-protein kinase PEPKR2 [Malus domestica]
LOC103421317	14.02	0	1.02	0.001	-9.99435	6.14e-05	0.000713116	yes	XM_008359344	PREDICTED: CBL-interacting serine/threonine-protein kinase 8-like isoform X2 [Malus domestica]
LOC103451523	13.82	0	1.02	0.001	-9.99435	6.14e-05	0.000713116	yes	XM_008390929	PREDICTED: vacuolar fusion protein CCZ1 homolog B-like isoform X1 [Malus domestica]
LOC103455939	26	0.04	1.03	0.001	-10.0084	1.52e-08	3.34e-07	yes	XM_008395551	PREDICTED: chromosome-associated kinesin KIF4A-like isoform X1 [Malus domestica]
LOC103446591	15.41	0	1.04	0.001	-10.0224	3.07e-05	0.000383178	yes	XM_008385721	PREDICTED: transcription factor HBP-1b(c38)-like isoform X1 [Malus domestica]
LOC103453893	19.11	0	1.04	0.001	-10.0224	1.93e-06	3.07e-05	yes	XM_008393486	PREDICTED: 5-methyltetrahydropteroyltriglutamate--homocysteine methyltransferase [Malus domestica]
LOC103400439	14.35	0	1.06	0.001	-10.0498	6.14e-05	0.000713116	yes	XM_008339089	PREDICTED: F-box/kelch-repeat protein At1g55270-like [Malus domestica]
LOC103437176	18	0	1.06	0.001	-10.0498	3.85e-06	5.77e-05	yes	XM_008375635	PREDICTED: LOW QUALITY PROTEIN: flocculation protein FLO11-like [Malus domestica]
LOC103416730	13.99	0	1.09	0.001	-10.0901	6.14e-05	0.000713116	yes	XM_008354955	PREDICTED: uridine kinase-like protein 3 isoform X1 [Malus domestica]
LOC103425753	16	0	1.12	0.001	-10.1293	1.54e-05	0.000204025	yes	XM_008363853	PREDICTED: E3 ubiquitin-protein ligase COP1-like [Malus domestica]
LOC103411497	17	0	1.13	0.001	-10.1421	7.69e-06	0.000108183	yes	XM_008350129	PREDICTED: transcription factor PIF4-like [Malus domestica]
LOC103440802	15	0	1.14	0.001	-10.1548	3.07e-05	0.000383178	yes	XM_008379510	PREDICTED: heparan-alpha-glucosaminide N-acetyltransferase-like isoform X1 [Malus domestica]
LOC103443623	20	0	1.14	0.001	-10.1548	9.64e-07	1.63e-05	yes	XM_008382507	PREDICTED: pumilio homolog 23 isoform X1 [Malus domestica]
LOC103437896	14.32	0	1.18	0.001	-10.2046	6.14e-05	0.000713116	yes	XM_008376419	PREDICTED: LOW QUALITY PROTEIN: ras GTPase-activating protein-binding protein 2-like [Malus domestica]
LOC103432915	22.82	0	1.21	0.001	-10.2408	1.21e-07	2.39e-06	yes	XM_008371140	PREDICTED: potassium transporter 2 isoform X2 [Malus domestica]
LOC103450393	29.04	0	1.21	0.001	-10.2408	9.53e-10	2.47e-08	yes	XM_008389731	PREDICTED: 5'-3' exoribonuclease 3 isoform X1 [Malus domestica]
LOC103451086	16	0	1.21	0.001	-10.2408	1.54e-05	0.000204025	yes	XM_008390520	PREDICTED: UPF0655 protein C17G9.12c-like isoform X2 [Malus domestica]
LOC103414536	19.74	0	1.23	0.001	-10.2644	9.64e-07	1.63e-05	yes	XM_008352912	PREDICTED: probable boron transporter 2 isoform X2 [Malus domestica]
LOC103451070	36	0	1.26	0.001	-10.2992	7.54e-12	2.52e-10	yes	XM_008390504	PREDICTED: probable lysine-specific demethylase JMJ14 isoform X2 [Malus domestica]
LOC103452952	37.93	0	1.26	0.001	-10.2992	1.89e-12	6.74e-11	yes	XM_008392475	PREDICTED: symplekin isoform X2 [Malus domestica]
LOC103453152	17.23	0	1.27	0.001	-10.3106	7.69e-06	0.000108183	yes	XM_008392706	PREDICTED: heat stress transcription factor A-1-like isoform X1 [Malus domestica]
LOC103411052	20.1	0	1.28	0.001	-10.3219	9.64e-07	1.63e-05	yes	XM_008349701	PREDICTED: MACPF domain-containing protein At4g24290-like isoform X2 [Malus domestica]
LOC103433680	25.61	0	1.3	0.001	-10.3443	1.52e-08	3.34e-07	yes	XM_008371949	PREDICTED: importin subunit beta-1-like [Malus domestica]
LOC103404802	24.97	0	1.31	0.001	-10.3554	3.03e-08	6.45e-07	yes	XM_008343766	PREDICTED: homeobox-leucine zipper protein HDG2 isoform X1 [Malus domestica]
LOC103443757	37.25	0	1.32	0.001	-10.3663	3.78e-12	1.3e-10	yes	XM_008382650	PREDICTED: dentin sialophosphoprotein isoform X2 [Malus domestica]
LOC103422107	16.27	0	1.34	0.001	-10.388	1.54e-05	0.000204025	yes	XM_008360143	PREDICTED: probable polyamine transporter At1g31830 isoform X2 [Malus domestica]
LOC103439367	23.84	0	1.34	0.001	-10.388	6.05e-08	1.24e-06	yes	XM_008377924	ADP-ribosylation factor 1 [Malus domestica]
LOC103453840	23.39	0	1.34	0.001	-10.388	6.05e-08	1.24e-06	yes	XM_008393450	PREDICTED: coiled-coil domain-containing protein 115 [Malus domestica]
LOC103408838	14.62	0	1.35	0.001	-10.3987	6.14e-05	0.000713116	yes	XM_008347668	PREDICTED: sucrose-phosphatase 1-like isoform X2 [Malus domestica]
LOC103437165	28.5	0.01	1.35	0.001	-10.3987	1.9e-09	4.75e-08	yes	XM_008375621	PREDICTED: filament-like plant protein 7 isoform X1 [Malus domestica]
LOC103446312	16.75	0	1.37	0.001	-10.42	7.69e-06	0.000108183	yes	XM_008385395	PREDICTED: CBL-interacting serine/threonine-protein kinase 12-like [Malus domestica]
LOC103439772	28.81	0	1.38	0.001	-10.4305	1.9e-09	4.75e-08	yes	XM_008378383	PREDICTED: probable GPI-anchored adhesin-like protein PGA55 isoform X2 [Malus domestica]
LOC103415794	42.89	0	1.46	0.001	-10.5118	5.97e-14	2.48e-12	yes	XM_008354079	PREDICTED: probable phosphoribosylformylglycinamidine synthase, chloroplastic/mitochondrial [Malus domestica]
LOC103430445	19	0	1.46	0.001	-10.5118	1.93e-06	3.07e-05	yes	XM_008368685	PREDICTED: synaptotagmin-3-like [Malus domestica]
LOC103450401	27.99	0	1.46	0.001	-10.5118	1.9e-09	4.75e-08	yes	XM_008389740	PREDICTED: protein IQ-DOMAIN 32 isoform X2 [Malus domestica]
LOC103440219	31.31	0	1.48	0.001	-10.5314	2.39e-10	6.76e-09	yes	XM_008378886	PREDICTED: large proline-rich protein bag6-B-like isoform X1 [Malus domestica]
LOC103442612	20.52	0	1.48	0.001	-10.5314	4.82e-07	8.61e-06	yes	XM_008381417	PREDICTED: probable beta-1,3-galactosyltransferase 2 isoform X1 [Malus domestica]
LOC103434271	22.17	0	1.5	0.001	-10.5507	2.41e-07	4.55e-06	yes	XM_008372608	PREDICTED: probable methionine--tRNA ligase, mitochondrial [Malus domestica]
LOC103426330	17.69	0	1.51	0.001	-10.5603	3.85e-06	5.77e-05	yes	XM_008364425	PREDICTED: E3 ubiquitin-protein ligase SINAT3-like isoform X2 [Malus domestica]
LOC103447129	45.74	0	1.51	0.001	-10.5603	7.52e-15	3.37e-13	yes	XM_008386317	PREDICTED: trichohyalin-like [Malus domestica]
LOC103438250	26.69	0	1.54	0.001	-10.5887	7.59e-09	1.74e-07	yes	XM_008376780	PREDICTED: sulfate transporter 1.3-like [Malus domestica]
LOC103412174	25.25	0	1.55	0.001	-10.5981	1.52e-08	3.34e-07	yes	XM_008350770	PREDICTED: probable methyltransferase PMT18 [Malus domestica]
LOC103438779	28.13	0	1.55	0.001	-10.5981	1.9e-09	4.75e-08	yes	XM_008377327	PREDICTED: inactive poly [ADP-ribose] polymerase RCD1-like [Malus domestica]
LOC103439097	15	0	1.56	0.001	-10.6073	3.07e-05	0.000383178	yes	XM_008377646	PREDICTED: dnaJ homolog subfamily C member 2-like [Malus domestica]
LOC103424268	16.28	0	1.58	0.001	-10.6257	1.54e-05	0.000204025	yes	XM_008362357	PREDICTED: GDP-mannose 4,6 dehydratase 1 [Malus domestica]
LOC103412647	21.34	0	1.6	0.001	-10.6439	2.41e-07	4.55e-06	yes	XM_008351191	PREDICTED: glucan endo-1,3-beta-glucosidase 4-like [Malus domestica]
LOC103454568	19.23	0	1.62	0.001	-10.6618	1.93e-06	3.07e-05	yes	XM_008394166	PREDICTED: E3 ubiquitin-protein ligase At1g12760-like isoform X1 [Malus domestica]
LOC103414180	15.87	0	1.63	0.001	-10.6707	1.54e-05	0.000204025	yes	XM_008352588	PREDICTED: lipoyl synthase 2, chloroplastic-like isoform X2 [Malus domestica]
LOC103448026	37	0	1.64	0.001	-10.6795	3.78e-12	1.3e-10	yes	XM_008387258	PREDICTED: vacuolar protein sorting-associated protein 41 homolog isoform X1 [Malus domestica]
LOC103453324	19.95	0	1.64	0.001	-10.6795	9.64e-07	1.63e-05	yes	XM_008392865	PREDICTED: probable mitochondrial adenine nucleotide transporter BTL3 [Malus domestica]
LOC103413993	24.16	0	1.66	0.001	-10.697	6.05e-08	1.24e-06	yes	XM_008352416	PREDICTED: poly(rC)-binding protein 1-like isoform X2 [Malus domestica]
LOC103405378	18.75	0	1.67	0.001	-10.7056	1.93e-06	3.07e-05	yes	XM_008344364	PREDICTED: uncharacterized membrane protein At1g16860-like isoform X2 [Malus domestica]
LOC103414803	18.83	0	1.67	0.001	-10.7056	1.93e-06	3.07e-05	yes	XM_008353173	PREDICTED: uncharacterized membrane protein At1g06890-like [Malus domestica]
LOC103438592	38	0	1.69	0.001	-10.7228	1.89e-12	6.74e-11	yes	XM_008377120	PREDICTED: retinoblastoma-related protein [Malus domestica]
LOC103402028	19.62	0	1.7	0.001	-10.7313	9.64e-07	1.63e-05	yes	XM_008340773	PREDICTED: auxin-responsive protein IAA9-like isoform X1 [Malus domestica]
LOC103403151	17.99	0	1.73	0.001	-10.7566	3.85e-06	5.77e-05	yes	XM_008341988	PREDICTED: PI-PLC X domain-containing protein At5g67130-like [Malus domestica]
LOC103422282	20.84	0	1.73	0.001	-10.7566	4.82e-07	8.61e-06	yes	XM_008360328	PREDICTED: protein phosphatase 2C 70-like [Malus domestica]
LOC103456035	15	0	1.75	0.001	-10.7731	3.07e-05	0.000383178	yes	XM_008395663	PREDICTED: bark storage protein A-like [Malus domestica]
LOC103400852	21	0	1.78	0.001	-10.7977	4.82e-07	8.61e-06	yes	XM_008339536	PREDICTED: protein Brevis radix-like 4 [Malus domestica]
LOC103425766	26.53	0	1.78	0.001	-10.7977	7.59e-09	1.74e-07	yes	XM_008363864	PREDICTED: aspartokinase 2, chloroplastic-like isoform X1 [Malus domestica]
LOC103438616	63.73	0	1.78	0.001	-10.7977	3.02e-20	1.95e-18	yes	XM_008377148	PREDICTED: E3 ubiquitin-protein ligase KEG isoform X2 [Malus domestica]
LOC103442117	24.64	0	1.78	0.001	-10.7977	3.03e-08	6.45e-07	yes	XM_008380873	PREDICTED: regulation of nuclear pre-mRNA domain-containing protein 2 isoform X1 [Malus domestica]
LOC103408626	30.64	0	1.79	0.001	-10.8057	4.77e-10	1.3e-08	yes	XM_008347467	PREDICTED: alkaline/neutral invertase CINV1-like [Malus domestica]
LOC103423472	17	0	1.79	0.001	-10.8057	7.69e-06	0.000108183	yes	XM_008361553	PREDICTED: L-type lectin-domain containing receptor kinase VIII.2-like [Malus domestica]
LOC103437522	23.51	0	1.79	0.001	-10.8057	6.05e-08	1.24e-06	yes	XM_008376002	squamosa promoter-binding-like protein 13A [Malus domestica]
LOC103410048	21.01	0	1.8	0.001	-10.8138	4.82e-07	8.61e-06	yes	XM_008348819	PREDICTED: acyl-CoA-binding domain-containing protein 4-like isoform X3 [Malus domestica]
LOC103447128	25.81	0	1.81	0.001	-10.8218	1.52e-08	3.34e-07	yes	XM_008386304	PREDICTED: transcription factor bHLH130-like isoform X2 [Malus domestica]
LOC103428302	13.95	0	1.84	0.001	-10.8455	6.14e-05	0.000713116	yes	XM_008366400	PREDICTED: hypersensitive-induced response protein 1 isoform X1 [Malus domestica]
LOC103411502	18.91	0	1.87	0.001	-10.8688	1.93e-06	3.07e-05	yes	XM_008350135	PREDICTED: probable WRKY transcription factor 71 [Malus domestica]
LOC103403273	16.22	0	1.89	0.001	-10.8842	1.54e-05	0.000204025	yes	XM_008342096	PREDICTED: U1 small nuclear ribonucleoprotein A-like isoform X1 [Malus domestica]
LOC103449080	20.62	0	1.89	0.001	-10.8842	4.82e-07	8.61e-06	yes	XM_008388359	PREDICTED: receptor-like cytosolic serine/threonine-protein kinase RBK2 [Malus domestica]
LOC103453101	20.21	0	1.92	0.001	-10.9069	9.64e-07	1.63e-05	yes	XM_008392642	PREDICTED: cyclin-T1-4-like isoform X1 [Malus domestica]
LOC103436277	23.26	0	1.94	0.001	-10.9218	6.05e-08	1.24e-06	yes	XM_008374702	PREDICTED: enhancer of polycomb homolog 2-like isoform X1 [Malus domestica]
LOC103418676	14.94	0	1.97	0.001	-10.944	3.07e-05	0.000383178	yes	XM_008356782	PREDICTED: ethylene-responsive transcription factor-like protein At4g13040 isoform X1 [Malus domestica]
LOC103402164	27.92	0	1.99	0.001	-10.9586	3.8e-09	9.07e-08	yes	XM_008340901	PREDICTED: serine/threonine-protein kinase HT1-like isoform X2 [Malus domestica]
LOC103426576	39	0	2.02	0.001	-10.9801	9.47e-13	3.5e-11	yes	XM_008364665	PREDICTED: translocase of chloroplast 90, chloroplastic-like [Malus domestica]
LOC103428179	18.65	0	2.07	0.001	-11.0154	1.93e-06	3.07e-05	yes	XM_008366270	PREDICTED: dnaJ homolog subfamily C member 2-like [Malus domestica]
LOC103431074	20.13	0	2.07	0.001	-11.0154	9.64e-07	1.63e-05	yes	XM_008369226	PREDICTED: metal tolerance protein 1-like [Malus domestica]
LOC103441467	29.75	0	2.07	0.001	-11.0154	9.53e-10	2.47e-08	yes	XM_008380157	PREDICTED: neurofilament heavy polypeptide-like isoform X1 [Malus domestica]
LOC103444918	15	0	2.07	0.001	-11.0154	3.07e-05	0.000383178	yes	XM_008383888	PREDICTED: probable aquaporin PIP2-8 [Malus domestica]
LOC103419888	21.84	0	2.13	0.001	-11.0566	2.41e-07	4.55e-06	yes	XM_008357977	PREDICTED: transcription factor UNE12-like [Malus domestica]
LOC103447705	18.53	0	2.13	0.001	-11.0566	1.93e-06	3.07e-05	yes	XM_008386903	PREDICTED: arogenate dehydrogenase 2, chloroplastic-like isoform X2 [Malus domestica]
LOC103448569	20.75	0	2.14	0.001	-11.0634	4.82e-07	8.61e-06	yes	XM_008387832	PREDICTED: microfibrillar-associated protein 1-like [Malus domestica]
LOC103429042	27.21	0	2.16	0.001	-11.0768	3.8e-09	9.07e-08	yes	XM_008367188	PREDICTED: SNF1-related protein kinase catalytic subunit alpha KIN10 isoform X1 [Malus domestica]
LOC103430254	22.11	0	2.19	0.001	-11.0967	2.41e-07	4.55e-06	yes	XM_008368386	PREDICTED: sucrose-phosphatase 2-like [Malus domestica]
LOC103430081	21.89	0	2.24	0.001	-11.1293	2.41e-07	4.55e-06	yes	XM_008368213	PREDICTED: cell division protein FtsZ homolog 1, chloroplastic-like isoform X1 [Malus domestica]
LOC103410696	14.17	0	2.28	0.001	-11.1548	6.14e-05	0.000713116	yes	XM_008349373	PREDICTED: basic leucine zipper 1-like [Malus domestica]
LOC103447322	37.93	0	2.31	0.001	-11.1737	1.89e-12	6.74e-11	yes	XM_008386522	PREDICTED: transcription initiation factor TFIID subunit 15b-like isoform X2 [Malus domestica]
LOC103416152	44	0	2.36	0.001	-11.2046	2.99e-14	1.27e-12	yes	XM_008354434	PREDICTED: auxin response factor 18-like isoform X1 [Malus domestica]
LOC103423119	14.45	0	2.37	0.001	-11.2107	6.14e-05	0.000713116	yes	XM_008361189	PREDICTED: thiamine pyrophosphokinase 1-like isoform X2 [Malus domestica]
LOC103446679	35.1	0	2.37	0.001	-11.2107	1.5e-11	4.84e-10	yes	XM_008385808	PREDICTED: tyrosyl-DNA phosphodiesterase 1 [Malus domestica]
LOC103430590	30	0	2.48	0.001	-11.2761	4.77e-10	1.3e-08	yes	XM_008368735	PREDICTED: transmembrane protein 53-A-like [Malus domestica]
LOC103443148	35.94	0	2.53	0.001	-11.3049	7.54e-12	2.52e-10	yes	XM_008381934	PREDICTED: pentatricopeptide repeat-containing protein At3g59040 isoform X2 [Malus domestica]
LOC103428858	17.53	0	2.54	0.001	-11.3106	7.69e-06	0.000108183	yes	XM_008366986	PREDICTED: phosphopantothenoylcysteine decarboxylase subunit VHS3-like [Malus domestica]
LOC103421809	19.59	0	2.55	0.001	-11.3163	9.64e-07	1.63e-05	yes	XM_008359848	PREDICTED: dnaJ homolog subfamily B member 7-like isoform X1 [Malus domestica]
LOC103420668	36.99	0	2.58	0.001	-11.3332	3.78e-12	1.3e-10	yes	XM_008358719	PREDICTED: protein CYPRO4 [Malus domestica]
LOC103447723	26.24	0	2.6	0.001	-11.3443	7.59e-09	1.74e-07	yes	XM_008386915	PREDICTED: inner membrane protein PPF-1, chloroplastic-like [Malus domestica]
LOC103434770	28.21	0	2.65	0.001	-11.3718	1.9e-09	4.75e-08	yes	XM_008373122	PREDICTED: probable LRR receptor-like serine/threonine-protein kinase At1g56140 [Malus domestica]
LOC103451614	29.63	0	2.68	0.001	-11.388	9.53e-10	2.47e-08	yes	XM_008391030	PREDICTED: ankyrin repeat protein SKIP35 [Malus domestica]
LOC103423735	36.08	0	2.69	0.001	-11.3934	7.54e-12	2.52e-10	yes	XM_008361816	PREDICTED: sulfhydryl oxidase 2-like isoform X3 [Malus domestica]
LOC103430645	22.13	0	2.7	0.001	-11.3987	2.41e-07	4.55e-06	yes	XM_008368795	PREDICTED: GDT1-like protein 4 [Malus domestica]
LOC103413108	29.21	0	2.91	0.001	-11.5068	9.53e-10	2.47e-08	yes	XM_008351602	PREDICTED: polygalacturonase [Malus domestica]
LOC103441670	50	0	2.91	0.001	-11.5068	2.38e-16	1.19e-14	yes	XM_008380365	PREDICTED: mechanosensitive ion channel protein 3, chloroplastic-like isoform X1 [Malus domestica]
LOC103441991	53.1	0	2.98	0.001	-11.5411	5.98e-17	3.09e-15	yes	XM_008380722	PREDICTED: auxin response factor 1 [Malus domestica]
LOC103403389	33.73	0	3.04	0.001	-11.5699	3e-11	9.43e-10	yes	XM_008342204	transcription factor DIVARICATA [Malus domestica]
LOC103420591	37.7	0	3.08	0.001	-11.5887	1.89e-12	6.74e-11	yes	XM_008358651	PREDICTED: probable U3 small nucleolar RNA-associated protein 7 [Malus domestica]
LOC103435674	25.03	0	3.12	0.001	-11.6073	3.03e-08	6.45e-07	yes	XM_008374073	PREDICTED: transcription factor UNE12-like [Malus domestica]
LOC103449486	33.64	0	3.16	0.001	-11.6257	6e-11	1.84e-09	yes	XM_008388812	PREDICTED: sorting nexin 1-like isoform X2 [Malus domestica]
LOC103418820	14.11	0	3.17	0.001	-11.6303	6.14e-05	0.000713116	yes	XM_008356953	PREDICTED: mitochondrial adenine nucleotide transporter ADNT1, partial [Malus domestica]
LOC103440932	35.61	0	3.24	0.001	-11.6618	7.54e-12	2.52e-10	yes	XM_008379623	PREDICTED: probable protein phosphatase 2C 27 [Malus domestica]
LOC103421579	30.19	0	3.27	0.001	-11.6751	4.77e-10	1.3e-08	yes	XM_008359627	PREDICTED: 12S seed storage protein CRD-like [Malus domestica]
LOC103407166	19.86	0	3.3	0.001	-11.6883	9.64e-07	1.63e-05	yes	XM_008346118	PREDICTED: casein kinase II subunit alpha, chloroplastic-like [Malus domestica]
LOC103440129	41.9	0	3.34	0.001	-11.7056	1.19e-13	4.82e-12	yes	XM_008378806	PREDICTED: zinc finger CCCH domain-containing protein 63 [Malus domestica]
LOC103424166	25.7	0	3.38	0.001	-11.7228	1.52e-08	3.34e-07	yes	XM_008362254	PREDICTED: basic leucine zipper 9-like [Malus domestica]
LOC103455340	29.65	0	3.38	0.001	-11.7228	9.53e-10	2.47e-08	yes	XM_008394920	PREDICTED: microtubule-associated protein RP/EB family member 1A [Malus domestica]
LOC103450414	31.4	0	3.39	0.001	-11.7271	2.39e-10	6.76e-09	yes	XM_008389755	PREDICTED: guanine nucleotide-binding protein subunit beta-like protein 1 homolog [Malus domestica]
LOC103436840	73.5	0	3.54	0.001	-11.7895	3.05e-23	2.31e-21	yes	XM_008375284	PREDICTED: disease resistance protein RPM1-like [Malus domestica]
LOC103450781	16.66	0	3.56	0.001	-11.7977	7.69e-06	0.000108183	yes	XM_008390165	PREDICTED: general transcription factor IIH subunit 5-like [Malus domestica]
LOC103434184	48.96	0	3.6	0.001	-11.8138	4.74e-16	2.34e-14	yes	XM_008372496	PREDICTED: poly(rC)-binding protein 1 isoform X2 [Malus domestica]
LOC103419903	23.23	0	3.96	0.001	-11.9513	1.21e-07	2.39e-06	yes	XM_008357993	PREDICTED: photosystem II reaction center PSB28 protein, chloroplastic-like [Malus domestica]
LOC103427071	29.88	0	4.05	0.001	-11.9837	4.77e-10	1.3e-08	yes	XM_008365140	PREDICTED: protein transport protein SFT2-like [Malus domestica]
LOC103434673	34.76	0	4.19	0.001	-12.0327	1.5e-11	4.84e-10	yes	XM_008373021	PREDICTED: nitric oxide synthase-interacting protein-like [Malus domestica]
LOC103448679	69.28	0	4.3	0.001	-12.0701	4.81e-22	3.4e-20	yes	XM_008387952	PREDICTED: probable ubiquitin-conjugating enzyme E2 26 isoform X3 [Malus domestica]
LOC103454275	25.7	0	4.31	0.001	-12.0735	1.52e-08	3.34e-07	yes	XM_008393873	PREDICTED: 17.4 kDa class III heat shock protein-like [Malus domestica]
LOC103417173	54.98	0	4.32	0.001	-12.0768	1.5e-17	8.21e-16	yes	XM_008355364	PREDICTED: protein NRT1/ PTR FAMILY 6.4-like [Malus domestica]
LOC103413532	20.32	0	4.36	0.001	-12.0901	9.64e-07	1.63e-05	yes	XM_008351996	PREDICTED: dihydroneopterin aldolase-like [Malus domestica]
LOC103455806	26.25	0	4.36	0.001	-12.0901	7.59e-09	1.74e-07	yes	XM_008395396	PREDICTED: cytokinin riboside 5'-monophosphate phosphoribohydrolase LOG8 isoform X2 [Malus domestica]
LOC103422372	53.82	0	4.49	0.001	-12.1325	3e-17	1.6e-15	yes	XM_008360421	PREDICTED: CBL-interacting serine/threonine-protein kinase 12-like [Malus domestica]
LOC103447744	32.03	0	4.51	0.001	-12.1389	1.2e-10	3.53e-09	yes	XM_008386938	PREDICTED: ras-related protein RABE1c-like [Malus domestica]
LOC103415869	53.38	0	4.52	0.001	-12.1421	5.98e-17	3.09e-15	yes	XM_008354149	PREDICTED: WD-40 repeat-containing protein MSI4-like [Malus domestica]
LOC103422887	15	0	4.54	0.001	-12.1485	3.07e-05	0.000383178	yes	XM_008360948	PREDICTED: protein PXR1-like [Malus domestica]
LOC103454908	51.31	0	4.56	0.001	-12.1548	1.19e-16	6.08e-15	yes	XM_008394504	PREDICTED: probable protein S-acyltransferase 7 [Malus domestica]
LOC103429864	37.14	0	4.67	0.001	-12.1892	3.78e-12	1.3e-10	yes	XM_008367993	PREDICTED: LOW QUALITY PROTEIN: 26S protease regulatory subunit 6B homolog [Malus domestica]
LOC103447133	34.22	0	4.71	0.001	-12.2015	3e-11	9.43e-10	yes	XM_008386312	PREDICTED: zinc finger A20 and AN1 domain-containing stress-associated protein 8-like [Malus domestica]
LOC103437450	64.67	0	4.83	0.001	-12.2378	1.51e-20	1.01e-18	yes	XM_008375918	granule-bound starch synthase 1, chloroplastic/amyloplastic-like [Malus domestica]
LOC103405754	44.14	0	5.13	0.001	-12.3247	1.5e-14	6.55e-13	yes	XM_008344780	PREDICTED: probable carboxylesterase 8 [Malus domestica]
LOC103429066	62.62	0.02	5.32	0.001	-12.3772	6.01e-20	3.82e-18	yes	XM_008367215	PREDICTED: xylose isomerase-like [Malus domestica]
LOC103455950	93.97	0	5.96	0.001	-12.5411	7.99e-30	7.96e-28	yes	XM_008395563	PREDICTED: polyadenylate-binding protein 2-like [Malus domestica]
LOC103407784	37.62	0	6.16	0.001	-12.5887	1.89e-12	6.74e-11	yes	XM_008346660	PREDICTED: lactoylglutathione lyase isoform X1 [Malus domestica]
LOC103437527	81.91	0	6.33	0.001	-12.628	6.18e-26	5.19e-24	yes	XM_008376009	PREDICTED: non-specific phospholipase C6-like [Malus domestica]
LOC103412136	90.34	0	7.02	0.001	-12.7773	1.26e-28	1.19e-26	yes	XM_008350733	PREDICTED: histone deacetylase 19-like [Malus domestica]
LOC103449824	100.5	0	7.88	0.001	-12.944	6.47e-32	6.89e-30	yes	XM_008389147	polyol transporter 5-like [Malus domestica]
LOC103420862	85.51	0	8.24	0.001	-13.0084	3.93e-27	3.44e-25	yes	XM_008358905	PREDICTED: BRCA1-A complex subunit BRE [Malus domestica]
LOC103437935	90	0	8.78	0.001	-13.1	1.26e-28	1.19e-26	yes	XM_008376464	PREDICTED: agmatine deiminase [Malus domestica]
LOC103418979	54.64	0	9.16	0.001	-13.1611	1.5e-17	8.21e-16	yes	XM_008357096	PREDICTED: syntaxin-52-like isoform X1 [Malus domestica]
LOC103437070	45.12	0	9.45	0.001	-13.2061	7.52e-15	3.37e-13	yes	XM_008375529	PREDICTED: glucosamine 6-phosphate N-acetyltransferase-like [Malus domestica]
LOC103454311	111.01	0	10.1	0.001	-13.3021	3.35e-35	4.03e-33	yes	XM_008393913	PREDICTED: protein GPR107 [Malus domestica]
LOC103416450	48.39	0	10.21	0.001	-13.3177	9.46e-16	4.54e-14	yes	XM_008354693	PREDICTED: heavy metal-associated isoprenylated plant protein 26-like [Malus domestica]
LOC103407139	74.4	0	10.34	0.001	-13.3359	1.53e-23	1.18e-21	yes	XM_008346093	PREDICTED: F-box protein At5g67140 [Malus domestica]
LOC103401896	119.32	0	11.12	0.001	-13.4409	6.91e-38	8.96e-36	yes	XM_008340617	PREDICTED: geranylgeranyl pyrophosphate synthase, chloroplastic-like [Malus domestica]
LOC103411785	73.5	0	11.47	0.001	-13.4856	3.05e-23	2.31e-21	yes	XM_008350407	PREDICTED: nitrogen regulatory protein P-II homolog [Malus domestica]
LOC103436703	136.79	0	11.83	0.001	-13.5302	2.97e-43	4.58e-41	yes	XM_008375153	PREDICTED: short-chain dehydrogenase/reductase family 42E member 1 [Malus domestica]
LOC103427265	269.1	0	12.88	0.001	-13.6528	3.58e-84	1.33e-81	yes	XM_008365332	PREDICTED: protein argonaute 4-like [Malus domestica]
LOC103425669	97.75	0	13.32	0.001	-13.7013	5.1e-31	5.3e-29	yes	XM_008363757	PREDICTED: endo-1,3;1,4-beta-D-glucanase-like [Malus domestica]
LOC103448395	73.5	0	14.15	0.001	-13.7885	3.05e-23	2.31e-21	yes	XM_008387654	PREDICTED: autophagy-related protein 8C-like [Malus domestica]
LOC103429485	94	0.03	14.22	0.001	-13.7956	7.99e-30	7.96e-28	yes	XM_008367634	PREDICTED: ras-related protein RABA1b [Malus domestica]
LOC103425154	71.14	0	15.59	0.001	-13.9283	1.21e-22	8.85e-21	yes	XM_008363227	PREDICTED: Golgi apparatus membrane protein-like protein ECHIDNA isoform X2 [Malus domestica]
LOC103409687	211.88	0	20.14	0.001	-14.2978	1.97e-66	4.89e-64	yes	XM_008348495	probable pectate lyase 18 precursor [Malus domestica]
LOC103426493	268.9	0	32.62	0.001	-14.9935	3.58e-84	1.33e-81	yes	XM_008364574	PREDICTED: acidic endochitinase-like [Malus domestica]
LOC103403759	430.8	0	35.32	0.001	-15.1082	9.62e-134	6.73e-131	yes	XM_008342591	calmodulin binding transcription activator 1 [Malus domestica]
LOC103414183	189.82	0	35.58	0.001	-15.1188	1.31e-59	2.86e-57	yes	XM_008352590	PREDICTED: probable prefoldin subunit 5 [Malus domestica]
LOC103432309	471.43	0	39.44	0.001	-15.2674	2.91e-146	2.25e-143	yes	XM_008370497	PREDICTED: aspartic proteinase PCS1-like [Malus domestica]
LOC103451765	205	0	43.93	0.001	-15.4229	2.35e-64	5.5e-62	yes	XM_008391224	PREDICTED: iron-sulfur assembly protein IscA-like 1, mitochondrial [Malus domestica]
LOC103441925	258.34	0	47.85	0.001	-15.5462	6.32e-81	2.21e-78	yes	XM_008380642	PREDICTED: probable signal peptidase complex subunit 2 [Malus domestica]
LOC103411110	223	0	51.62	0.001	-15.6556	5.51e-70	1.44e-67	yes	XM_008349767	PREDICTED: CYSTM1 family protein A [Malus domestica]
